# Supplementary material for: A Bayesian approach to time-varying latent strengths in pairwise comparisons
Source: PLoS One. 2021 May 20;16(5):e0251945. doi: 10.1371/journal.pone.0251945 (PMC8136743; doi:10.1371/journal.pone.0251945)
Supplement: S1 Dataset — (CSV) [file pone.0251945.s002.csv]

location	tournament	match_date	series	court	surface	round	best_of	winner	loser	wrank	lrank	w1	l1	w2	l2	w3	l3	w4	l4	w5	l5	wsets	lsets	tourney_id	wpts	lpts
Adelaide	Australian Hardcourt Championships	2000-01-03	International	Outdoor	Hard	1st Round	3	Dosedel S.	Ljubicic I.	63	77	6	4	6	2	0	0	0	0	0	0	2.0	0.0	2000-001
Adelaide	Australian Hardcourt Championships	2000-01-03	International	Outdoor	Hard	1st Round	3	Enqvist T.	Clement A.	5	56	6	3	6	3	0	0	0	0	0	0	2.0	0.0	2000-001
Adelaide	Australian Hardcourt Championships	2000-01-03	International	Outdoor	Hard	1st Round	3	Escude N.	Baccanello P.	40	655	6	7	7	5	6	3	0	0	0	0	2.0	1.0	2000-001
Adelaide	Australian Hardcourt Championships	2000-01-03	International	Outdoor	Hard	1st Round	3	Federer R.	Knippschild J.	65	87	6	1	6	4	0	0	0	0	0	0	2.0	0.0	2000-001
Adelaide	Australian Hardcourt Championships	2000-01-03	International	Outdoor	Hard	1st Round	3	Fromberg R.	Woodbridge T.	81	198	7	6	5	7	6	4	0	0	0	0	2.0	1.0	2000-001
Adelaide	Australian Hardcourt Championships	2000-01-03	International	Outdoor	Hard	1st Round	3	Gambill J.M.	Arthurs W.	58	105	3	6	7	6	6	4	0	0	0	0	2.0	1.0	2000-001
Adelaide	Australian Hardcourt Championships	2000-01-03	International	Outdoor	Hard	1st Round	3	Grosjean S.	Ilie A.	26	51	6	2	6	1	0	0	0	0	0	0	2.0	0.0	2000-001
Adelaide	Australian Hardcourt Championships	2000-01-03	International	Outdoor	Hard	1st Round	3	Henman T.	Balcells J.	11	218	6	4	7	6	0	0	0	0	0	0	2.0	0.0	2000-001
Adelaide	Australian Hardcourt Championships	2000-01-03	International	Outdoor	Hard	1st Round	3	Hewitt L.	Woodforde M.	24	129	6	3	2	6	6	1	0	0	0	0	2.0	1.0	2000-001
Adelaide	Australian Hardcourt Championships	2000-01-03	International	Outdoor	Hard	1st Round	3	Lisnard J.	Tebbutt M.	134	351	7	6	6	7	6	4	0	0	0	0	2.0	1.0	2000-001
Adelaide	Australian Hardcourt Championships	2000-01-03	International	Outdoor	Hard	1st Round	3	Martin A.	Spadea V.	55	21	6	2	6	2	0	0	0	0	0	0	2.0	0.0	2000-001
Adelaide	Australian Hardcourt Championships	2000-01-03	International	Outdoor	Hard	1st Round	3	Norman M.	Draper S.	15	155	6	4	6	4	0	0	0	0	0	0	2.0	0.0	2000-001
Adelaide	Australian Hardcourt Championships	2000-01-03	International	Outdoor	Hard	1st Round	3	Petrovic D.	Huet S.	208	122	3	6	6	3	6	3	0	0	0	0	2.0	1.0	2000-001
Adelaide	Australian Hardcourt Championships	2000-01-03	International	Outdoor	Hard	1st Round	3	Sekulov J.	Pozzi G.	142	79	6	4	2	6	6	2	0	0	0	0	2.0	1.0	2000-001
Adelaide	Australian Hardcourt Championships	2000-01-03	International	Outdoor	Hard	1st Round	3	Stoltenberg J.	Hrbaty D.	84	20	6	3	6	1	0	0	0	0	0	0	2.0	0.0	2000-001
Adelaide	Australian Hardcourt Championships	2000-01-03	International	Outdoor	Hard	1st Round	3	Vinck C.	Goldstein P.	227	88	3	6	6	3	6	4	0	0	0	0	2.0	1.0	2000-001
Adelaide	Australian Hardcourt Championships	2000-01-03	International	Outdoor	Hard	2nd Round	3	Enqvist T.	Federer R.	5	65	7	6	6	4	0	0	0	0	0	0	2.0	0.0	2000-001
Adelaide	Australian Hardcourt Championships	2000-01-03	International	Outdoor	Hard	2nd Round	3	Escude N.	Dosedel S.	40	63	7	6	6	4	0	0	0	0	0	0	2.0	0.0	2000-001
Adelaide	Australian Hardcourt Championships	2000-01-03	International	Outdoor	Hard	2nd Round	3	Grosjean S.	Gambill J.M.	26	58	3	6	7	6	6	2	0	0	0	0	2.0	1.0	2000-001
Adelaide	Australian Hardcourt Championships	2000-01-03	International	Outdoor	Hard	2nd Round	3	Henman T.	Lisnard J.	11	134	3	6	6	4	6	2	0	0	0	0	2.0	1.0	2000-001
Adelaide	Australian Hardcourt Championships	2000-01-03	International	Outdoor	Hard	2nd Round	3	Hewitt L.	Petrovic D.	24	208	6	0	6	2	0	0	0	0	0	0	2.0	0.0	2000-001
Adelaide	Australian Hardcourt Championships	2000-01-03	International	Outdoor	Hard	2nd Round	3	Martin A.	Sekulov J.	55	142	7	6	7	6	0	0	0	0	0	0	2.0	0.0	2000-001
Adelaide	Australian Hardcourt Championships	2000-01-03	International	Outdoor	Hard	2nd Round	3	Norman M.	Fromberg R.	15	81	7	5	6	4	0	0	0	0	0	0	2.0	0.0	2000-001
Adelaide	Australian Hardcourt Championships	2000-01-03	International	Outdoor	Hard	2nd Round	3	Stoltenberg J.	Vinck C.	84	227	3	6	6	4	6	4	0	0	0	0	2.0	1.0	2000-001
Adelaide	Australian Hardcourt Championships	2000-01-03	International	Outdoor	Hard	Quarterfinals	3	Enqvist T.	Grosjean S.	5	26	7	6	7	5	0	0	0	0	0	0	2.0	0.0	2000-001
Adelaide	Australian Hardcourt Championships	2000-01-03	International	Outdoor	Hard	Quarterfinals	3	Escude N.	Henman T.	40	11	6	3	6	1	0	0	0	0	0	0	2.0	0.0	2000-001
Adelaide	Australian Hardcourt Championships	2000-01-03	International	Outdoor	Hard	Quarterfinals	3	Hewitt L.	Stoltenberg J.	24	84	6	2	6	2	0	0	0	0	0	0	2.0	0.0	2000-001
Adelaide	Australian Hardcourt Championships	2000-01-03	International	Outdoor	Hard	Quarterfinals	3	Norman M.	Martin A.	15	55	6	4	6	3	0	0	0	0	0	0	2.0	0.0	2000-001
Adelaide	Australian Hardcourt Championships	2000-01-03	International	Outdoor	Hard	Semifinals	3	Enqvist T.	Norman M.	5	15	3	6	6	2	6	2	0	0	0	0	2.0	1.0	2000-001
Adelaide	Australian Hardcourt Championships	2000-01-03	International	Outdoor	Hard	Semifinals	3	Hewitt L.	Escude N.	24	40	3	6	6	1	6	4	0	0	0	0	2.0	1.0	2000-001
Adelaide	Australian Hardcourt Championships	2000-01-03	International	Outdoor	Hard	The Final	3	Hewitt L.	Enqvist T.	24	5	3	6	6	3	6	2	0	0	0	0	2.0	1.0	2000-001
Chennai	Gold Flake Open	2000-01-03	International	Outdoor	Hard	1st Round	3	Agenor R.	Kumar S.	94	1198	6	4	6	4	0	0	0	0	0	0	2.0	0.0	2000-002
Chennai	Gold Flake Open	2000-01-03	International	Outdoor	Hard	1st Round	3	Behrend T.	Popp A.	116	124	6	4	4	6	6	1	0	0	0	0	2.0	1.0	2000-002
Chennai	Gold Flake Open	2000-01-03	International	Outdoor	Hard	1st Round	3	Damm M.	Rochus C.	104	120	6	3	6	0	0	0	0	0	0	0	2.0	0.0	2000-002
Chennai	Gold Flake Open	2000-01-03	International	Outdoor	Hard	1st Round	3	Delgado J.	Black B.	162	67	6	2	7	6	0	0	0	0	0	0	2.0	0.0	2000-002
Chennai	Gold Flake Open	2000-01-03	International	Outdoor	Hard	1st Round	3	Golmard J.	Spottl M.	38	200	6	3	6	4	0	0	0	0	0	0	2.0	0.0	2000-002
Chennai	Gold Flake Open	2000-01-03	International	Outdoor	Hard	1st Round	3	Hantschk M.	Tieleman L.	128	89	7	6	6	3	0	0	0	0	0	0	2.0	0.0	2000-002
Chennai	Gold Flake Open	2000-01-03	International	Outdoor	Hard	1st Round	3	Jonsson F.	Kroslak J.	127	103	6	3	6	3	0	0	0	0	0	0	2.0	0.0	2000-002
Chennai	Gold Flake Open	2000-01-03	International	Outdoor	Hard	1st Round	3	Ketola T.	Ogorodov O.	163	135	7	5	4	6	6	4	0	0	0	0	2.0	1.0	2000-002
Chennai	Gold Flake Open	2000-01-03	International	Outdoor	Hard	1st Round	3	Manta L.	Zib T.	117	115	7	5	6	2	0	0	0	0	0	0	2.0	0.0	2000-002
Chennai	Gold Flake Open	2000-01-03	International	Outdoor	Hard	1st Round	3	Paes L.	Boutter J.	145	137	6	4	7	6	0	0	0	0	0	0	2.0	0.0	2000-002
Chennai	Gold Flake Open	2000-01-03	International	Outdoor	Hard	1st Round	3	Pioline C.	Ram A.	14	414	6	3	6	1	0	0	0	0	0	0	2.0	0.0	2000-002
Chennai	Gold Flake Open	2000-01-03	International	Outdoor	Hard	1st Round	3	Sanguinetti D.	Voinea A.	121	100	7	6	6	4	0	0	0	0	0	0	2.0	0.0	2000-002
Chennai	Gold Flake Open	2000-01-03	International	Outdoor	Hard	1st Round	3	Stanoytchev O.	Kilderry P.	111	342	6	4	7	6	0	0	0	0	0	0	2.0	0.0	2000-002
Chennai	Gold Flake Open	2000-01-03	International	Outdoor	Hard	1st Round	3	Tabara M.	Kafelnikov Y.	125	2	6	4	6	2	0	0	0	0	0	0	2.0	0.0	2000-002
Chennai	Gold Flake Open	2000-01-03	International	Outdoor	Hard	1st Round	3	Vanek J.	Ishii Y.	160	238	6	3	6	4	0	0	0	0	0	0	2.0	0.0	2000-002
Chennai	Gold Flake Open	2000-01-03	International	Outdoor	Hard	1st Round	3	Vinciguerra A.	Lopez-Moron A.	99	113	6	4	6	2	0	0	0	0	0	0	2.0	0.0	2000-002
Chennai	Gold Flake Open	2000-01-03	International	Outdoor	Hard	2nd Round	3	Damm M.	Agenor R.	104	94	4	6	6	2	6	1	0	0	0	0	2.0	1.0	2000-002
Chennai	Gold Flake Open	2000-01-03	International	Outdoor	Hard	2nd Round	3	Delgado J.	Stanoytchev O.	162	111	4	6	6	2	6	3	0	0	0	0	2.0	1.0	2000-002
Chennai	Gold Flake Open	2000-01-03	International	Outdoor	Hard	2nd Round	3	Golmard J.	Jonsson F.	38	127	6	2	6	3	0	0	0	0	0	0	2.0	0.0	2000-002
Chennai	Gold Flake Open	2000-01-03	International	Outdoor	Hard	2nd Round	3	Hantschk M.	Behrend T.	128	116	6	3	4	6	6	3	0	0	0	0	2.0	1.0	2000-002
Chennai	Gold Flake Open	2000-01-03	International	Outdoor	Hard	2nd Round	3	Ketola T.	Vanek J.	163	160	4	6	6	4	6	4	0	0	0	0	2.0	1.0	2000-002
Chennai	Gold Flake Open	2000-01-03	International	Outdoor	Hard	2nd Round	3	Manta L.	Tabara M.	117	125	6	4	6	3	0	0	0	0	0	0	2.0	0.0	2000-002
Chennai	Gold Flake Open	2000-01-03	International	Outdoor	Hard	2nd Round	3	Pioline C.	Paes L.	14	145	6	3	6	4	0	0	0	0	0	0	2.0	0.0	2000-002
Chennai	Gold Flake Open	2000-01-03	International	Outdoor	Hard	2nd Round	3	Sanguinetti D.	Vinciguerra A.	121	99	2	6	7	5	6	3	0	0	0	0	2.0	1.0	2000-002
Chennai	Gold Flake Open	2000-01-03	International	Outdoor	Hard	Quarterfinals	3	Damm M.	Manta L.	104	117	6	4	6	4	0	0	0	0	0	0	2.0	0.0	2000-002
Chennai	Gold Flake Open	2000-01-03	International	Outdoor	Hard	Quarterfinals	3	Golmard J.	Delgado J.	38	162	6	3	6	4	0	0	0	0	0	0	2.0	0.0	2000-002
Chennai	Gold Flake Open	2000-01-03	International	Outdoor	Hard	Quarterfinals	3	Hantschk M.	Ketola T.	128	163	5	7	7	5	6	2	0	0	0	0	2.0	1.0	2000-002
Chennai	Gold Flake Open	2000-01-03	International	Outdoor	Hard	Quarterfinals	3	Pioline C.	Sanguinetti D.	14	121	3	6	6	4	7	6	0	0	0	0	2.0	1.0	2000-002
Chennai	Gold Flake Open	2000-01-03	International	Outdoor	Hard	Semifinals	3	Golmard J.	Damm M.	38	104	3	6	6	3	6	3	0	0	0	0	2.0	1.0	2000-002
Chennai	Gold Flake Open	2000-01-03	International	Outdoor	Hard	Semifinals	3	Hantschk M.	Pioline C.	128	14	6	4	2	6	7	6	0	0	0	0	2.0	1.0	2000-002
Chennai	Gold Flake Open	2000-01-03	International	Outdoor	Hard	The Final	3	Golmard J.	Hantschk M.	38	128	6	3	6	7	6	3	0	0	0	0	2.0	1.0	2000-002
Doha	Qatar Open	2000-01-03	International	Outdoor	Hard	1st Round	3	Bastl G.	Novak J.	85	36	6	4	7	5	0	0	0	0	0	0	2.0	0.0	2000-003
Doha	Qatar Open	2000-01-03	International	Outdoor	Hard	1st Round	3	Berasategui A.	Al-Alawi S.K.	60	NR	6	3	6	4	0	0	0	0	0	0	2.0	0.0	2000-003
Doha	Qatar Open	2000-01-03	International	Outdoor	Hard	1st Round	3	Caratti C.	Heuberger I.	211	219	7	6	4	6	6	4	0	0	0	0	2.0	1.0	2000-003
Doha	Qatar Open	2000-01-03	International	Outdoor	Hard	1st Round	3	Cherkasov A.	Arazi H.	206	35	6	2	6	4	0	0	0	0	0	0	2.0	0.0	2000-003
Doha	Qatar Open	2000-01-03	International	Outdoor	Hard	1st Round	3	El Aynaoui Y.	Dupuis A.	33	78	4	6	6	3	6	2	0	0	0	0	2.0	1.0	2000-003
Doha	Qatar Open	2000-01-03	International	Outdoor	Hard	1st Round	3	Gaudio G.	Luxa P.	73	174	4	6	6	0	6	2	0	0	0	0	2.0	1.0	2000-003
Doha	Qatar Open	2000-01-03	International	Outdoor	Hard	1st Round	3	Kiefer N.	Tarango J.	6	59	7	6	7	6	0	0	0	0	0	0	2.0	0.0	2000-003
Doha	Qatar Open	2000-01-03	International	Outdoor	Hard	1st Round	3	Marin J.A.	Mantilla F.	71	25	6	1	0	0	0	0	0	0	0	0	1.0	0.0	2000-003
Doha	Qatar Open	2000-01-03	International	Outdoor	Hard	1st Round	3	Mirnyi M.	Puerta M.	74	101	7	5	6	2	0	0	0	0	0	0	2.0	0.0	2000-003
Doha	Qatar Open	2000-01-03	International	Outdoor	Hard	1st Round	3	Santoro F.	Burgsmuller L.	32	138	6	4	6	1	0	0	0	0	0	0	2.0	0.0	2000-003
Doha	Qatar Open	2000-01-03	International	Outdoor	Hard	1st Round	3	Schalken S.	Diaz J.	44	86	7	5	6	4	0	0	0	0	0	0	2.0	0.0	2000-003
Doha	Qatar Open	2000-01-03	International	Outdoor	Hard	1st Round	3	Schuettler R.	Sanchez J.	47	285	6	2	7	6	0	0	0	0	0	0	2.0	0.0	2000-003
Doha	Qatar Open	2000-01-03	International	Outdoor	Hard	1st Round	3	Squillari F.	Siemerink J.	49	93	6	2	6	4	0	0	0	0	0	0	2.0	0.0	2000-003
Doha	Qatar Open	2000-01-03	International	Outdoor	Hard	1st Round	3	Tillstrom M.	Ivanisevic G.	83	62	7	6	6	4	0	0	0	0	0	0	2.0	0.0	2000-003
Doha	Qatar Open	2000-01-03	International	Outdoor	Hard	1st Round	3	Vacek D.	Vicente F.	39	50	0	6	6	3	6	4	0	0	0	0	2.0	1.0	2000-003
Doha	Qatar Open	2000-01-03	International	Outdoor	Hard	1st Round	3	van Lottum J.	Blanco G.	69	76	6	4	0	1	0	0	0	0	0	0	1.0	0.0	2000-003
Doha	Qatar Open	2000-01-03	International	Outdoor	Hard	2nd Round	3	Bastl G.	Berasategui A.	85	60	6	3	6	1	0	0	0	0	0	0	2.0	0.0	2000-003
Doha	Qatar Open	2000-01-03	International	Outdoor	Hard	2nd Round	3	El Aynaoui Y.	Gaudio G.	33	73	6	4	6	4	0	0	0	0	0	0	2.0	0.0	2000-003
Doha	Qatar Open	2000-01-03	International	Outdoor	Hard	2nd Round	3	Kiefer N.	Caratti C.	6	211	6	1	6	1	0	0	0	0	0	0	2.0	0.0	2000-003
Doha	Qatar Open	2000-01-03	International	Outdoor	Hard	2nd Round	3	Mirnyi M.	Marin J.A.	74	71	6	0	6	1	0	0	0	0	0	0	2.0	0.0	2000-003
Doha	Qatar Open	2000-01-03	International	Outdoor	Hard	2nd Round	3	Santoro F.	van Lottum J.	32	69	7	6	6	1	0	0	0	0	0	0	2.0	0.0	2000-003
Doha	Qatar Open	2000-01-03	International	Outdoor	Hard	2nd Round	3	Schalken S.	Squillari F.	44	49	4	6	6	1	6	1	0	0	0	0	2.0	1.0	2000-003
Doha	Qatar Open	2000-01-03	International	Outdoor	Hard	2nd Round	3	Schuettler R.	Vacek D.	47	39	6	3	6	2	0	0	0	0	0	0	2.0	0.0	2000-003
Doha	Qatar Open	2000-01-03	International	Outdoor	Hard	2nd Round	3	Tillstrom M.	Cherkasov A.	83	206	7	6	6	4	0	0	0	0	0	0	2.0	0.0	2000-003
Doha	Qatar Open	2000-01-03	International	Outdoor	Hard	Quarterfinals	3	El Aynaoui Y.	Tillstrom M.	33	83	7	5	6	3	0	0	0	0	0	0	2.0	0.0	2000-003
Doha	Qatar Open	2000-01-03	International	Outdoor	Hard	Quarterfinals	3	Kiefer N.	Schalken S.	6	44	6	1	6	0	0	0	0	0	0	0	2.0	0.0	2000-003
Doha	Qatar Open	2000-01-03	International	Outdoor	Hard	Quarterfinals	3	Santoro F.	Bastl G.	32	85	6	2	6	4	0	0	0	0	0	0	2.0	0.0	2000-003
Doha	Qatar Open	2000-01-03	International	Outdoor	Hard	Quarterfinals	3	Schuettler R.	Mirnyi M.	47	74	6	3	6	2	0	0	0	0	0	0	2.0	0.0	2000-003
Doha	Qatar Open	2000-01-03	International	Outdoor	Hard	Semifinals	3	Santoro F.	Kiefer N.	32	6	7	5	6	4	0	0	0	0	0	0	2.0	0.0	2000-003
Doha	Qatar Open	2000-01-03	International	Outdoor	Hard	Semifinals	3	Schuettler R.	El Aynaoui Y.	47	33	6	7	6	4	6	4	0	0	0	0	2.0	1.0	2000-003
Doha	Qatar Open	2000-01-03	International	Outdoor	Hard	The Final	3	Santoro F.	Schuettler R.	32	47	3	6	7	5	3	0	0	0	0	0	1.0	1.0	2000-003
Auckland	Heineken Open	2000-01-10	International	Outdoor	Hard	1st Round	3	Balcells J.	Squillari F.	211	49	7	5	7	5	0	0	0	0	0	0	2.0	0.0	2000-004
Auckland	Heineken Open	2000-01-10	International	Outdoor	Hard	1st Round	3	Behrend T.	Hantschk M.	115	95	6	2	6	2	0	0	0	0	0	0	2.0	0.0	2000-004
Auckland	Heineken Open	2000-01-10	International	Outdoor	Hard	1st Round	3	Chang M.	Black B.	50	70	7	5	4	6	7	6	0	0	0	0	2.0	1.0	2000-004
Auckland	Heineken Open	2000-01-10	International	Outdoor	Hard	1st Round	3	Ferrero J.C.	Federer R.	45	61	6	4	6	4	0	0	0	0	0	0	2.0	0.0	2000-004
Auckland	Heineken Open	2000-01-10	International	Outdoor	Hard	1st Round	3	Gambill J.M.	Fromberg R.	57	80	4	6	6	3	6	4	0	0	0	0	2.0	1.0	2000-004
Auckland	Heineken Open	2000-01-10	International	Outdoor	Hard	1st Round	3	Gaudio G.	Sargsian S.	72	52	7	5	4	6	7	5	0	0	0	0	2.0	1.0	2000-004
Auckland	Heineken Open	2000-01-10	International	Outdoor	Hard	1st Round	3	Gustafsson M.	Nielsen M.	60	246	6	4	6	4	0	0	0	0	0	0	2.0	0.0	2000-004
Auckland	Heineken Open	2000-01-10	International	Outdoor	Hard	1st Round	3	Haas T.	Tarango J.	11	63	7	5	4	6	7	5	0	0	0	0	2.0	1.0	2000-004
Auckland	Heineken Open	2000-01-10	International	Outdoor	Hard	1st Round	3	Johansson T.	Weiner G.	43	334	7	6	6	1	0	0	0	0	0	0	2.0	0.0	2000-004
Auckland	Heineken Open	2000-01-10	International	Outdoor	Hard	1st Round	3	Martin A.	Berasategui A.	48	59	6	3	6	1	0	0	0	0	0	0	2.0	0.0	2000-004
Auckland	Heineken Open	2000-01-10	International	Outdoor	Hard	1st Round	3	Norman M.	Costa F.	14	149	7	5	6	4	0	0	0	0	0	0	2.0	0.0	2000-004
Auckland	Heineken Open	2000-01-10	International	Outdoor	Hard	1st Round	3	Novak J.	Bjorkman J.	38	76	7	5	6	4	0	0	0	0	0	0	2.0	0.0	2000-004
Auckland	Heineken Open	2000-01-10	International	Outdoor	Hard	1st Round	3	Rosset M.	Vicente F.	46	53	6	4	6	3	0	0	0	0	0	0	2.0	0.0	2000-004
Auckland	Heineken Open	2000-01-10	International	Outdoor	Hard	1st Round	3	Schalken S.	Ivanisevic G.	37	68	6	1	4	6	6	4	0	0	0	0	2.0	1.0	2000-004
Auckland	Heineken Open	2000-01-10	International	Outdoor	Hard	1st Round	3	Sell M.	Escude N.	167	34	0	6	7	6	6	1	0	0	0	0	2.0	1.0	2000-004
Auckland	Heineken Open	2000-01-10	International	Outdoor	Hard	1st Round	3	van Lottum J.	Woodruff C.	66	56	6	1	6	3	0	0	0	0	0	0	2.0	0.0	2000-004
Auckland	Heineken Open	2000-01-10	International	Outdoor	Hard	2nd Round	3	Balcells J.	Haas T.	211	11	6	4	7	5	0	0	0	0	0	0	2.0	0.0	2000-004
Auckland	Heineken Open	2000-01-10	International	Outdoor	Hard	2nd Round	3	Chang M.	Sell M.	50	167	4	6	6	4	7	6	0	0	0	0	2.0	1.0	2000-004
Auckland	Heineken Open	2000-01-10	International	Outdoor	Hard	2nd Round	3	Ferrero J.C.	Martin A.	45	48	6	7	6	2	6	4	0	0	0	0	2.0	1.0	2000-004
Auckland	Heineken Open	2000-01-10	International	Outdoor	Hard	2nd Round	3	Gaudio G.	Novak J.	72	38	6	4	6	7	7	6	0	0	0	0	2.0	1.0	2000-004
Auckland	Heineken Open	2000-01-10	International	Outdoor	Hard	2nd Round	3	Gustafsson M.	Johansson T.	60	43	6	2	6	3	0	0	0	0	0	0	2.0	0.0	2000-004
Auckland	Heineken Open	2000-01-10	International	Outdoor	Hard	2nd Round	3	Norman M.	Gambill J.M.	14	57	6	3	6	3	0	0	0	0	0	0	2.0	0.0	2000-004
Auckland	Heineken Open	2000-01-10	International	Outdoor	Hard	2nd Round	3	Rosset M.	van Lottum J.	46	66	6	3	6	2	0	0	0	0	0	0	2.0	0.0	2000-004
Auckland	Heineken Open	2000-01-10	International	Outdoor	Hard	2nd Round	3	Schalken S.	Behrend T.	37	115	6	4	6	1	0	0	0	0	0	0	2.0	0.0	2000-004
Auckland	Heineken Open	2000-01-10	International	Outdoor	Hard	Quarterfinals	3	Balcells J.	Ferrero J.C.	211	45	4	6	6	3	6	1	0	0	0	0	2.0	1.0	2000-004
Auckland	Heineken Open	2000-01-10	International	Outdoor	Hard	Quarterfinals	3	Chang M.	Gustafsson M.	50	60	7	5	3	6	1	0	0	0	0	0	1.0	1.0	2000-004
Auckland	Heineken Open	2000-01-10	International	Outdoor	Hard	Quarterfinals	3	Gaudio G.	Schalken S.	72	37	6	1	6	2	0	0	0	0	0	0	2.0	0.0	2000-004
Auckland	Heineken Open	2000-01-10	International	Outdoor	Hard	Quarterfinals	3	Norman M.	Rosset M.	14	46	6	2	6	2	0	0	0	0	0	0	2.0	0.0	2000-004
Auckland	Heineken Open	2000-01-10	International	Outdoor	Hard	Semifinals	3	Chang M.	Balcells J.	50	211	6	3	3	6	6	2	0	0	0	0	2.0	1.0	2000-004
Auckland	Heineken Open	2000-01-10	International	Outdoor	Hard	Semifinals	3	Norman M.	Gaudio G.	14	72	6	4	7	5	0	0	0	0	0	0	2.0	0.0	2000-004
Auckland	Heineken Open	2000-01-10	International	Outdoor	Hard	The Final	3	Norman M.	Chang M.	14	50	3	6	6	3	7	5	0	0	0	0	2.0	1.0	2000-004
Sydney	Sydney International	2000-01-10	International	Outdoor	Hard	1st Round	3	Arazi H.	Mantilla F.	42	25	6	3	6	4	0	0	0	0	0	0	2.0	0.0	2000-005
Sydney	Sydney International	2000-01-10	International	Outdoor	Hard	1st Round	3	Clavet F.	Kuerten G.	39	5	6	4	3	6	6	4	0	0	0	0	2.0	1.0	2000-005
Sydney	Sydney International	2000-01-10	International	Outdoor	Hard	1st Round	3	Clement A.	Zabaleta M.	55	32	4	6	6	3	6	4	0	0	0	0	2.0	1.0	2000-005
Sydney	Sydney International	2000-01-10	International	Outdoor	Hard	1st Round	3	Corretja A.	Pioline C.	28	15	6	4	6	4	0	0	0	0	0	0	2.0	0.0	2000-005
Sydney	Sydney International	2000-01-10	International	Outdoor	Hard	1st Round	3	Dosedel S.	Woodforde M.	69	128	6	3	6	3	0	0	0	0	0	0	2.0	0.0	2000-005
Sydney	Sydney International	2000-01-10	International	Outdoor	Hard	1st Round	3	Hewitt L.	Grosjean S.	21	27	6	4	6	4	0	0	0	0	0	0	2.0	0.0	2000-005
Sydney	Sydney International	2000-01-10	International	Outdoor	Hard	1st Round	3	Hrbaty D.	Ullyett K.	23	193	6	1	7	5	0	0	0	0	0	0	2.0	0.0	2000-005
Sydney	Sydney International	2000-01-10	International	Outdoor	Hard	1st Round	3	Ilie A.	Costa A.	47	18	3	6	7	6	6	4	0	0	0	0	2.0	1.0	2000-005
Sydney	Sydney International	2000-01-10	International	Outdoor	Hard	1st Round	3	Koubek S.	Meligeni F.	40	29	7	6	6	1	0	0	0	0	0	0	2.0	0.0	2000-005
Sydney	Sydney International	2000-01-10	International	Outdoor	Hard	1st Round	3	Kucera K.	Damm M.	17	88	7	6	6	1	0	0	0	0	0	0	2.0	0.0	2000-005
Sydney	Sydney International	2000-01-10	International	Outdoor	Hard	1st Round	3	Lapentti N.	El Aynaoui Y.	7	31	3	6	6	3	6	3	0	0	0	0	2.0	1.0	2000-005
Sydney	Sydney International	2000-01-10	International	Outdoor	Hard	1st Round	3	Ljubicic I.	Safin M.	79	24	6	7	6	3	6	3	0	0	0	0	2.0	1.0	2000-005
Sydney	Sydney International	2000-01-10	International	Outdoor	Hard	1st Round	3	Martin T.	Medvedev A.	8	33	6	1	6	7	6	3	0	0	0	0	2.0	1.0	2000-005
Sydney	Sydney International	2000-01-10	International	Outdoor	Hard	1st Round	3	Stoltenberg J.	Diaz J.	94	84	6	1	6	7	6	4	0	0	0	0	2.0	1.0	2000-005
Sydney	Sydney International	2000-01-10	International	Outdoor	Hard	1st Round	3	Vacek D.	Lisnard J.	41	127	6	4	7	6	0	0	0	0	0	0	2.0	0.0	2000-005
Sydney	Sydney International	2000-01-10	International	Outdoor	Hard	1st Round	3	Voinea A.	Spadea V.	102	20	3	6	7	6	6	4	0	0	0	0	2.0	1.0	2000-005
Sydney	Sydney International	2000-01-10	International	Outdoor	Hard	2nd Round	3	Corretja A.	Arazi H.	28	42	3	6	6	3	7	6	0	0	0	0	2.0	1.0	2000-005
Sydney	Sydney International	2000-01-10	International	Outdoor	Hard	2nd Round	3	Dosedel S.	Ilie A.	69	47	6	3	7	5	0	0	0	0	0	0	2.0	0.0	2000-005
Sydney	Sydney International	2000-01-10	International	Outdoor	Hard	2nd Round	3	Hewitt L.	Clavet F.	21	39	6	3	6	2	0	0	0	0	0	0	2.0	0.0	2000-005
Sydney	Sydney International	2000-01-10	International	Outdoor	Hard	2nd Round	3	Kucera K.	Clement A.	17	55	6	2	6	4	0	0	0	0	0	0	2.0	0.0	2000-005
Sydney	Sydney International	2000-01-10	International	Outdoor	Hard	2nd Round	3	Lapentti N.	Koubek S.	7	40	4	6	6	0	6	4	0	0	0	0	2.0	1.0	2000-005
Sydney	Sydney International	2000-01-10	International	Outdoor	Hard	2nd Round	3	Ljubicic I.	Martin T.	79	8	7	6	6	4	0	0	0	0	0	0	2.0	0.0	2000-005
Sydney	Sydney International	2000-01-10	International	Outdoor	Hard	2nd Round	3	Stoltenberg J.	Hrbaty D.	94	23	6	4	2	6	6	4	0	0	0	0	2.0	1.0	2000-005
Sydney	Sydney International	2000-01-10	International	Outdoor	Hard	2nd Round	3	Voinea A.	Vacek D.	102	41	7	5	6	2	0	0	0	0	0	0	2.0	0.0	2000-005
Sydney	Sydney International	2000-01-10	International	Outdoor	Hard	Quarterfinals	3	Corretja A.	Dosedel S.	28	69	3	6	7	5	6	3	0	0	0	0	2.0	1.0	2000-005
Sydney	Sydney International	2000-01-10	International	Outdoor	Hard	Quarterfinals	3	Hewitt L.	Voinea A.	21	102	6	3	6	4	0	0	0	0	0	0	2.0	0.0	2000-005
Sydney	Sydney International	2000-01-10	International	Outdoor	Hard	Quarterfinals	3	Ljubicic I.	Kucera K.	79	17	6	3	3	6	7	5	0	0	0	0	2.0	1.0	2000-005
Sydney	Sydney International	2000-01-10	International	Outdoor	Hard	Quarterfinals	3	Stoltenberg J.	Lapentti N.	94	7	4	6	7	5	6	1	0	0	0	0	2.0	1.0	2000-005
Sydney	Sydney International	2000-01-10	International	Outdoor	Hard	Semifinals	3	Hewitt L.	Corretja A.	21	28	6	4	6	4	0	0	0	0	0	0	2.0	0.0	2000-005
Sydney	Sydney International	2000-01-10	International	Outdoor	Hard	Semifinals	3	Stoltenberg J.	Ljubicic I.	94	79	6	2	6	2	0	0	0	0	0	0	2.0	0.0	2000-005
Sydney	Sydney International	2000-01-10	International	Outdoor	Hard	The Final	3	Hewitt L.	Stoltenberg J.	21	94	6	4	6	0	0	0	0	0	0	0	2.0	0.0	2000-005
Melbourne	Australian Open	2000-01-17	Grand Slam	Outdoor	Hard	1st Round	5	Agassi A.	Puerta M.	1	112	6	2	6	2	6	3	0	0	0	0	3.0	0.0	2000-006
Melbourne	Australian Open	2000-01-17	Grand Slam	Outdoor	Hard	1st Round	5	Alami K.	Manta L.	35	107	6	4	7	6	7	5	0	0	0	0	3.0	0.0	2000-006
Melbourne	Australian Open	2000-01-17	Grand Slam	Outdoor	Hard	1st Round	5	Arazi H.	Alonso J.	41	111	6	3	7	6	6	2	0	0	0	0	3.0	0.0	2000-006
Melbourne	Australian Open	2000-01-17	Grand Slam	Outdoor	Hard	1st Round	5	Behrend T.	Meligeni F.	106	28	6	2	4	6	6	7	6	3	6	0	3.0	2.0	2000-006
Melbourne	Australian Open	2000-01-17	Grand Slam	Outdoor	Hard	1st Round	5	Bjorkman J.	Stoltenberg J.	76	81	6	7	6	4	6	4	0	6	6	4	3.0	2.0	2000-006
Melbourne	Australian Open	2000-01-17	Grand Slam	Outdoor	Hard	1st Round	5	Black W.	Gambill J.M.	151	57	7	6	6	1	6	4	0	0	0	0	3.0	0.0	2000-006
Melbourne	Australian Open	2000-01-17	Grand Slam	Outdoor	Hard	1st Round	5	Clavet F.	Hrbaty D.	39	22	3	6	6	1	6	4	7	6	0	0	3.0	1.0	2000-006
Melbourne	Australian Open	2000-01-17	Grand Slam	Outdoor	Hard	1st Round	5	Clement A.	van Lottum J.	54	66	7	6	6	4	0	0	0	0	0	0	2.0	0.0	2000-006
Melbourne	Australian Open	2000-01-17	Grand Slam	Outdoor	Hard	1st Round	5	Corretja A.	Sargsian S.	30	51	7	6	6	4	6	4	0	0	0	0	3.0	0.0	2000-006
Melbourne	Australian Open	2000-01-17	Grand Slam	Outdoor	Hard	1st Round	5	Dosedel S.	Boutter J.	64	155	7	6	5	7	6	3	7	5	0	0	3.0	1.0	2000-006
Melbourne	Australian Open	2000-01-17	Grand Slam	Outdoor	Hard	1st Round	5	Dupuis A.	Rodriguez M.	98	119	6	4	6	4	7	6	0	0	0	0	3.0	0.0	2000-006
Melbourne	Australian Open	2000-01-17	Grand Slam	Outdoor	Hard	1st Round	5	El Aynaoui Y.	Parmar A.	29	257	6	7	7	6	1	6	6	3	6	1	3.0	2.0	2000-006
Melbourne	Australian Open	2000-01-17	Grand Slam	Outdoor	Hard	1st Round	5	Escude N.	Courier J.	34	36	6	7	6	3	7	5	6	1	0	0	3.0	1.0	2000-006
Melbourne	Australian Open	2000-01-17	Grand Slam	Outdoor	Hard	1st Round	5	Federer R.	Chang M.	62	38	6	4	6	4	7	6	0	0	0	0	3.0	0.0	2000-006
Melbourne	Australian Open	2000-01-17	Grand Slam	Outdoor	Hard	1st Round	5	Ferreira W.	Bastl G.	53	78	6	3	6	3	4	6	7	6	0	0	3.0	1.0	2000-006
Melbourne	Australian Open	2000-01-17	Grand Slam	Outdoor	Hard	1st Round	5	Ferrero J.C.	Draper S.	40	200	7	6	6	3	7	6	0	0	0	0	3.0	0.0	2000-006
Melbourne	Australian Open	2000-01-17	Grand Slam	Outdoor	Hard	1st Round	5	Fromberg R.	Enqvist T.	80	6	6	4	7	6	4	6	3	6	10	8	3.0	2.0	2000-006
Melbourne	Australian Open	2000-01-17	Grand Slam	Outdoor	Hard	1st Round	5	Grosjean S.	Motomura G.	26	148	6	3	6	3	6	2	0	0	0	0	3.0	0.0	2000-006
Melbourne	Australian Open	2000-01-17	Grand Slam	Outdoor	Hard	1st Round	5	Haas T.	Saulnier C.	12	171	7	6	6	4	4	6	6	2	0	0	3.0	1.0	2000-006
Melbourne	Australian Open	2000-01-17	Grand Slam	Outdoor	Hard	1st Round	5	Henman T.	Golmard J.	13	31	6	7	6	3	7	6	7	6	0	0	3.0	1.0	2000-006
Melbourne	Australian Open	2000-01-17	Grand Slam	Outdoor	Hard	1st Round	5	Hewitt L.	Goldstein P.	17	87	6	2	6	7	7	6	6	4	0	0	3.0	1.0	2000-006
Melbourne	Australian Open	2000-01-17	Grand Slam	Outdoor	Hard	1st Round	5	Hill M.	Karbacher B.	238	139	6	4	6	2	6	2	0	0	0	0	3.0	0.0	2000-006
Melbourne	Australian Open	2000-01-17	Grand Slam	Outdoor	Hard	1st Round	5	Ilie A.	Tarango J.	46	65	6	3	7	6	4	6	6	3	0	0	3.0	1.0	2000-006
Melbourne	Australian Open	2000-01-17	Grand Slam	Outdoor	Hard	1st Round	5	Ivanisevic G.	Pioline C.	70	15	6	4	2	6	7	5	1	6	9	7	3.0	2.0	2000-006
Melbourne	Australian Open	2000-01-17	Grand Slam	Outdoor	Hard	1st Round	5	Johansson T.	Kulti N.	42	121	6	1	6	2	6	4	0	0	0	0	3.0	0.0	2000-006
Melbourne	Australian Open	2000-01-17	Grand Slam	Outdoor	Hard	1st Round	5	Jonsson F.	Diaz J.	123	84	4	6	4	6	6	2	7	5	6	3	3.0	2.0	2000-006
Melbourne	Australian Open	2000-01-17	Grand Slam	Outdoor	Hard	1st Round	5	Kafelnikov Y.	Knippschild J.	2	85	6	7	6	4	6	1	6	2	0	0	3.0	1.0	2000-006
Melbourne	Australian Open	2000-01-17	Grand Slam	Outdoor	Hard	1st Round	5	Kiefer N.	Canas G.	4	74	4	6	6	3	6	4	6	4	0	0	3.0	1.0	2000-006
Melbourne	Australian Open	2000-01-17	Grand Slam	Outdoor	Hard	1st Round	5	Koubek S.	Cadart R.	43	217	6	3	5	7	6	2	6	4	0	0	3.0	1.0	2000-006
Melbourne	Australian Open	2000-01-17	Grand Slam	Outdoor	Hard	1st Round	5	Krajicek R.	Santoro F.	10	25	6	1	6	2	7	5	0	0	0	0	3.0	0.0	2000-006
Melbourne	Australian Open	2000-01-17	Grand Slam	Outdoor	Hard	1st Round	5	Kroslak J.	Lopez-Moron A.	104	117	6	1	3	6	6	3	7	5	0	0	3.0	1.0	2000-006
Melbourne	Australian Open	2000-01-17	Grand Slam	Outdoor	Hard	1st Round	5	Lapentti N.	Medvedev A.	7	32	6	3	5	7	6	7	6	4	8	6	3.0	2.0	2000-006
Melbourne	Australian Open	2000-01-17	Grand Slam	Outdoor	Hard	1st Round	5	Llodra M.	Gaudio G.	263	61	6	3	6	3	6	2	0	0	0	0	3.0	0.0	2000-006
Melbourne	Australian Open	2000-01-17	Grand Slam	Outdoor	Hard	1st Round	5	Martin T.	Black B.	9	71	5	7	6	7	6	4	6	2	8	6	3.0	2.0	2000-006
Melbourne	Australian Open	2000-01-17	Grand Slam	Outdoor	Hard	1st Round	5	Mirnyi M.	Agenor R.	67	94	6	7	7	6	6	3	6	3	0	0	3.0	1.0	2000-006
Melbourne	Australian Open	2000-01-17	Grand Slam	Outdoor	Hard	1st Round	5	Norman M.	Mamiit C.	11	97	7	5	6	4	3	6	6	3	0	0	3.0	1.0	2000-006
Melbourne	Australian Open	2000-01-17	Grand Slam	Outdoor	Hard	1st Round	5	Novak J.	Hipfl M.	37	75	6	3	4	6	6	3	5	7	6	2	3.0	2.0	2000-006
Melbourne	Australian Open	2000-01-17	Grand Slam	Outdoor	Hard	1st Round	5	Paes L.	Petrovic D.	137	201	6	2	3	6	7	6	6	4	0	0	3.0	1.0	2000-006
Melbourne	Australian Open	2000-01-17	Grand Slam	Outdoor	Hard	1st Round	5	Philippoussis M.	Okun N.	19	189	6	4	6	2	2	6	3	6	6	2	3.0	2.0	2000-006
Melbourne	Australian Open	2000-01-17	Grand Slam	Outdoor	Hard	1st Round	5	Portas A.	Kuerten G.	91	5	4	6	4	6	6	4	7	6	6	4	3.0	2.0	2000-006
Melbourne	Australian Open	2000-01-17	Grand Slam	Outdoor	Hard	1st Round	5	Pozzi G.	Zib T.	82	118	6	3	7	6	6	7	6	1	0	0	3.0	1.0	2000-006
Melbourne	Australian Open	2000-01-17	Grand Slam	Outdoor	Hard	1st Round	5	Pretzsch A.	O'Brien A.	115	162	7	6	6	2	6	1	0	0	0	0	3.0	0.0	2000-006
Melbourne	Australian Open	2000-01-17	Grand Slam	Outdoor	Hard	1st Round	5	Rochus C.	Costa A.	120	20	6	3	6	7	6	4	6	3	0	0	3.0	1.0	2000-006
Melbourne	Australian Open	2000-01-17	Grand Slam	Outdoor	Hard	1st Round	5	Rosset M.	Delgado J.	45	143	7	6	6	3	7	6	0	0	0	0	3.0	0.0	2000-006
Melbourne	Australian Open	2000-01-17	Grand Slam	Outdoor	Hard	1st Round	5	Sampras P.	Arthurs W.	3	105	6	4	7	5	6	4	0	0	0	0	3.0	0.0	2000-006
Melbourne	Australian Open	2000-01-17	Grand Slam	Outdoor	Hard	1st Round	5	Schalken S.	Blanco G.	47	77	7	6	6	4	7	6	0	0	0	0	3.0	0.0	2000-006
Melbourne	Australian Open	2000-01-17	Grand Slam	Outdoor	Hard	1st Round	5	Schuettler R.	Marin J.A.	60	73	6	3	6	3	6	3	0	0	0	0	3.0	0.0	2000-006
Melbourne	Australian Open	2000-01-17	Grand Slam	Outdoor	Hard	1st Round	5	Sekulov J.	Ljubicic I.	133	72	7	6	4	6	4	6	7	5	6	0	3.0	2.0	2000-006
Melbourne	Australian Open	2000-01-17	Grand Slam	Outdoor	Hard	1st Round	5	Sluiter R.	Gaudenzi A.	166	88	3	6	6	1	3	6	6	3	13	11	3.0	2.0	2000-006
Melbourne	Australian Open	2000-01-17	Grand Slam	Outdoor	Hard	1st Round	5	Squillari F.	Sirianni J.	48	356	6	3	6	2	6	1	0	0	0	0	3.0	0.0	2000-006
Melbourne	Australian Open	2000-01-17	Grand Slam	Outdoor	Hard	1st Round	5	Srichaphan P.	Kucera K.	102	18	6	2	6	4	3	6	6	3	0	0	3.0	1.0	2000-006
Melbourne	Australian Open	2000-01-17	Grand Slam	Outdoor	Hard	1st Round	5	Stafford G.	Safin M.	472	23	7	6	6	4	6	1	0	0	0	0	3.0	0.0	2000-006
Melbourne	Australian Open	2000-01-17	Grand Slam	Outdoor	Hard	1st Round	5	Tieleman L.	Martin A.	89	52	6	2	7	6	6	7	6	3	0	0	3.0	1.0	2000-006
Melbourne	Australian Open	2000-01-17	Grand Slam	Outdoor	Hard	1st Round	5	Tillstrom M.	Lareau S.	79	103	4	6	6	4	6	2	6	1	0	0	3.0	1.0	2000-006
Melbourne	Australian Open	2000-01-17	Grand Slam	Outdoor	Hard	1st Round	5	Ullyett K.	Tabara M.	182	122	6	1	7	6	4	6	6	1	0	0	3.0	1.0	2000-006
Melbourne	Australian Open	2000-01-17	Grand Slam	Outdoor	Hard	1st Round	5	Vacek D.	Stanoytchev O.	44	109	1	6	7	6	7	6	6	2	0	0	3.0	1.0	2000-006
Melbourne	Australian Open	2000-01-17	Grand Slam	Outdoor	Hard	1st Round	5	Vanek J.	Wessels P.	153	114	6	4	6	3	2	6	7	6	0	0	3.0	1.0	2000-006
Melbourne	Australian Open	2000-01-17	Grand Slam	Outdoor	Hard	1st Round	5	Vicente F.	Berasategui A.	55	59	6	0	6	2	6	2	0	0	0	0	3.0	0.0	2000-006
Melbourne	Australian Open	2000-01-17	Grand Slam	Outdoor	Hard	1st Round	5	Vinciguerra A.	Gumy H.	99	63	7	6	6	1	6	1	0	0	0	0	3.0	0.0	2000-006
Melbourne	Australian Open	2000-01-17	Grand Slam	Outdoor	Hard	1st Round	5	Voinea A.	Spadea V.	95	21	7	6	4	6	4	6	6	3	6	2	3.0	2.0	2000-006
Melbourne	Australian Open	2000-01-17	Grand Slam	Outdoor	Hard	1st Round	5	Woodbridge T.	Siemerink J.	204	93	6	4	6	1	6	3	0	0	0	0	3.0	0.0	2000-006
Melbourne	Australian Open	2000-01-17	Grand Slam	Outdoor	Hard	1st Round	5	Woodforde M.	Sanguinetti D.	126	113	6	3	6	4	7	6	0	0	0	0	3.0	0.0	2000-006
Melbourne	Australian Open	2000-01-17	Grand Slam	Outdoor	Hard	1st Round	5	Woodruff C.	Damm M.	56	92	6	3	7	6	6	3	0	0	0	0	3.0	0.0	2000-006
Melbourne	Australian Open	2000-01-17	Grand Slam	Outdoor	Hard	1st Round	5	Zabaleta M.	Mantilla F.	33	27	6	1	5	7	6	3	7	6	0	0	3.0	1.0	2000-006
Melbourne	Australian Open	2000-01-17	Grand Slam	Outdoor	Hard	2nd Round	5	Agassi A.	Schalken S.	1	47	7	5	6	0	6	3	0	0	0	0	3.0	0.0	2000-006
Melbourne	Australian Open	2000-01-17	Grand Slam	Outdoor	Hard	2nd Round	5	Alami K.	Llodra M.	35	263	7	6	6	3	6	2	0	0	0	0	3.0	0.0	2000-006
Melbourne	Australian Open	2000-01-17	Grand Slam	Outdoor	Hard	2nd Round	5	Arazi H.	Jonsson F.	41	123	6	3	6	4	6	4	0	0	0	0	3.0	0.0	2000-006
Melbourne	Australian Open	2000-01-17	Grand Slam	Outdoor	Hard	2nd Round	5	Bjorkman J.	Vanek J.	76	153	6	4	3	6	6	4	7	6	0	0	3.0	1.0	2000-006
Melbourne	Australian Open	2000-01-17	Grand Slam	Outdoor	Hard	2nd Round	5	Black W.	Rosset M.	151	45	6	1	2	6	7	6	6	3	0	0	3.0	1.0	2000-006
Melbourne	Australian Open	2000-01-17	Grand Slam	Outdoor	Hard	2nd Round	5	Clavet F.	Ivanisevic G.	39	70	7	6	6	4	6	2	0	0	0	0	3.0	0.0	2000-006
Melbourne	Australian Open	2000-01-17	Grand Slam	Outdoor	Hard	2nd Round	5	Clement A.	Lapentti N.	54	7	3	6	7	6	6	2	4	1	0	0	2.0	1.0	2000-006
Melbourne	Australian Open	2000-01-17	Grand Slam	Outdoor	Hard	2nd Round	5	Dosedel S.	Srichaphan P.	64	102	4	6	6	2	6	4	6	1	0	0	3.0	1.0	2000-006
Melbourne	Australian Open	2000-01-17	Grand Slam	Outdoor	Hard	2nd Round	5	El Aynaoui Y.	Haas T.	29	12	7	5	6	3	6	3	0	0	0	0	3.0	0.0	2000-006
Melbourne	Australian Open	2000-01-17	Grand Slam	Outdoor	Hard	2nd Round	5	Escude N.	Krajicek R.	34	10	2	6	6	3	6	1	6	3	0	0	3.0	1.0	2000-006
Melbourne	Australian Open	2000-01-17	Grand Slam	Outdoor	Hard	2nd Round	5	Federer R.	Kroslak J.	62	104	7	6	6	2	6	3	0	0	0	0	3.0	0.0	2000-006
Melbourne	Australian Open	2000-01-17	Grand Slam	Outdoor	Hard	2nd Round	5	Ferreira W.	Johansson T.	53	42	6	3	6	2	6	7	4	6	6	2	3.0	2.0	2000-006
Melbourne	Australian Open	2000-01-17	Grand Slam	Outdoor	Hard	2nd Round	5	Ferrero J.C.	Tieleman L.	40	89	7	6	6	4	5	7	6	7	6	4	3.0	2.0	2000-006
Melbourne	Australian Open	2000-01-17	Grand Slam	Outdoor	Hard	2nd Round	5	Fromberg R.	Pretzsch A.	80	115	7	6	7	6	6	4	0	0	0	0	3.0	0.0	2000-006
Melbourne	Australian Open	2000-01-17	Grand Slam	Outdoor	Hard	2nd Round	5	Grosjean S.	Hill M.	26	238	4	6	6	1	7	6	6	0	0	0	3.0	1.0	2000-006
Melbourne	Australian Open	2000-01-17	Grand Slam	Outdoor	Hard	2nd Round	5	Henman T.	Schuettler R.	13	60	6	2	4	1	0	0	0	0	0	0	1.0	0.0	2000-006
Melbourne	Australian Open	2000-01-17	Grand Slam	Outdoor	Hard	2nd Round	5	Hewitt L.	Corretja A.	17	30	6	0	6	0	6	1	0	0	0	0	3.0	0.0	2000-006
Melbourne	Australian Open	2000-01-17	Grand Slam	Outdoor	Hard	2nd Round	5	Ilie A.	Novak J.	46	37	6	3	7	6	6	7	6	4	0	0	3.0	1.0	2000-006
Melbourne	Australian Open	2000-01-17	Grand Slam	Outdoor	Hard	2nd Round	5	Kafelnikov Y.	Vacek D.	2	44	6	3	6	0	6	1	0	0	0	0	3.0	0.0	2000-006
Melbourne	Australian Open	2000-01-17	Grand Slam	Outdoor	Hard	2nd Round	5	Kiefer N.	Behrend T.	4	106	7	6	6	0	6	2	0	0	0	0	3.0	0.0	2000-006
Melbourne	Australian Open	2000-01-17	Grand Slam	Outdoor	Hard	2nd Round	5	Koubek S.	Stafford G.	43	472	5	7	7	5	2	6	6	2	6	3	3.0	2.0	2000-006
Melbourne	Australian Open	2000-01-17	Grand Slam	Outdoor	Hard	2nd Round	5	Mirnyi M.	Dupuis A.	67	98	6	7	7	6	7	6	7	6	0	0	3.0	1.0	2000-006
Melbourne	Australian Open	2000-01-17	Grand Slam	Outdoor	Hard	2nd Round	5	Norman M.	Pozzi G.	11	82	6	4	6	3	6	4	0	0	0	0	3.0	0.0	2000-006
Melbourne	Australian Open	2000-01-17	Grand Slam	Outdoor	Hard	2nd Round	5	Philippoussis M.	Sluiter R.	19	166	6	1	2	6	7	6	6	1	0	0	3.0	1.0	2000-006
Melbourne	Australian Open	2000-01-17	Grand Slam	Outdoor	Hard	2nd Round	5	Rochus C.	Ullyett K.	120	182	6	4	6	4	6	3	0	0	0	0	3.0	0.0	2000-006
Melbourne	Australian Open	2000-01-17	Grand Slam	Outdoor	Hard	2nd Round	5	Sampras P.	Tillstrom M.	3	79	6	3	7	6	6	1	0	0	0	0	3.0	0.0	2000-006
Melbourne	Australian Open	2000-01-17	Grand Slam	Outdoor	Hard	2nd Round	5	Squillari F.	Woodforde M.	48	126	6	4	7	6	3	6	6	4	0	0	3.0	1.0	2000-006
Melbourne	Australian Open	2000-01-17	Grand Slam	Outdoor	Hard	2nd Round	5	Vicente F.	Martin T.	55	9	6	4	2	6	3	6	6	3	7	5	3.0	2.0	2000-006
Melbourne	Australian Open	2000-01-17	Grand Slam	Outdoor	Hard	2nd Round	5	Vinciguerra A.	Paes L.	99	137	7	6	6	4	6	3	0	0	0	0	3.0	0.0	2000-006
Melbourne	Australian Open	2000-01-17	Grand Slam	Outdoor	Hard	2nd Round	5	Voinea A.	Portas A.	95	91	6	2	6	1	6	3	0	0	0	0	3.0	0.0	2000-006
Melbourne	Australian Open	2000-01-17	Grand Slam	Outdoor	Hard	2nd Round	5	Woodruff C.	Sekulov J.	56	133	6	3	6	2	6	2	0	0	0	0	3.0	0.0	2000-006
Melbourne	Australian Open	2000-01-17	Grand Slam	Outdoor	Hard	2nd Round	5	Zabaleta M.	Woodbridge T.	33	204	7	6	4	6	6	1	6	4	0	0	3.0	1.0	2000-006
Melbourne	Australian Open	2000-01-17	Grand Slam	Outdoor	Hard	3rd Round	5	Agassi A.	Zabaleta M.	1	33	6	4	6	4	6	2	0	0	0	0	3.0	0.0	2000-006
Melbourne	Australian Open	2000-01-17	Grand Slam	Outdoor	Hard	3rd Round	5	Arazi H.	Vicente F.	41	55	6	3	6	3	6	2	0	0	0	0	3.0	0.0	2000-006
Melbourne	Australian Open	2000-01-17	Grand Slam	Outdoor	Hard	3rd Round	5	Clement A.	Federer R.	54	62	6	1	6	4	6	3	0	0	0	0	3.0	0.0	2000-006
Melbourne	Australian Open	2000-01-17	Grand Slam	Outdoor	Hard	3rd Round	5	Dosedel S.	Squillari F.	64	48	7	5	6	2	6	3	0	0	0	0	3.0	0.0	2000-006
Melbourne	Australian Open	2000-01-17	Grand Slam	Outdoor	Hard	3rd Round	5	El Aynaoui Y.	Ferrero J.C.	29	40	7	6	4	6	4	6	7	6	6	4	3.0	2.0	2000-006
Melbourne	Australian Open	2000-01-17	Grand Slam	Outdoor	Hard	3rd Round	5	Escude N.	Vinciguerra A.	34	99	6	4	6	4	6	3	0	0	0	0	3.0	0.0	2000-006
Melbourne	Australian Open	2000-01-17	Grand Slam	Outdoor	Hard	3rd Round	5	Ferreira W.	Clavet F.	53	39	6	3	6	4	3	6	6	3	0	0	3.0	1.0	2000-006
Melbourne	Australian Open	2000-01-17	Grand Slam	Outdoor	Hard	3rd Round	5	Henman T.	Grosjean S.	13	26	6	1	6	4	4	6	7	6	0	0	3.0	1.0	2000-006
Melbourne	Australian Open	2000-01-17	Grand Slam	Outdoor	Hard	3rd Round	5	Hewitt L.	Voinea A.	17	95	6	2	7	5	6	3	0	0	0	0	3.0	0.0	2000-006
Melbourne	Australian Open	2000-01-17	Grand Slam	Outdoor	Hard	3rd Round	5	Kafelnikov Y.	Koubek S.	2	43	6	3	6	3	6	4	0	0	0	0	3.0	0.0	2000-006
Melbourne	Australian Open	2000-01-17	Grand Slam	Outdoor	Hard	3rd Round	5	Kiefer N.	Alami K.	4	35	6	3	6	4	6	2	0	0	0	0	3.0	0.0	2000-006
Melbourne	Australian Open	2000-01-17	Grand Slam	Outdoor	Hard	3rd Round	5	Norman M.	Bjorkman J.	11	76	6	4	6	4	7	6	0	0	0	0	3.0	0.0	2000-006
Melbourne	Australian Open	2000-01-17	Grand Slam	Outdoor	Hard	3rd Round	5	Philippoussis M.	Ilie A.	19	46	6	4	7	6	6	1	0	0	0	0	3.0	0.0	2000-006
Melbourne	Australian Open	2000-01-17	Grand Slam	Outdoor	Hard	3rd Round	5	Rochus C.	Mirnyi M.	120	67	3	6	6	4	6	3	7	6	0	0	3.0	1.0	2000-006
Melbourne	Australian Open	2000-01-17	Grand Slam	Outdoor	Hard	3rd Round	5	Sampras P.	Black W.	3	151	6	7	3	6	6	3	7	5	6	3	3.0	2.0	2000-006
Melbourne	Australian Open	2000-01-17	Grand Slam	Outdoor	Hard	3rd Round	5	Woodruff C.	Fromberg R.	56	80	6	1	6	4	7	6	0	0	0	0	3.0	0.0	2000-006
Melbourne	Australian Open	2000-01-17	Grand Slam	Outdoor	Hard	4th Round	5	Agassi A.	Philippoussis M.	1	19	6	4	7	6	5	7	6	3	0	0	3.0	1.0	2000-006
Melbourne	Australian Open	2000-01-17	Grand Slam	Outdoor	Hard	4th Round	5	Arazi H.	Escude N.	41	34	6	4	6	3	7	6	0	0	0	0	3.0	0.0	2000-006
Melbourne	Australian Open	2000-01-17	Grand Slam	Outdoor	Hard	4th Round	5	El Aynaoui Y.	Clement A.	29	54	3	6	6	3	6	4	3	6	10	8	3.0	2.0	2000-006
Melbourne	Australian Open	2000-01-17	Grand Slam	Outdoor	Hard	4th Round	5	Kafelnikov Y.	Rochus C.	2	120	6	1	6	3	7	5	0	0	0	0	3.0	0.0	2000-006
Melbourne	Australian Open	2000-01-17	Grand Slam	Outdoor	Hard	4th Round	5	Kiefer N.	Ferreira W.	4	53	6	3	6	4	6	2	0	0	0	0	3.0	0.0	2000-006
Melbourne	Australian Open	2000-01-17	Grand Slam	Outdoor	Hard	4th Round	5	Norman M.	Hewitt L.	11	17	6	3	6	1	7	6	0	0	0	0	3.0	0.0	2000-006
Melbourne	Australian Open	2000-01-17	Grand Slam	Outdoor	Hard	4th Round	5	Sampras P.	Dosedel S.	3	64	6	1	6	2	3	6	6	1	0	0	3.0	1.0	2000-006
Melbourne	Australian Open	2000-01-17	Grand Slam	Outdoor	Hard	4th Round	5	Woodruff C.	Henman T.	56	13	7	5	1	6	6	4	3	6	7	5	3.0	2.0	2000-006
Melbourne	Australian Open	2000-01-17	Grand Slam	Outdoor	Hard	Quarterfinals	5	Agassi A.	Arazi H.	1	41	6	4	6	4	6	2	0	0	0	0	3.0	0.0	2000-006
Melbourne	Australian Open	2000-01-17	Grand Slam	Outdoor	Hard	Quarterfinals	5	Kafelnikov Y.	El Aynaoui Y.	2	29	6	0	6	3	7	6	0	0	0	0	3.0	0.0	2000-006
Melbourne	Australian Open	2000-01-17	Grand Slam	Outdoor	Hard	Quarterfinals	5	Norman M.	Kiefer N.	11	4	3	6	6	3	6	1	7	6	0	0	3.0	1.0	2000-006
Melbourne	Australian Open	2000-01-17	Grand Slam	Outdoor	Hard	Quarterfinals	5	Sampras P.	Woodruff C.	3	56	7	5	6	3	6	3	0	0	0	0	3.0	0.0	2000-006
Melbourne	Australian Open	2000-01-17	Grand Slam	Outdoor	Hard	Semifinals	5	Agassi A.	Sampras P.	1	3	6	4	3	6	6	7	7	6	6	1	3.0	2.0	2000-006
Melbourne	Australian Open	2000-01-17	Grand Slam	Outdoor	Hard	Semifinals	5	Kafelnikov Y.	Norman M.	2	11	6	1	6	2	6	4	0	0	0	0	3.0	0.0	2000-006
Melbourne	Australian Open	2000-01-17	Grand Slam	Outdoor	Hard	The Final	5	Agassi A.	Kafelnikov Y.	1	2	3	6	6	3	6	2	6	4	0	0	3.0	1.0	2000-006
Dubai	Dubai Open	2000-02-07	International	Outdoor	Hard	1st Round	3	Alami K.	Norman M.	34	6	7	6	7	5	0	0	0	0	0	0	2.0	0.0	2000-007
Dubai	Dubai Open	2000-02-07	International	Outdoor	Hard	1st Round	3	Arazi H.	Schuettler R.	27	57	6	2	6	3	0	0	0	0	0	0	2.0	0.0	2000-007
Dubai	Dubai Open	2000-02-07	International	Outdoor	Hard	1st Round	3	Black W.	Vacek D.	153	45	6	2	6	3	0	0	0	0	0	0	2.0	0.0	2000-007
Dubai	Dubai Open	2000-02-07	International	Outdoor	Hard	1st Round	3	Blanco G.	Schalken S.	78	49	6	3	6	3	0	0	0	0	0	0	2.0	0.0	2000-007
Dubai	Dubai Open	2000-02-07	International	Outdoor	Hard	1st Round	3	Costa A.	Berasategui A.	18	59	6	4	7	5	0	0	0	0	0	0	2.0	0.0	2000-007
Dubai	Dubai Open	2000-02-07	International	Outdoor	Hard	1st Round	3	El Aynaoui Y.	Ilie A.	21	50	6	3	6	3	0	0	0	0	0	0	2.0	0.0	2000-007
Dubai	Dubai Open	2000-02-07	International	Outdoor	Hard	1st Round	3	Ferrero J.C.	Damm M.	39	108	6	3	7	6	0	0	0	0	0	0	2.0	0.0	2000-007
Dubai	Dubai Open	2000-02-07	International	Outdoor	Hard	1st Round	3	Golmard J.	Clavet F.	33	37	6	4	4	6	6	1	0	0	0	0	2.0	1.0	2000-007
Dubai	Dubai Open	2000-02-07	International	Outdoor	Hard	1st Round	3	Kiefer N.	Burgsmuller L.	4	160	6	1	2	6	6	4	0	0	0	0	2.0	1.0	2000-007
Dubai	Dubai Open	2000-02-07	International	Outdoor	Hard	1st Round	3	Koubek S.	Marin J.A.	40	72	6	3	6	2	0	0	0	0	0	0	2.0	0.0	2000-007
Dubai	Dubai Open	2000-02-07	International	Outdoor	Hard	1st Round	3	Lapentti N.	Gross O.	9	173	6	3	6	2	0	0	0	0	0	0	2.0	0.0	2000-007
Dubai	Dubai Open	2000-02-07	International	Outdoor	Hard	1st Round	3	Mantilla F.	Black B.	25	70	7	6	6	2	0	0	0	0	0	0	2.0	0.0	2000-007
Dubai	Dubai Open	2000-02-07	International	Outdoor	Hard	1st Round	3	Martin A.	Tarango J.	52	76	6	7	6	2	6	2	0	0	0	0	2.0	1.0	2000-007
Dubai	Dubai Open	2000-02-07	International	Outdoor	Hard	1st Round	3	Novak J.	Alvarez E.	43	141	6	3	1	6	6	1	0	0	0	0	2.0	1.0	2000-007
Dubai	Dubai Open	2000-02-07	International	Outdoor	Hard	1st Round	3	Pavel A.	Prinosil D.	61	68	6	2	6	2	0	0	0	0	0	0	2.0	0.0	2000-007
Dubai	Dubai Open	2000-02-07	International	Outdoor	Hard	1st Round	3	Vicente F.	Paes L.	47	140	6	0	4	6	6	3	0	0	0	0	2.0	1.0	2000-007
Dubai	Dubai Open	2000-02-07	International	Outdoor	Hard	2nd Round	3	Alami K.	Vicente F.	34	47	6	4	3	6	6	1	0	0	0	0	2.0	1.0	2000-007
Dubai	Dubai Open	2000-02-07	International	Outdoor	Hard	2nd Round	3	Costa A.	Koubek S.	18	40	6	0	6	4	0	0	0	0	0	0	2.0	0.0	2000-007
Dubai	Dubai Open	2000-02-07	International	Outdoor	Hard	2nd Round	3	El Aynaoui Y.	Blanco G.	21	78	6	4	1	6	6	0	0	0	0	0	2.0	1.0	2000-007
Dubai	Dubai Open	2000-02-07	International	Outdoor	Hard	2nd Round	3	Ferrero J.C.	Lapentti N.	39	9	6	4	6	3	0	0	0	0	0	0	2.0	0.0	2000-007
Dubai	Dubai Open	2000-02-07	International	Outdoor	Hard	2nd Round	3	Golmard J.	Pavel A.	33	61	3	6	6	4	7	6	0	0	0	0	2.0	1.0	2000-007
Dubai	Dubai Open	2000-02-07	International	Outdoor	Hard	2nd Round	3	Kiefer N.	Martin A.	4	52	6	3	5	7	6	0	0	0	0	0	2.0	1.0	2000-007
Dubai	Dubai Open	2000-02-07	International	Outdoor	Hard	2nd Round	3	Mantilla F.	Black W.	25	153	6	1	6	3	0	0	0	0	0	0	2.0	0.0	2000-007
Dubai	Dubai Open	2000-02-07	International	Outdoor	Hard	2nd Round	3	Novak J.	Arazi H.	43	27	6	4	1	6	6	0	0	0	0	0	2.0	1.0	2000-007
Dubai	Dubai Open	2000-02-07	International	Outdoor	Hard	Quarterfinals	3	Alami K.	Novak J.	34	43	6	4	6	2	0	0	0	0	0	0	2.0	0.0	2000-007
Dubai	Dubai Open	2000-02-07	International	Outdoor	Hard	Quarterfinals	3	Costa A.	El Aynaoui Y.	18	21	6	2	6	4	0	0	0	0	0	0	2.0	0.0	2000-007
Dubai	Dubai Open	2000-02-07	International	Outdoor	Hard	Quarterfinals	3	Ferrero J.C.	Mantilla F.	39	25	6	3	4	6	7	6	0	0	0	0	2.0	1.0	2000-007
Dubai	Dubai Open	2000-02-07	International	Outdoor	Hard	Quarterfinals	3	Kiefer N.	Golmard J.	4	33	6	3	7	6	0	0	0	0	0	0	2.0	0.0	2000-007
Dubai	Dubai Open	2000-02-07	International	Outdoor	Hard	Semifinals	3	Ferrero J.C.	Alami K.	39	34	7	6	6	3	0	0	0	0	0	0	2.0	0.0	2000-007
Dubai	Dubai Open	2000-02-07	International	Outdoor	Hard	Semifinals	3	Kiefer N.	Costa A.	4	18	6	2	6	0	0	0	0	0	0	0	2.0	0.0	2000-007
Dubai	Dubai Open	2000-02-07	International	Outdoor	Hard	The Final	3	Kiefer N.	Ferrero J.C.	4	39	7	5	4	6	6	3	0	0	0	0	2.0	1.0	2000-007
Marseille	Marseille Open	2000-02-07	International	Indoor	Hard	1st Round	3	Clement A.	Pretzsch A.	51	118	6	0	4	6	6	3	0	0	0	0	2.0	1.0	2000-008
Marseille	Marseille Open	2000-02-07	International	Indoor	Hard	1st Round	3	Diaz J.	Bjorkman J.	87	65	7	5	6	2	0	0	0	0	0	0	2.0	0.0	2000-008
Marseille	Marseille Open	2000-02-07	International	Indoor	Hard	1st Round	3	Enqvist T.	Portas A.	12	85	7	5	5	7	6	1	0	0	0	0	2.0	1.0	2000-008
Marseille	Marseille Open	2000-02-07	International	Indoor	Hard	1st Round	3	Federer R.	Dupuis A.	67	93	6	4	6	4	0	0	0	0	0	0	2.0	0.0	2000-008
Marseille	Marseille Open	2000-02-07	International	Indoor	Hard	1st Round	3	Grosjean S.	di Pasquale A.	20	54	7	6	6	1	0	0	0	0	0	0	2.0	0.0	2000-008
Marseille	Marseille Open	2000-02-07	International	Indoor	Hard	1st Round	3	Guardiola T.	Stanoytchev O.	147	107	6	3	1	6	6	4	0	0	0	0	2.0	1.0	2000-008
Marseille	Marseille Open	2000-02-07	International	Indoor	Hard	1st Round	3	Ivanisevic G.	Saulnier C.	63	167	6	7	7	6	6	0	0	0	0	0	2.0	1.0	2000-008
Marseille	Marseille Open	2000-02-07	International	Indoor	Hard	1st Round	3	Johansson T.	Bastl G.	41	74	6	0	7	6	0	0	0	0	0	0	2.0	0.0	2000-008
Marseille	Marseille Open	2000-02-07	International	Indoor	Hard	1st Round	3	Kafelnikov Y.	Pozzi G.	3	89	1	6	6	4	6	4	0	0	0	0	2.0	1.0	2000-008
Marseille	Marseille Open	2000-02-07	International	Indoor	Hard	1st Round	3	Kroslak J.	Hrbaty D.	114	24	7	6	6	4	0	0	0	0	0	0	2.0	0.0	2000-008
Marseille	Marseille Open	2000-02-07	International	Indoor	Hard	1st Round	3	Ljubicic I.	Voinea A.	69	80	6	3	7	6	0	0	0	0	0	0	2.0	0.0	2000-008
Marseille	Marseille Open	2000-02-07	International	Indoor	Hard	1st Round	3	Rosset M.	Arthurs W.	77	106	6	3	6	3	0	0	0	0	0	0	2.0	0.0	2000-008
Marseille	Marseille Open	2000-02-07	International	Indoor	Hard	1st Round	3	Roux L.	Knippschild J.	203	90	3	0	0	0	0	0	0	0	0	0	0.0	0.0	2000-008
Marseille	Marseille Open	2000-02-07	International	Indoor	Hard	1st Round	3	Santoro F.	Wessels P.	38	110	7	5	6	2	0	0	0	0	0	0	2.0	0.0	2000-008
Marseille	Marseille Open	2000-02-07	International	Indoor	Hard	1st Round	3	Siemerink J.	Raoux G.	91	186	7	6	2	6	7	6	0	0	0	0	2.0	1.0	2000-008
Marseille	Marseille Open	2000-02-07	International	Indoor	Hard	1st Round	3	Vinciguerra A.	Safin M.	84	23	6	3	6	3	0	0	0	0	0	0	2.0	0.0	2000-008
Marseille	Marseille Open	2000-02-07	International	Indoor	Hard	2nd Round	3	Federer R.	Johansson T.	67	41	6	3	6	2	0	0	0	0	0	0	2.0	0.0	2000-008
Marseille	Marseille Open	2000-02-07	International	Indoor	Hard	2nd Round	3	Grosjean S.	Roux L.	20	203	6	4	3	6	6	4	0	0	0	0	2.0	1.0	2000-008
Marseille	Marseille Open	2000-02-07	International	Indoor	Hard	2nd Round	3	Guardiola T.	Kroslak J.	147	114	6	3	6	3	0	0	0	0	0	0	2.0	0.0	2000-008
Marseille	Marseille Open	2000-02-07	International	Indoor	Hard	2nd Round	3	Ivanisevic G.	Enqvist T.	63	12	6	4	6	3	0	0	0	0	0	0	2.0	0.0	2000-008
Marseille	Marseille Open	2000-02-07	International	Indoor	Hard	2nd Round	3	Ljubicic I.	Kafelnikov Y.	69	3	7	6	6	3	0	0	0	0	0	0	2.0	0.0	2000-008
Marseille	Marseille Open	2000-02-07	International	Indoor	Hard	2nd Round	3	Rosset M.	Clement A.	77	51	6	4	7	5	0	0	0	0	0	0	2.0	0.0	2000-008
Marseille	Marseille Open	2000-02-07	International	Indoor	Hard	2nd Round	3	Santoro F.	Siemerink J.	38	91	6	4	1	6	6	2	0	0	0	0	2.0	1.0	2000-008
Marseille	Marseille Open	2000-02-07	International	Indoor	Hard	2nd Round	3	Vinciguerra A.	Diaz J.	84	87	7	6	6	2	0	0	0	0	0	0	2.0	0.0	2000-008
Marseille	Marseille Open	2000-02-07	International	Indoor	Hard	Quarterfinals	3	Federer R.	Ljubicic I.	67	69	6	2	3	6	7	6	0	0	0	0	2.0	1.0	2000-008
Marseille	Marseille Open	2000-02-07	International	Indoor	Hard	Quarterfinals	3	Grosjean S.	Vinciguerra A.	20	84	6	4	6	4	0	0	0	0	0	0	2.0	0.0	2000-008
Marseille	Marseille Open	2000-02-07	International	Indoor	Hard	Quarterfinals	3	Rosset M.	Ivanisevic G.	77	63	6	4	3	6	6	2	0	0	0	0	2.0	1.0	2000-008
Marseille	Marseille Open	2000-02-07	International	Indoor	Hard	Quarterfinals	3	Santoro F.	Guardiola T.	38	147	6	4	7	6	0	0	0	0	0	0	2.0	0.0	2000-008
Marseille	Marseille Open	2000-02-07	International	Indoor	Hard	Semifinals	3	Federer R.	Santoro F.	67	38	7	6	7	5	0	0	0	0	0	0	2.0	0.0	2000-008
Marseille	Marseille Open	2000-02-07	International	Indoor	Hard	Semifinals	3	Rosset M.	Grosjean S.	77	20	6	3	6	3	0	0	0	0	0	0	2.0	0.0	2000-008
Marseille	Marseille Open	2000-02-07	International	Indoor	Hard	The Final	3	Rosset M.	Federer R.	77	67	2	6	6	3	7	6	0	0	0	0	2.0	1.0	2000-008
San Jose	Sybase Open	2000-02-07	International	Indoor	Hard	1st Round	3	Agenor R.	King P.	94	587	7	5	6	2	0	0	0	0	0	0	2.0	0.0	2000-009
San Jose	Sybase Open	2000-02-07	International	Indoor	Hard	1st Round	3	Chang M.	Srichaphan P.	42	96	7	5	6	4	0	0	0	0	0	0	2.0	0.0	2000-009
San Jose	Sybase Open	2000-02-07	International	Indoor	Hard	1st Round	3	Courier J.	Taino E.	44	397	6	3	6	4	0	0	0	0	0	0	2.0	0.0	2000-009
San Jose	Sybase Open	2000-02-07	International	Indoor	Hard	1st Round	3	Ferreira W.	Salzenstein J.	53	698	6	4	6	4	0	0	0	0	0	0	2.0	0.0	2000-009
San Jose	Sybase Open	2000-02-07	International	Indoor	Hard	1st Round	3	Gimelstob J.	Gambill J.M.	95	55	7	6	6	2	0	0	0	0	0	0	2.0	0.0	2000-009
San Jose	Sybase Open	2000-02-07	International	Indoor	Hard	1st Round	3	Goldstein P.	Blake J.	98	241	6	3	7	6	0	0	0	0	0	0	2.0	0.0	2000-009
San Jose	Sybase Open	2000-02-07	International	Indoor	Hard	1st Round	3	Gumy H.	Woodbridge T.	64	179	6	4	6	2	0	0	0	0	0	0	2.0	0.0	2000-009
San Jose	Sybase Open	2000-02-07	International	Indoor	Hard	1st Round	3	Larsson M.	Rodriguez M.	82	127	6	2	6	1	0	0	0	0	0	0	2.0	0.0	2000-009
San Jose	Sybase Open	2000-02-07	International	Indoor	Hard	1st Round	3	Liukko V.	Tieleman L.	188	99	7	5	6	3	0	0	0	0	0	0	2.0	0.0	2000-009
San Jose	Sybase Open	2000-02-07	International	Indoor	Hard	1st Round	3	Malisse X.	Fromberg R.	143	71	7	6	0	6	6	4	0	0	0	0	2.0	1.0	2000-009
San Jose	Sybase Open	2000-02-07	International	Indoor	Hard	1st Round	3	Mamiit C.	Alonso J.	97	117	6	4	6	4	0	0	0	0	0	0	2.0	0.0	2000-009
San Jose	Sybase Open	2000-02-07	International	Indoor	Hard	1st Round	3	Philippoussis M.	Canas G.	17	73	7	6	4	6	7	6	0	0	0	0	2.0	1.0	2000-009
San Jose	Sybase Open	2000-02-07	International	Indoor	Hard	1st Round	3	Sargsian S.	van Lottum J.	60	66	6	2	6	3	0	0	0	0	0	0	2.0	0.0	2000-009
San Jose	Sybase Open	2000-02-07	International	Indoor	Hard	1st Round	3	Tillstrom M.	Squillari F.	79	46	7	5	7	5	0	0	0	0	0	0	2.0	0.0	2000-009
San Jose	Sybase Open	2000-02-07	International	Indoor	Hard	1st Round	3	Woodforde M.	Humphries S.	125	584	6	4	6	4	0	0	0	0	0	0	2.0	0.0	2000-009
San Jose	Sybase Open	2000-02-07	International	Indoor	Hard	1st Round	3	Zib T.	Massu N.	120	100	6	4	6	2	0	0	0	0	0	0	2.0	0.0	2000-009
San Jose	Sybase Open	2000-02-07	International	Indoor	Hard	2nd Round	3	Chang M.	Mamiit C.	42	97	6	2	6	3	0	0	0	0	0	0	2.0	0.0	2000-009
San Jose	Sybase Open	2000-02-07	International	Indoor	Hard	2nd Round	3	Courier J.	Gumy H.	44	64	7	5	6	7	7	6	0	0	0	0	2.0	1.0	2000-009
San Jose	Sybase Open	2000-02-07	International	Indoor	Hard	2nd Round	3	Ferreira W.	Liukko V.	53	188	6	3	6	3	0	0	0	0	0	0	2.0	0.0	2000-009
San Jose	Sybase Open	2000-02-07	International	Indoor	Hard	2nd Round	3	Gimelstob J.	Zib T.	95	120	6	4	7	6	0	0	0	0	0	0	2.0	0.0	2000-009
San Jose	Sybase Open	2000-02-07	International	Indoor	Hard	2nd Round	3	Goldstein P.	Malisse X.	98	143	6	2	3	6	7	5	0	0	0	0	2.0	1.0	2000-009
San Jose	Sybase Open	2000-02-07	International	Indoor	Hard	2nd Round	3	Larsson M.	Woodforde M.	82	125	6	3	3	6	6	3	0	0	0	0	2.0	1.0	2000-009
San Jose	Sybase Open	2000-02-07	International	Indoor	Hard	2nd Round	3	Philippoussis M.	Agenor R.	17	94	6	3	6	4	0	0	0	0	0	0	2.0	0.0	2000-009
San Jose	Sybase Open	2000-02-07	International	Indoor	Hard	2nd Round	3	Tillstrom M.	Sargsian S.	79	60	4	6	7	6	6	4	0	0	0	0	2.0	1.0	2000-009
San Jose	Sybase Open	2000-02-07	International	Indoor	Hard	Quarterfinals	3	Courier J.	Goldstein P.	44	98	6	4	6	4	0	0	0	0	0	0	2.0	0.0	2000-009
San Jose	Sybase Open	2000-02-07	International	Indoor	Hard	Quarterfinals	3	Ferreira W.	Larsson M.	53	82	4	6	6	3	6	4	0	0	0	0	2.0	1.0	2000-009
San Jose	Sybase Open	2000-02-07	International	Indoor	Hard	Quarterfinals	3	Philippoussis M.	Gimelstob J.	17	95	7	6	6	4	0	0	0	0	0	0	2.0	0.0	2000-009
San Jose	Sybase Open	2000-02-07	International	Indoor	Hard	Quarterfinals	3	Tillstrom M.	Chang M.	79	42	2	6	6	3	6	3	0	0	0	0	2.0	1.0	2000-009
San Jose	Sybase Open	2000-02-07	International	Indoor	Hard	Semifinals	3	Philippoussis M.	Courier J.	17	44	4	6	6	3	6	4	0	0	0	0	2.0	1.0	2000-009
San Jose	Sybase Open	2000-02-07	International	Indoor	Hard	Semifinals	3	Tillstrom M.	Ferreira W.	79	53	7	6	2	6	6	3	0	0	0	0	2.0	1.0	2000-009
San Jose	Sybase Open	2000-02-07	International	Indoor	Hard	The Final	3	Philippoussis M.	Tillstrom M.	17	79	7	5	4	6	6	3	0	0	0	0	2.0	1.0	2000-009
Memphis	Kroger St. Jude	2000-02-14	International Gold	Indoor	Hard	1st Round	3	Levy H.	Sekulov J.	175	123	6	4	6	1	0	0	0	0	0	0	2.0	0.0	2000-010
Memphis	Kroger St. Jude	2000-02-14	International Gold	Indoor	Hard	1st Round	3	MacPhie B.	Manta L.	419	104	6	3	3	6	6	3	0	0	0	0	2.0	1.0	2000-010
Memphis	Kroger St. Jude	2000-02-14	International Gold	Indoor	Hard	1st Round	3	Mamiit C.	Jensen L.	135	NR	7	5	6	2	0	0	0	0	0	0	2.0	0.0	2000-010
Memphis	Kroger St. Jude	2000-02-14	International Gold	Indoor	Hard	1st Round	3	Massu N.	Etlis G.	99	126	7	5	6	1	0	0	0	0	0	0	2.0	0.0	2000-010
Memphis	Kroger St. Jude	2000-02-14	International Gold	Indoor	Hard	1st Round	3	Popp A.	Behrend T.	109	100	6	1	7	5	0	0	0	0	0	0	2.0	0.0	2000-010
Memphis	Kroger St. Jude	2000-02-14	International Gold	Indoor	Hard	1st Round	3	Pretzsch A.	Knowles M.	131	227	6	4	6	3	0	0	0	0	0	0	2.0	0.0	2000-010
Memphis	Kroger St. Jude	2000-02-14	International Gold	Indoor	Hard	1st Round	3	Reneberg R.	Goldstein P.	204	94	6	4	6	2	0	0	0	0	0	0	2.0	0.0	2000-010
Memphis	Kroger St. Jude	2000-02-14	International Gold	Indoor	Hard	1st Round	3	Rodriguez M.	Gimelstob J.	127	95	7	6	7	6	0	0	0	0	0	0	2.0	0.0	2000-010
Memphis	Kroger St. Jude	2000-02-14	International Gold	Indoor	Hard	1st Round	3	Sa A.	Agenor R.	118	90	6	4	6	1	0	0	0	0	0	0	2.0	0.0	2000-010
Memphis	Kroger St. Jude	2000-02-14	International Gold	Indoor	Hard	1st Round	3	Salzenstein J.	Jonsson F.	596	122	7	6	6	1	0	0	0	0	0	0	2.0	0.0	2000-010
Memphis	Kroger St. Jude	2000-02-14	International Gold	Indoor	Hard	1st Round	3	Sanguinetti D.	Dupuis A.	113	93	7	6	6	1	0	0	0	0	0	0	2.0	0.0	2000-010
Memphis	Kroger St. Jude	2000-02-14	International Gold	Indoor	Hard	1st Round	3	Srichaphan P.	Caratti C.	96	176	4	6	6	3	6	4	0	0	0	0	2.0	1.0	2000-010
Memphis	Kroger St. Jude	2000-02-14	International Gold	Indoor	Hard	1st Round	3	Stanoytchev O.	Lareau S.	105	106	7	6	3	6	7	6	0	0	0	0	2.0	1.0	2000-010
Memphis	Kroger St. Jude	2000-02-14	International Gold	Indoor	Hard	1st Round	3	Tieleman L.	Bryan B.	97	193	6	4	3	6	6	3	0	0	0	0	2.0	1.0	2000-010
Memphis	Kroger St. Jude	2000-02-14	International Gold	Indoor	Hard	1st Round	3	Woodforde M.	Alonso J.	125	116	6	4	6	2	0	0	0	0	0	0	2.0	0.0	2000-010
Memphis	Kroger St. Jude	2000-02-14	International Gold	Indoor	Hard	1st Round	3	Zib T.	Hantschk M.	112	101	6	3	7	6	0	0	0	0	0	0	2.0	0.0	2000-010
Memphis	Kroger St. Jude	2000-02-14	International Gold	Indoor	Hard	2nd Round	3	Black B.	Rodriguez M.	76	127	6	2	6	3	0	0	0	0	0	0	2.0	0.0	2000-010
Memphis	Kroger St. Jude	2000-02-14	International Gold	Indoor	Hard	2nd Round	3	Chang M.	Pretzsch A.	43	131	5	7	6	2	6	1	0	0	0	0	2.0	1.0	2000-010
Memphis	Kroger St. Jude	2000-02-14	International Gold	Indoor	Hard	2nd Round	3	Ferreira W.	Popp A.	46	109	7	5	7	5	0	0	0	0	0	0	2.0	0.0	2000-010
Memphis	Kroger St. Jude	2000-02-14	International Gold	Indoor	Hard	2nd Round	3	Fromberg R.	Sanguinetti D.	70	113	2	6	6	3	6	3	0	0	0	0	2.0	1.0	2000-010
Memphis	Kroger St. Jude	2000-02-14	International Gold	Indoor	Hard	2nd Round	3	Gambill J.M.	Stanoytchev O.	55	105	6	2	6	3	0	0	0	0	0	0	2.0	0.0	2000-010
Memphis	Kroger St. Jude	2000-02-14	International Gold	Indoor	Hard	2nd Round	3	Gumy H.	Massu N.	64	99	7	5	7	6	0	0	0	0	0	0	2.0	0.0	2000-010
Memphis	Kroger St. Jude	2000-02-14	International Gold	Indoor	Hard	2nd Round	3	Haas T.	Salzenstein J.	21	596	6	2	2	6	6	4	0	0	0	0	2.0	1.0	2000-010
Memphis	Kroger St. Jude	2000-02-14	International Gold	Indoor	Hard	2nd Round	3	Larsson M.	Zib T.	78	112	7	6	6	4	0	0	0	0	0	0	2.0	0.0	2000-010
Memphis	Kroger St. Jude	2000-02-14	International Gold	Indoor	Hard	2nd Round	3	Mamiit C.	Mirnyi M.	135	57	7	6	6	3	0	0	0	0	0	0	2.0	0.0	2000-010
Memphis	Kroger St. Jude	2000-02-14	International Gold	Indoor	Hard	2nd Round	3	Philippoussis M.	MacPhie B.	16	419	6	2	6	4	0	0	0	0	0	0	2.0	0.0	2000-010
Memphis	Kroger St. Jude	2000-02-14	International Gold	Indoor	Hard	2nd Round	3	Sa A.	Spadea V.	118	30	6	4	6	3	0	0	0	0	0	0	2.0	0.0	2000-010
Memphis	Kroger St. Jude	2000-02-14	International Gold	Indoor	Hard	2nd Round	3	Sargsian S.	Levy H.	58	175	6	2	6	3	0	0	0	0	0	0	2.0	0.0	2000-010
Memphis	Kroger St. Jude	2000-02-14	International Gold	Indoor	Hard	2nd Round	3	Schuettler R.	Srichaphan P.	56	96	5	7	6	3	6	3	0	0	0	0	2.0	1.0	2000-010
Memphis	Kroger St. Jude	2000-02-14	International Gold	Indoor	Hard	2nd Round	3	Tieleman L.	Courier J.	97	38	7	6	6	0	0	0	0	0	0	0	2.0	0.0	2000-010
Memphis	Kroger St. Jude	2000-02-14	International Gold	Indoor	Hard	2nd Round	3	Tillstrom M.	Reneberg R.	65	204	6	2	6	2	0	0	0	0	0	0	2.0	0.0	2000-010
Memphis	Kroger St. Jude	2000-02-14	International Gold	Indoor	Hard	2nd Round	3	Woodruff C.	Woodforde M.	37	125	3	6	7	5	6	3	0	0	0	0	2.0	1.0	2000-010
Memphis	Kroger St. Jude	2000-02-14	International Gold	Indoor	Hard	3rd Round	3	Black B.	Woodruff C.	76	37	6	2	3	6	6	4	0	0	0	0	2.0	1.0	2000-010
Memphis	Kroger St. Jude	2000-02-14	International Gold	Indoor	Hard	3rd Round	3	Chang M.	Gumy H.	43	64	6	2	6	0	0	0	0	0	0	0	2.0	0.0	2000-010
Memphis	Kroger St. Jude	2000-02-14	International Gold	Indoor	Hard	3rd Round	3	Ferreira W.	Mamiit C.	46	135	2	6	6	2	6	2	0	0	0	0	2.0	1.0	2000-010
Memphis	Kroger St. Jude	2000-02-14	International Gold	Indoor	Hard	3rd Round	3	Haas T.	Tillstrom M.	21	65	6	2	3	6	7	5	0	0	0	0	2.0	1.0	2000-010
Memphis	Kroger St. Jude	2000-02-14	International Gold	Indoor	Hard	3rd Round	3	Larsson M.	Philippoussis M.	78	16	0	0	0	0	0	0	0	0	0	0	0.0	0.0	2000-010
Memphis	Kroger St. Jude	2000-02-14	International Gold	Indoor	Hard	3rd Round	3	Sa A.	Fromberg R.	118	70	6	4	7	6	0	0	0	0	0	0	2.0	0.0	2000-010
Memphis	Kroger St. Jude	2000-02-14	International Gold	Indoor	Hard	3rd Round	3	Sargsian S.	Tieleman L.	58	97	6	2	6	2	0	0	0	0	0	0	2.0	0.0	2000-010
Memphis	Kroger St. Jude	2000-02-14	International Gold	Indoor	Hard	3rd Round	3	Schuettler R.	Gambill J.M.	56	55	6	2	1	6	7	6	0	0	0	0	2.0	1.0	2000-010
Memphis	Kroger St. Jude	2000-02-14	International Gold	Indoor	Hard	Quarterfinals	3	Black B.	Chang M.	76	43	7	5	6	2	0	0	0	0	0	0	2.0	0.0	2000-010
Memphis	Kroger St. Jude	2000-02-14	International Gold	Indoor	Hard	Quarterfinals	3	Haas T.	Ferreira W.	21	46	6	3	2	6	6	4	0	0	0	0	2.0	1.0	2000-010
Memphis	Kroger St. Jude	2000-02-14	International Gold	Indoor	Hard	Quarterfinals	3	Larsson M.	Schuettler R.	78	56	2	6	7	6	6	3	0	0	0	0	2.0	1.0	2000-010
Memphis	Kroger St. Jude	2000-02-14	International Gold	Indoor	Hard	Quarterfinals	3	Sa A.	Sargsian S.	118	58	6	4	6	4	0	0	0	0	0	0	2.0	0.0	2000-010
Memphis	Kroger St. Jude	2000-02-14	International Gold	Indoor	Hard	Semifinals	3	Black B.	Haas T.	76	21	7	6	7	6	0	0	0	0	0	0	2.0	0.0	2000-010
Memphis	Kroger St. Jude	2000-02-14	International Gold	Indoor	Hard	Semifinals	3	Larsson M.	Sa A.	78	118	3	6	7	6	6	4	0	0	0	0	2.0	1.0	2000-010
Memphis	Kroger St. Jude	2000-02-14	International Gold	Indoor	Hard	The Final	3	Larsson M.	Black B.	78	76	6	2	1	6	6	3	0	0	0	0	2.0	1.0	2000-010
Rotterdam	ABN AMRO World Tennis Tournament	2000-02-14	International Gold	Indoor	Hard	1st Round	3	Bjorkman J.	Lapentti N.	69	9	7	6	6	2	0	0	0	0	0	0	2.0	0.0	2000-011
Rotterdam	ABN AMRO World Tennis Tournament	2000-02-14	International Gold	Indoor	Hard	1st Round	3	Dewulf F.	Ivanisevic G.	280	61	6	3	2	6	6	4	0	0	0	0	2.0	1.0	2000-011
Rotterdam	ABN AMRO World Tennis Tournament	2000-02-14	International Gold	Indoor	Hard	1st Round	3	Escude N.	Prinosil D.	34	84	6	4	6	1	0	0	0	0	0	0	2.0	0.0	2000-011
Rotterdam	ABN AMRO World Tennis Tournament	2000-02-14	International Gold	Indoor	Hard	1st Round	3	Golmard J.	Zabaleta M.	49	33	6	2	6	3	0	0	0	0	0	0	2.0	0.0	2000-011
Rotterdam	ABN AMRO World Tennis Tournament	2000-02-14	International Gold	Indoor	Hard	1st Round	3	Grosjean S.	Medvedev A.	19	36	7	5	6	3	0	0	0	0	0	0	2.0	0.0	2000-011
Rotterdam	ABN AMRO World Tennis Tournament	2000-02-14	International Gold	Indoor	Hard	1st Round	3	Henman T.	Martin A.	11	51	6	2	6	2	0	0	0	0	0	0	2.0	0.0	2000-011
Rotterdam	ABN AMRO World Tennis Tournament	2000-02-14	International Gold	Indoor	Hard	1st Round	3	Hrbaty D.	Safin M.	23	26	4	6	6	1	7	6	0	0	0	0	2.0	1.0	2000-011
Rotterdam	ABN AMRO World Tennis Tournament	2000-02-14	International Gold	Indoor	Hard	1st Round	3	Kafelnikov Y.	Kulti N.	2	121	6	2	6	2	0	0	0	0	0	0	2.0	0.0	2000-011
Rotterdam	ABN AMRO World Tennis Tournament	2000-02-14	International Gold	Indoor	Hard	1st Round	3	Kiefer N.	Vacek D.	4	44	6	2	6	4	0	0	0	0	0	0	2.0	0.0	2000-011
Rotterdam	ABN AMRO World Tennis Tournament	2000-02-14	International Gold	Indoor	Hard	1st Round	3	Norman M.	Schalken S.	5	50	6	2	6	7	6	3	0	0	0	0	2.0	1.0	2000-011
Rotterdam	ABN AMRO World Tennis Tournament	2000-02-14	International Gold	Indoor	Hard	1st Round	3	Novak J.	Johansson T.	40	41	6	3	6	2	0	0	0	0	0	0	2.0	0.0	2000-011
Rotterdam	ABN AMRO World Tennis Tournament	2000-02-14	International Gold	Indoor	Hard	1st Round	3	Pioline C.	Voinea A.	15	81	6	2	6	3	0	0	0	0	0	0	2.0	0.0	2000-011
Rotterdam	ABN AMRO World Tennis Tournament	2000-02-14	International Gold	Indoor	Hard	1st Round	3	Rusedski G.	Kucera K.	13	29	6	2	7	5	0	0	0	0	0	0	2.0	0.0	2000-011
Rotterdam	ABN AMRO World Tennis Tournament	2000-02-14	International Gold	Indoor	Hard	1st Round	3	Santoro F.	Alami K.	35	28	7	5	6	4	0	0	0	0	0	0	2.0	0.0	2000-011
Rotterdam	ABN AMRO World Tennis Tournament	2000-02-14	International Gold	Indoor	Hard	1st Round	3	Siemerink J.	Enqvist T.	98	12	6	3	7	6	0	0	0	0	0	0	2.0	0.0	2000-011
Rotterdam	ABN AMRO World Tennis Tournament	2000-02-14	International Gold	Indoor	Hard	1st Round	3	Wessels P.	Pavel A.	110	63	6	4	6	7	6	4	0	0	0	0	2.0	1.0	2000-011
Rotterdam	ABN AMRO World Tennis Tournament	2000-02-14	International Gold	Indoor	Hard	2nd Round	3	Golmard J.	Siemerink J.	49	98	6	4	7	6	0	0	0	0	0	0	2.0	0.0	2000-011
Rotterdam	ABN AMRO World Tennis Tournament	2000-02-14	International Gold	Indoor	Hard	2nd Round	3	Henman T.	Santoro F.	11	35	6	2	7	5	0	0	0	0	0	0	2.0	0.0	2000-011
Rotterdam	ABN AMRO World Tennis Tournament	2000-02-14	International Gold	Indoor	Hard	2nd Round	3	Hrbaty D.	Bjorkman J.	23	69	7	6	6	3	0	0	0	0	0	0	2.0	0.0	2000-011
Rotterdam	ABN AMRO World Tennis Tournament	2000-02-14	International Gold	Indoor	Hard	2nd Round	3	Kafelnikov Y.	Escude N.	2	34	6	3	6	3	0	0	0	0	0	0	2.0	0.0	2000-011
Rotterdam	ABN AMRO World Tennis Tournament	2000-02-14	International Gold	Indoor	Hard	2nd Round	3	Kiefer N.	Novak J.	4	40	6	4	7	6	0	0	0	0	0	0	2.0	0.0	2000-011
Rotterdam	ABN AMRO World Tennis Tournament	2000-02-14	International Gold	Indoor	Hard	2nd Round	3	Norman M.	Wessels P.	5	110	6	4	6	3	0	0	0	0	0	0	2.0	0.0	2000-011
Rotterdam	ABN AMRO World Tennis Tournament	2000-02-14	International Gold	Indoor	Hard	2nd Round	3	Pioline C.	Grosjean S.	15	19	7	6	6	7	6	3	0	0	0	0	2.0	1.0	2000-011
Rotterdam	ABN AMRO World Tennis Tournament	2000-02-14	International Gold	Indoor	Hard	2nd Round	3	Rusedski G.	Dewulf F.	13	280	7	6	6	4	0	0	0	0	0	0	2.0	0.0	2000-011
Rotterdam	ABN AMRO World Tennis Tournament	2000-02-14	International Gold	Indoor	Hard	Quarterfinals	3	Golmard J.	Norman M.	49	5	6	4	6	3	0	0	0	0	0	0	2.0	0.0	2000-011
Rotterdam	ABN AMRO World Tennis Tournament	2000-02-14	International Gold	Indoor	Hard	Quarterfinals	3	Henman T.	Hrbaty D.	11	23	7	6	6	2	0	0	0	0	0	0	2.0	0.0	2000-011
Rotterdam	ABN AMRO World Tennis Tournament	2000-02-14	International Gold	Indoor	Hard	Quarterfinals	3	Kafelnikov Y.	Rusedski G.	2	13	6	7	6	4	6	4	0	0	0	0	2.0	1.0	2000-011
Rotterdam	ABN AMRO World Tennis Tournament	2000-02-14	International Gold	Indoor	Hard	Quarterfinals	3	Pioline C.	Kiefer N.	15	4	2	6	6	3	7	5	0	0	0	0	2.0	1.0	2000-011
Rotterdam	ABN AMRO World Tennis Tournament	2000-02-14	International Gold	Indoor	Hard	Semifinals	3	Henman T.	Kafelnikov Y.	11	2	6	3	4	6	6	3	0	0	0	0	2.0	1.0	2000-011
Rotterdam	ABN AMRO World Tennis Tournament	2000-02-14	International Gold	Indoor	Hard	Semifinals	3	Pioline C.	Golmard J.	15	49	6	3	6	4	0	0	0	0	0	0	2.0	0.0	2000-011
Rotterdam	ABN AMRO World Tennis Tournament	2000-02-14	International Gold	Indoor	Hard	The Final	3	Pioline C.	Henman T.	15	11	6	7	6	4	7	6	0	0	0	0	2.0	1.0	2000-011
London	AXA Cup	2000-02-21	International Gold	Indoor	Hard	1st Round	3	Arazi H.	Gambill J.M.	27	60	6	4	7	5	0	0	0	0	0	0	2.0	0.0	2000-012
London	AXA Cup	2000-02-21	International Gold	Indoor	Hard	1st Round	3	Enqvist T.	Voinea A.	12	78	6	1	6	4	0	0	0	0	0	0	2.0	0.0	2000-012
London	AXA Cup	2000-02-21	International Gold	Indoor	Hard	1st Round	3	Federer R.	Kiefer N.	66	4	6	2	6	2	0	0	0	0	0	0	2.0	0.0	2000-012
London	AXA Cup	2000-02-21	International Gold	Indoor	Hard	1st Round	3	Golmard J.	Ferrero J.C.	43	26	6	2	6	2	0	0	0	0	0	0	2.0	0.0	2000-012
London	AXA Cup	2000-02-21	International Gold	Indoor	Hard	1st Round	3	Hrbaty D.	Pavel A.	21	63	6	4	6	3	0	0	0	0	0	0	2.0	0.0	2000-012
London	AXA Cup	2000-02-21	International Gold	Indoor	Hard	1st Round	3	Ivanisevic G.	Black W.	61	142	7	5	6	2	0	0	0	0	0	0	2.0	0.0	2000-012
London	AXA Cup	2000-02-21	International Gold	Indoor	Hard	1st Round	3	Kafelnikov Y.	Medvedev A.	3	36	6	3	6	4	0	0	0	0	0	0	2.0	0.0	2000-012
London	AXA Cup	2000-02-21	International Gold	Indoor	Hard	1st Round	3	Kucera K.	Novak J.	33	39	7	5	6	3	0	0	0	0	0	0	2.0	0.0	2000-012
London	AXA Cup	2000-02-21	International Gold	Indoor	Hard	1st Round	3	Pioline C.	Martin A.	10	50	7	5	7	6	0	0	0	0	0	0	2.0	0.0	2000-012
London	AXA Cup	2000-02-21	International Gold	Indoor	Hard	1st Round	3	Rosset M.	Ljubicic I.	72	69	6	4	6	4	0	0	0	0	0	0	2.0	0.0	2000-012
London	AXA Cup	2000-02-21	International Gold	Indoor	Hard	1st Round	3	Rusedski G.	Clement A.	15	54	6	3	6	4	0	0	0	0	0	0	2.0	0.0	2000-012
London	AXA Cup	2000-02-21	International Gold	Indoor	Hard	1st Round	3	Santoro F.	Safin M.	34	37	4	6	6	2	6	4	0	0	0	0	2.0	1.0	2000-012
London	AXA Cup	2000-02-21	International Gold	Indoor	Hard	1st Round	3	Saulnier C.	Schuettler R.	163	53	6	4	6	4	0	0	0	0	0	0	2.0	0.0	2000-012
London	AXA Cup	2000-02-21	International Gold	Indoor	Hard	1st Round	3	Tarango J.	Bjorkman J.	77	68	7	5	6	4	0	0	0	0	0	0	2.0	0.0	2000-012
London	AXA Cup	2000-02-21	International Gold	Indoor	Hard	1st Round	3	Vacek D.	Johansson T.	44	41	6	3	6	2	0	0	0	0	0	0	2.0	0.0	2000-012
London	AXA Cup	2000-02-21	International Gold	Indoor	Hard	1st Round	3	Zabaleta M.	Henman T.	32	11	7	6	7	5	0	0	0	0	0	0	2.0	0.0	2000-012
London	AXA Cup	2000-02-21	International Gold	Indoor	Hard	2nd Round	3	Enqvist T.	Kucera K.	12	33	3	6	6	3	6	4	0	0	0	0	2.0	1.0	2000-012
London	AXA Cup	2000-02-21	International Gold	Indoor	Hard	2nd Round	3	Federer R.	Ivanisevic G.	66	61	7	5	6	3	0	0	0	0	0	0	2.0	0.0	2000-012
London	AXA Cup	2000-02-21	International Gold	Indoor	Hard	2nd Round	3	Kafelnikov Y.	Vacek D.	3	44	6	2	7	5	0	0	0	0	0	0	2.0	0.0	2000-012
London	AXA Cup	2000-02-21	International Gold	Indoor	Hard	2nd Round	3	Pioline C.	Tarango J.	10	77	6	3	6	4	0	0	0	0	0	0	2.0	0.0	2000-012
London	AXA Cup	2000-02-21	International Gold	Indoor	Hard	2nd Round	3	Rosset M.	Hrbaty D.	72	21	6	3	7	6	0	0	0	0	0	0	2.0	0.0	2000-012
London	AXA Cup	2000-02-21	International Gold	Indoor	Hard	2nd Round	3	Rusedski G.	Golmard J.	15	43	7	6	7	6	0	0	0	0	0	0	2.0	0.0	2000-012
London	AXA Cup	2000-02-21	International Gold	Indoor	Hard	2nd Round	3	Santoro F.	Arazi H.	34	27	6	4	6	2	0	0	0	0	0	0	2.0	0.0	2000-012
London	AXA Cup	2000-02-21	International Gold	Indoor	Hard	2nd Round	3	Zabaleta M.	Saulnier C.	32	163	6	4	6	1	0	0	0	0	0	0	2.0	0.0	2000-012
London	AXA Cup	2000-02-21	International Gold	Indoor	Hard	Quarterfinals	3	Enqvist T.	Pioline C.	12	10	7	6	4	6	7	6	0	0	0	0	2.0	1.0	2000-012
London	AXA Cup	2000-02-21	International Gold	Indoor	Hard	Quarterfinals	3	Kafelnikov Y.	Santoro F.	3	34	6	3	6	2	0	0	0	0	0	0	2.0	0.0	2000-012
London	AXA Cup	2000-02-21	International Gold	Indoor	Hard	Quarterfinals	3	Rosset M.	Federer R.	72	66	3	6	6	4	6	4	0	0	0	0	2.0	1.0	2000-012
London	AXA Cup	2000-02-21	International Gold	Indoor	Hard	Quarterfinals	3	Rusedski G.	Zabaleta M.	15	32	6	4	7	5	0	0	0	0	0	0	2.0	0.0	2000-012
London	AXA Cup	2000-02-21	International Gold	Indoor	Hard	Semifinals	3	Kafelnikov Y.	Rusedski G.	3	15	6	3	7	6	0	0	0	0	0	0	2.0	0.0	2000-012
London	AXA Cup	2000-02-21	International Gold	Indoor	Hard	Semifinals	3	Rosset M.	Enqvist T.	72	12	7	5	1	6	6	3	0	0	0	0	2.0	1.0	2000-012
London	AXA Cup	2000-02-21	International Gold	Indoor	Hard	The Final	3	Rosset M.	Kafelnikov Y.	72	3	6	4	6	4	0	0	0	0	0	0	2.0	0.0	2000-012
Mexico City	Mexican Open	2000-02-21	International Gold	Outdoor	Clay	1st Round	3	Agenor R.	Diaz J.	91	87	6	3	6	4	0	0	0	0	0	0	2.0	0.0	2000-013
Mexico City	Mexican Open	2000-02-21	International Gold	Outdoor	Clay	1st Round	3	Canas G.	Massu N.	74	99	4	1	0	0	0	0	0	0	0	0	0.0	0.0	2000-013
Mexico City	Mexican Open	2000-02-21	International Gold	Outdoor	Clay	1st Round	3	Chela J.I.	Black B.	129	56	6	2	6	3	0	0	0	0	0	0	2.0	0.0	2000-013
Mexico City	Mexican Open	2000-02-21	International Gold	Outdoor	Clay	1st Round	3	Fromberg R.	Sa A.	70	90	4	6	6	2	6	4	0	0	0	0	2.0	1.0	2000-013
Mexico City	Mexican Open	2000-02-21	International Gold	Outdoor	Clay	1st Round	3	Gaudio G.	Clavet F.	65	42	6	3	6	1	0	0	0	0	0	0	2.0	0.0	2000-013
Mexico City	Mexican Open	2000-02-21	International Gold	Outdoor	Clay	1st Round	3	Gumy H.	Dupuis A.	67	95	6	4	6	3	0	0	0	0	0	0	2.0	0.0	2000-013
Mexico City	Mexican Open	2000-02-21	International Gold	Outdoor	Clay	1st Round	3	Hantschk M.	Marin J.A.	103	71	7	6	3	6	6	0	0	0	0	0	2.0	1.0	2000-013
Mexico City	Mexican Open	2000-02-21	International Gold	Outdoor	Clay	1st Round	3	Hernandez A.	Tieleman L.	243	101	6	2	6	4	0	0	0	0	0	0	2.0	0.0	2000-013
Mexico City	Mexican Open	2000-02-21	International Gold	Outdoor	Clay	1st Round	3	Koubek S.	Portas A.	38	85	6	1	6	3	0	0	0	0	0	0	2.0	0.0	2000-013
Mexico City	Mexican Open	2000-02-21	International Gold	Outdoor	Clay	1st Round	3	Kuerten G.	Etlis G.	6	131	6	4	3	6	6	3	0	0	0	0	2.0	1.0	2000-013
Mexico City	Mexican Open	2000-02-21	International Gold	Outdoor	Clay	1st Round	3	Lapentti N.	Ulihrach B.	9	158	6	4	6	2	0	0	0	0	0	0	2.0	0.0	2000-013
Mexico City	Mexican Open	2000-02-21	International Gold	Outdoor	Clay	1st Round	3	Meligeni F.	Bruguera S.	29	377	7	6	7	6	0	0	0	0	0	0	2.0	0.0	2000-013
Mexico City	Mexican Open	2000-02-21	International Gold	Outdoor	Clay	1st Round	3	Puerta M.	Vicente F.	128	45	7	5	6	4	0	0	0	0	0	0	2.0	0.0	2000-013
Mexico City	Mexican Open	2000-02-21	International Gold	Outdoor	Clay	1st Round	3	Sargsian S.	Viloca J.A.	57	143	3	6	6	4	6	1	0	0	0	0	2.0	1.0	2000-013
Mexico City	Mexican Open	2000-02-21	International Gold	Outdoor	Clay	1st Round	3	Squillari F.	Blanco G.	46	75	3	6	6	4	6	1	0	0	0	0	2.0	1.0	2000-013
Mexico City	Mexican Open	2000-02-21	International Gold	Outdoor	Clay	1st Round	3	Stanoytchev O.	di Pasquale A.	107	55	6	1	7	5	0	0	0	0	0	0	2.0	0.0	2000-013
Mexico City	Mexican Open	2000-02-21	International Gold	Outdoor	Clay	2nd Round	3	Canas G.	Meligeni F.	74	29	6	2	4	6	6	3	0	0	0	0	2.0	1.0	2000-013
Mexico City	Mexican Open	2000-02-21	International Gold	Outdoor	Clay	2nd Round	3	Chela J.I.	Kuerten G.	129	6	3	6	7	6	6	4	0	0	0	0	2.0	1.0	2000-013
Mexico City	Mexican Open	2000-02-21	International Gold	Outdoor	Clay	2nd Round	3	Gaudio G.	Hernandez A.	65	243	3	6	6	3	6	3	0	0	0	0	2.0	1.0	2000-013
Mexico City	Mexican Open	2000-02-21	International Gold	Outdoor	Clay	2nd Round	3	Hantschk M.	Stanoytchev O.	103	107	6	3	1	6	6	2	0	0	0	0	2.0	1.0	2000-013
Mexico City	Mexican Open	2000-02-21	International Gold	Outdoor	Clay	2nd Round	3	Koubek S.	Fromberg R.	38	70	6	7	6	4	6	4	0	0	0	0	2.0	1.0	2000-013
Mexico City	Mexican Open	2000-02-21	International Gold	Outdoor	Clay	2nd Round	3	Lapentti N.	Sargsian S.	9	57	6	7	6	4	6	4	0	0	0	0	2.0	1.0	2000-013
Mexico City	Mexican Open	2000-02-21	International Gold	Outdoor	Clay	2nd Round	3	Puerta M.	Gumy H.	128	67	6	4	6	4	0	0	0	0	0	0	2.0	0.0	2000-013
Mexico City	Mexican Open	2000-02-21	International Gold	Outdoor	Clay	2nd Round	3	Squillari F.	Agenor R.	46	91	7	5	6	2	0	0	0	0	0	0	2.0	0.0	2000-013
Mexico City	Mexican Open	2000-02-21	International Gold	Outdoor	Clay	Quarterfinals	3	Chela J.I.	Hantschk M.	129	103	6	3	7	6	0	0	0	0	0	0	2.0	0.0	2000-013
Mexico City	Mexican Open	2000-02-21	International Gold	Outdoor	Clay	Quarterfinals	3	Koubek S.	Gaudio G.	38	65	7	6	6	4	0	0	0	0	0	0	2.0	0.0	2000-013
Mexico City	Mexican Open	2000-02-21	International Gold	Outdoor	Clay	Quarterfinals	3	Puerta M.	Canas G.	128	74	6	2	6	3	0	0	0	0	0	0	2.0	0.0	2000-013
Mexico City	Mexican Open	2000-02-21	International Gold	Outdoor	Clay	Quarterfinals	3	Squillari F.	Lapentti N.	46	9	6	4	7	6	0	0	0	0	0	0	2.0	0.0	2000-013
Mexico City	Mexican Open	2000-02-21	International Gold	Outdoor	Clay	Semifinals	3	Chela J.I.	Koubek S.	129	38	7	6	6	3	0	0	0	0	0	0	2.0	0.0	2000-013
Mexico City	Mexican Open	2000-02-21	International Gold	Outdoor	Clay	Semifinals	3	Puerta M.	Squillari F.	128	46	6	4	6	1	0	0	0	0	0	0	2.0	0.0	2000-013
Mexico City	Mexican Open	2000-02-21	International Gold	Outdoor	Clay	The Final	3	Chela J.I.	Puerta M.	129	128	6	4	7	6	0	0	0	0	0	0	2.0	0.0	2000-013
Copenhagen	Copenhagen Open	2000-02-28	International	Indoor	Hard	1st Round	3	Bastl G.	Tillstrom M.	79	68	6	1	2	6	6	3	0	0	0	0	2.0	1.0	2000-014
Copenhagen	Copenhagen Open	2000-02-28	International	Indoor	Hard	1st Round	3	Behrend T.	Rosset M.	106	45	0	6	6	1	7	6	0	0	0	0	2.0	1.0	2000-014
Copenhagen	Copenhagen Open	2000-02-28	International	Indoor	Hard	1st Round	3	Bjorkman J.	Dupuis A.	69	105	6	2	7	5	0	0	0	0	0	0	2.0	0.0	2000-014
Copenhagen	Copenhagen Open	2000-02-28	International	Indoor	Hard	1st Round	3	Damm M.	Pless K.	91	464	6	4	3	6	6	3	0	0	0	0	2.0	1.0	2000-014
Copenhagen	Copenhagen Open	2000-02-28	International	Indoor	Hard	1st Round	3	Federer R.	Dewulf F.	58	234	6	4	4	6	6	3	0	0	0	0	2.0	1.0	2000-014
Copenhagen	Copenhagen Open	2000-02-28	International	Indoor	Hard	1st Round	3	Heuberger I.	Delgado J.	226	142	6	1	6	1	0	0	0	0	0	0	2.0	0.0	2000-014
Copenhagen	Copenhagen Open	2000-02-28	International	Indoor	Hard	1st Round	3	Ivanisevic G.	Prinosil D.	65	93	6	7	6	4	6	0	0	0	0	0	2.0	1.0	2000-014
Copenhagen	Copenhagen Open	2000-02-28	International	Indoor	Hard	1st Round	3	Jonsson F.	Pretzsch A.	121	148	2	6	6	2	6	2	0	0	0	0	2.0	1.0	2000-014
Copenhagen	Copenhagen Open	2000-02-28	International	Indoor	Hard	1st Round	3	Kroslak J.	Voinea A.	125	78	6	3	6	2	0	0	0	0	0	0	2.0	0.0	2000-014
Copenhagen	Copenhagen Open	2000-02-28	International	Indoor	Hard	1st Round	3	Larsson M.	Arthurs W.	48	110	7	6	6	7	6	2	0	0	0	0	2.0	1.0	2000-014
Copenhagen	Copenhagen Open	2000-02-28	International	Indoor	Hard	1st Round	3	Liukko V.	Johansson T.	197	50	3	6	6	4	7	5	0	0	0	0	2.0	1.0	2000-014
Copenhagen	Copenhagen Open	2000-02-28	International	Indoor	Hard	1st Round	3	Ljubicic I.	Luxa P.	72	168	6	7	6	1	6	3	0	0	0	0	2.0	1.0	2000-014
Copenhagen	Copenhagen Open	2000-02-28	International	Indoor	Hard	1st Round	3	Pozzi G.	Siemerink J.	83	98	2	6	6	4	6	4	0	0	0	0	2.0	1.0	2000-014
Copenhagen	Copenhagen Open	2000-02-28	International	Indoor	Hard	1st Round	3	Safin M.	Lareau S.	38	130	6	4	7	6	0	0	0	0	0	0	2.0	0.0	2000-014
Copenhagen	Copenhagen Open	2000-02-28	International	Indoor	Hard	1st Round	3	Schuettler R.	Manta L.	54	108	6	1	6	2	0	0	0	0	0	0	2.0	0.0	2000-014
Copenhagen	Copenhagen Open	2000-02-28	International	Indoor	Hard	1st Round	3	Vinciguerra A.	Rochus C.	80	82	6	2	6	1	0	0	0	0	0	0	2.0	0.0	2000-014
Copenhagen	Copenhagen Open	2000-02-28	International	Indoor	Hard	2nd Round	3	Bjorkman J.	Heuberger I.	69	226	6	1	7	6	0	0	0	0	0	0	2.0	0.0	2000-014
Copenhagen	Copenhagen Open	2000-02-28	International	Indoor	Hard	2nd Round	3	Damm M.	Bastl G.	91	79	7	6	7	6	0	0	0	0	0	0	2.0	0.0	2000-014
Copenhagen	Copenhagen Open	2000-02-28	International	Indoor	Hard	2nd Round	3	Federer R.	Jonsson F.	58	121	6	4	6	4	0	0	0	0	0	0	2.0	0.0	2000-014
Copenhagen	Copenhagen Open	2000-02-28	International	Indoor	Hard	2nd Round	3	Larsson M.	Behrend T.	48	106	7	5	6	1	0	0	0	0	0	0	2.0	0.0	2000-014
Copenhagen	Copenhagen Open	2000-02-28	International	Indoor	Hard	2nd Round	3	Ljubicic I.	Ivanisevic G.	72	65	6	4	3	6	6	3	0	0	0	0	2.0	1.0	2000-014
Copenhagen	Copenhagen Open	2000-02-28	International	Indoor	Hard	2nd Round	3	Pozzi G.	Liukko V.	83	197	6	3	3	6	6	4	0	0	0	0	2.0	1.0	2000-014
Copenhagen	Copenhagen Open	2000-02-28	International	Indoor	Hard	2nd Round	3	Safin M.	Kroslak J.	38	125	3	6	6	0	7	6	0	0	0	0	2.0	1.0	2000-014
Copenhagen	Copenhagen Open	2000-02-28	International	Indoor	Hard	2nd Round	3	Vinciguerra A.	Schuettler R.	80	54	3	6	6	4	6	1	0	0	0	0	2.0	1.0	2000-014
Copenhagen	Copenhagen Open	2000-02-28	International	Indoor	Hard	Quarterfinals	3	Federer R.	Pozzi G.	58	83	4	6	6	1	6	3	0	0	0	0	2.0	1.0	2000-014
Copenhagen	Copenhagen Open	2000-02-28	International	Indoor	Hard	Quarterfinals	3	Larsson M.	Ljubicic I.	48	72	6	4	5	7	6	4	0	0	0	0	2.0	1.0	2000-014
Copenhagen	Copenhagen Open	2000-02-28	International	Indoor	Hard	Quarterfinals	3	Safin M.	Bjorkman J.	38	69	6	4	6	4	0	0	0	0	0	0	2.0	0.0	2000-014
Copenhagen	Copenhagen Open	2000-02-28	International	Indoor	Hard	Quarterfinals	3	Vinciguerra A.	Damm M.	80	91	6	3	6	1	0	0	0	0	0	0	2.0	0.0	2000-014
Copenhagen	Copenhagen Open	2000-02-28	International	Indoor	Hard	Semifinals	3	Larsson M.	Federer R.	48	58	6	3	7	6	0	0	0	0	0	0	2.0	0.0	2000-014
Copenhagen	Copenhagen Open	2000-02-28	International	Indoor	Hard	Semifinals	3	Vinciguerra A.	Safin M.	80	38	6	3	6	0	0	0	0	0	0	0	2.0	0.0	2000-014
Copenhagen	Copenhagen Open	2000-02-28	International	Indoor	Hard	The Final	3	Vinciguerra A.	Larsson M.	80	48	6	3	7	6	0	0	0	0	0	0	2.0	0.0	2000-014
Delray Beach	Citrix Tennis Championships	2000-02-28	International	Outdoor	Hard	1st Round	3	Bryan M.	Gaudenzi A.	429	89	6	0	4	6	7	6	0	0	0	0	2.0	1.0	2000-015
Delray Beach	Citrix Tennis Championships	2000-02-28	International	Outdoor	Hard	1st Round	3	Calatrava A.	Zabaleta M.	178	26	7	6	6	2	0	0	0	0	0	0	2.0	0.0	2000-015
Delray Beach	Citrix Tennis Championships	2000-02-28	International	Outdoor	Hard	1st Round	3	Clavet F.	Woodforde M.	42	126	6	2	6	4	0	0	0	0	0	0	2.0	0.0	2000-015
Delray Beach	Citrix Tennis Championships	2000-02-28	International	Outdoor	Hard	1st Round	3	Fromberg R.	Stark J.	71	352	6	4	6	2	0	0	0	0	0	0	2.0	0.0	2000-015
Delray Beach	Citrix Tennis Championships	2000-02-28	International	Outdoor	Hard	1st Round	3	Gambill J.M.	Alonso J.	63	114	6	4	3	0	0	0	0	0	0	0	1.0	0.0	2000-015
Delray Beach	Citrix Tennis Championships	2000-02-28	International	Outdoor	Hard	1st Round	3	Gimelstob J.	Alami K.	96	25	6	4	2	6	7	6	0	0	0	0	2.0	1.0	2000-015
Delray Beach	Citrix Tennis Championships	2000-02-28	International	Outdoor	Hard	1st Round	3	Goldstein P.	Pavel A.	97	66	6	3	6	4	0	0	0	0	0	0	2.0	0.0	2000-015
Delray Beach	Citrix Tennis Championships	2000-02-28	International	Outdoor	Hard	1st Round	3	Hipfl M.	Srichaphan P.	81	99	7	6	4	6	6	3	0	0	0	0	2.0	1.0	2000-015
Delray Beach	Citrix Tennis Championships	2000-02-28	International	Outdoor	Hard	1st Round	3	Ilie A.	Chang M.	76	41	7	6	6	4	0	0	0	0	0	0	2.0	0.0	2000-015
Delray Beach	Citrix Tennis Championships	2000-02-28	International	Outdoor	Hard	1st Round	3	Koubek S.	Black B.	33	59	6	4	7	6	0	0	0	0	0	0	2.0	0.0	2000-015
Delray Beach	Citrix Tennis Championships	2000-02-28	International	Outdoor	Hard	1st Round	3	Malisse X.	van Lottum J.	140	90	6	0	2	6	6	1	0	0	0	0	2.0	1.0	2000-015
Delray Beach	Citrix Tennis Championships	2000-02-28	International	Outdoor	Hard	1st Round	3	Mamiit C.	Mirnyi M.	129	62	3	6	6	3	6	2	0	0	0	0	2.0	1.0	2000-015
Delray Beach	Citrix Tennis Championships	2000-02-28	International	Outdoor	Hard	1st Round	3	Rafter P.	Gumy H.	17	67	6	2	7	6	0	0	0	0	0	0	2.0	0.0	2000-015
Delray Beach	Citrix Tennis Championships	2000-02-28	International	Outdoor	Hard	1st Round	3	Sa A.	Szymanski J.	100	167	6	3	6	1	0	0	0	0	0	0	2.0	0.0	2000-015
Delray Beach	Citrix Tennis Championships	2000-02-28	International	Outdoor	Hard	1st Round	3	Tieleman L.	Roddick A.	104	NR	7	6	7	5	0	0	0	0	0	0	2.0	0.0	2000-015
Delray Beach	Citrix Tennis Championships	2000-02-28	International	Outdoor	Hard	1st Round	3	Woodruff C.	Kratochvil M.	37	136	6	0	6	7	6	4	0	0	0	0	2.0	1.0	2000-015
Delray Beach	Citrix Tennis Championships	2000-02-28	International	Outdoor	Hard	2nd Round	3	Calatrava A.	Bryan M.	178	429	6	3	6	4	0	0	0	0	0	0	2.0	0.0	2000-015
Delray Beach	Citrix Tennis Championships	2000-02-28	International	Outdoor	Hard	2nd Round	3	Fromberg R.	Ilie A.	71	76	6	7	6	1	6	4	0	0	0	0	2.0	1.0	2000-015
Delray Beach	Citrix Tennis Championships	2000-02-28	International	Outdoor	Hard	2nd Round	3	Gimelstob J.	Mamiit C.	96	129	1	6	7	6	6	4	0	0	0	0	2.0	1.0	2000-015
Delray Beach	Citrix Tennis Championships	2000-02-28	International	Outdoor	Hard	2nd Round	3	Goldstein P.	Clavet F.	97	42	6	4	6	4	0	0	0	0	0	0	2.0	0.0	2000-015
Delray Beach	Citrix Tennis Championships	2000-02-28	International	Outdoor	Hard	2nd Round	3	Koubek S.	Gambill J.M.	33	63	6	1	7	6	0	0	0	0	0	0	2.0	0.0	2000-015
Delray Beach	Citrix Tennis Championships	2000-02-28	International	Outdoor	Hard	2nd Round	3	Rafter P.	Hipfl M.	17	81	6	2	7	5	0	0	0	0	0	0	2.0	0.0	2000-015
Delray Beach	Citrix Tennis Championships	2000-02-28	International	Outdoor	Hard	2nd Round	3	Sa A.	Malisse X.	100	140	3	6	6	2	7	6	0	0	0	0	2.0	1.0	2000-015
Delray Beach	Citrix Tennis Championships	2000-02-28	International	Outdoor	Hard	2nd Round	3	Woodruff C.	Tieleman L.	37	104	6	1	6	4	0	0	0	0	0	0	2.0	0.0	2000-015
Delray Beach	Citrix Tennis Championships	2000-02-28	International	Outdoor	Hard	Quarterfinals	3	Calatrava A.	Woodruff C.	178	37	6	7	6	3	6	2	0	0	0	0	2.0	1.0	2000-015
Delray Beach	Citrix Tennis Championships	2000-02-28	International	Outdoor	Hard	Quarterfinals	3	Fromberg R.	Gimelstob J.	71	96	4	6	7	6	6	2	0	0	0	0	2.0	1.0	2000-015
Delray Beach	Citrix Tennis Championships	2000-02-28	International	Outdoor	Hard	Quarterfinals	3	Goldstein P.	Rafter P.	97	17	4	6	6	1	6	2	0	0	0	0	2.0	1.0	2000-015
Delray Beach	Citrix Tennis Championships	2000-02-28	International	Outdoor	Hard	Quarterfinals	3	Koubek S.	Sa A.	33	100	6	1	1	6	6	1	0	0	0	0	2.0	1.0	2000-015
Delray Beach	Citrix Tennis Championships	2000-02-28	International	Outdoor	Hard	Semifinals	3	Calatrava A.	Goldstein P.	178	97	6	0	5	7	7	6	0	0	0	0	2.0	1.0	2000-015
Delray Beach	Citrix Tennis Championships	2000-02-28	International	Outdoor	Hard	Semifinals	3	Koubek S.	Fromberg R.	33	71	6	7	6	3	6	2	0	0	0	0	2.0	1.0	2000-015
Delray Beach	Citrix Tennis Championships	2000-02-28	International	Outdoor	Hard	The Final	3	Koubek S.	Calatrava A.	33	178	6	1	4	6	6	4	0	0	0	0	2.0	1.0	2000-015
Santiago	Chevrolet Cup	2000-02-28	International	Outdoor	Clay	1st Round	3	Agenor R.	Gonzalez F.	88	420	6	3	3	6	7	6	0	0	0	0	2.0	1.0	2000-016
Santiago	Chevrolet Cup	2000-02-28	International	Outdoor	Clay	1st Round	3	Alvarez E.	Diaz J.	133	87	5	7	6	1	6	3	0	0	0	0	2.0	1.0	2000-016
Santiago	Chevrolet Cup	2000-02-28	International	Outdoor	Clay	1st Round	3	Calleri A.	Sargsian S.	138	53	6	4	6	1	0	0	0	0	0	0	2.0	0.0	2000-016
Santiago	Chevrolet Cup	2000-02-28	International	Outdoor	Clay	1st Round	3	Canas G.	di Pasquale A.	70	57	3	6	6	1	6	4	0	0	0	0	2.0	1.0	2000-016
Santiago	Chevrolet Cup	2000-02-28	International	Outdoor	Clay	1st Round	3	Chela J.I.	Marin J.A.	74	73	6	4	6	2	0	0	0	0	0	0	2.0	0.0	2000-016
Santiago	Chevrolet Cup	2000-02-28	International	Outdoor	Clay	1st Round	3	Garcia A.	Blanco G.	422	77	6	1	7	6	0	0	0	0	0	0	2.0	0.0	2000-016
Santiago	Chevrolet Cup	2000-02-28	International	Outdoor	Clay	1st Round	3	Gaudio G.	Spottl M.	60	193	6	4	7	6	0	0	0	0	0	0	2.0	0.0	2000-016
Santiago	Chevrolet Cup	2000-02-28	International	Outdoor	Clay	1st Round	3	Hood M.	Bruguera S.	220	360	7	6	6	4	0	0	0	0	0	0	2.0	0.0	2000-016
Santiago	Chevrolet Cup	2000-02-28	International	Outdoor	Clay	1st Round	3	Kuerten G.	Lisnard J.	6	146	7	5	6	1	0	0	0	0	0	0	2.0	0.0	2000-016
Santiago	Chevrolet Cup	2000-02-28	International	Outdoor	Clay	1st Round	3	Massu N.	Meligeni F.	101	28	7	6	1	0	0	0	0	0	0	0	1.0	0.0	2000-016
Santiago	Chevrolet Cup	2000-02-28	International	Outdoor	Clay	1st Round	3	Portas A.	Sanguinetti D.	85	115	6	2	6	3	0	0	0	0	0	0	2.0	0.0	2000-016
Santiago	Chevrolet Cup	2000-02-28	International	Outdoor	Clay	1st Round	3	Puerta M.	Squillari F.	84	39	6	2	6	2	0	0	0	0	0	0	2.0	0.0	2000-016
Santiago	Chevrolet Cup	2000-02-28	International	Outdoor	Clay	1st Round	3	Stanoytchev O.	Hantschk M.	103	92	6	3	6	4	0	0	0	0	0	0	2.0	0.0	2000-016
Santiago	Chevrolet Cup	2000-02-28	International	Outdoor	Clay	1st Round	3	Ulihrach B.	Rios M.	151	7	6	4	7	6	0	0	0	0	0	0	2.0	0.0	2000-016
Santiago	Chevrolet Cup	2000-02-28	International	Outdoor	Clay	1st Round	3	Vicente F.	Rodriguez M.	46	128	6	4	4	6	6	2	0	0	0	0	2.0	1.0	2000-016
Santiago	Chevrolet Cup	2000-02-28	International	Outdoor	Clay	1st Round	3	Zib T.	Lopez-Moron A.	111	116	7	6	6	4	0	0	0	0	0	0	2.0	0.0	2000-016
Santiago	Chevrolet Cup	2000-02-28	International	Outdoor	Clay	2nd Round	3	Calleri A.	Alvarez E.	138	133	6	7	6	3	7	6	0	0	0	0	2.0	1.0	2000-016
Santiago	Chevrolet Cup	2000-02-28	International	Outdoor	Clay	2nd Round	3	Gaudio G.	Garcia A.	60	422	7	5	7	6	0	0	0	0	0	0	2.0	0.0	2000-016
Santiago	Chevrolet Cup	2000-02-28	International	Outdoor	Clay	2nd Round	3	Hood M.	Massu N.	220	101	6	1	6	2	0	0	0	0	0	0	2.0	0.0	2000-016
Santiago	Chevrolet Cup	2000-02-28	International	Outdoor	Clay	2nd Round	3	Kuerten G.	Stanoytchev O.	6	103	6	3	6	4	0	0	0	0	0	0	2.0	0.0	2000-016
Santiago	Chevrolet Cup	2000-02-28	International	Outdoor	Clay	2nd Round	3	Portas A.	Canas G.	85	70	6	4	6	4	0	0	0	0	0	0	2.0	0.0	2000-016
Santiago	Chevrolet Cup	2000-02-28	International	Outdoor	Clay	2nd Round	3	Puerta M.	Chela J.I.	84	74	6	3	2	6	6	3	0	0	0	0	2.0	1.0	2000-016
Santiago	Chevrolet Cup	2000-02-28	International	Outdoor	Clay	2nd Round	3	Ulihrach B.	Agenor R.	151	88	6	3	1	6	6	3	0	0	0	0	2.0	1.0	2000-016
Santiago	Chevrolet Cup	2000-02-28	International	Outdoor	Clay	2nd Round	3	Vicente F.	Zib T.	46	111	6	2	6	2	0	0	0	0	0	0	2.0	0.0	2000-016
Santiago	Chevrolet Cup	2000-02-28	International	Outdoor	Clay	Quarterfinals	3	Gaudio G.	Ulihrach B.	60	151	6	2	6	2	0	0	0	0	0	0	2.0	0.0	2000-016
Santiago	Chevrolet Cup	2000-02-28	International	Outdoor	Clay	Quarterfinals	3	Kuerten G.	Calleri A.	6	138	6	4	6	1	0	0	0	0	0	0	2.0	0.0	2000-016
Santiago	Chevrolet Cup	2000-02-28	International	Outdoor	Clay	Quarterfinals	3	Portas A.	Hood M.	85	220	6	4	6	4	0	0	0	0	0	0	2.0	0.0	2000-016
Santiago	Chevrolet Cup	2000-02-28	International	Outdoor	Clay	Quarterfinals	3	Puerta M.	Vicente F.	84	46	6	1	7	5	0	0	0	0	0	0	2.0	0.0	2000-016
Santiago	Chevrolet Cup	2000-02-28	International	Outdoor	Clay	Semifinals	3	Kuerten G.	Portas A.	6	85	6	4	7	6	0	0	0	0	0	0	2.0	0.0	2000-016
Santiago	Chevrolet Cup	2000-02-28	International	Outdoor	Clay	Semifinals	3	Puerta M.	Gaudio G.	84	60	3	6	6	4	6	2	0	0	0	0	2.0	1.0	2000-016
Santiago	Chevrolet Cup	2000-02-28	International	Outdoor	Clay	The Final	3	Kuerten G.	Puerta M.	6	84	7	6	6	3	0	0	0	0	0	0	2.0	0.0	2000-016
Bogota	Colombia Open	2000-03-06	International	Outdoor	Clay	1st Round	3	Chela J.I.	Lopez-Moron A.	73	118	4	6	6	2	6	3	0	0	0	0	2.0	1.0	2000-017
Bogota	Colombia Open	2000-03-06	International	Outdoor	Clay	1st Round	3	di Pasquale A.	Diaz J.	56	91	6	4	6	7	6	4	0	0	0	0	2.0	1.0	2000-017
Bogota	Colombia Open	2000-03-06	International	Outdoor	Clay	1st Round	3	El Aynaoui Y.	Lisnard J.	19	145	6	4	6	2	0	0	0	0	0	0	2.0	0.0	2000-017
Bogota	Colombia Open	2000-03-06	International	Outdoor	Clay	1st Round	3	Etlis G.	Gonzalez P.	137	NR	6	2	7	6	0	0	0	0	0	0	2.0	0.0	2000-017
Bogota	Colombia Open	2000-03-06	International	Outdoor	Clay	1st Round	3	Gumy H.	Massu N.	68	97	6	4	6	1	0	0	0	0	0	0	2.0	0.0	2000-017
Bogota	Colombia Open	2000-03-06	International	Outdoor	Clay	1st Round	3	Hantschk M.	Hadad M.	105	NR	4	6	6	0	6	4	0	0	0	0	2.0	1.0	2000-017
Bogota	Colombia Open	2000-03-06	International	Outdoor	Clay	1st Round	3	Kuerten G.	Bruguera S.	5	349	6	4	6	1	0	0	0	0	0	0	2.0	0.0	2000-017
Bogota	Colombia Open	2000-03-06	International	Outdoor	Clay	1st Round	3	Mantilla F.	Blanco G.	22	77	7	5	6	2	0	0	0	0	0	0	2.0	0.0	2000-017
Bogota	Colombia Open	2000-03-06	International	Outdoor	Clay	1st Round	3	Portas A.	Canas G.	78	69	6	1	6	4	0	0	0	0	0	0	2.0	0.0	2000-017
Bogota	Colombia Open	2000-03-06	International	Outdoor	Clay	1st Round	3	Prieto S.	Balcells J.	184	157	7	6	6	7	7	6	0	0	0	0	2.0	1.0	2000-017
Bogota	Colombia Open	2000-03-06	International	Outdoor	Clay	1st Round	3	Puerta M.	Cortes J.	72	NR	6	1	6	2	0	0	0	0	0	0	2.0	0.0	2000-017
Bogota	Colombia Open	2000-03-06	International	Outdoor	Clay	1st Round	3	Rodriguez M.	Marin J.A.	129	74	6	2	7	6	0	0	0	0	0	0	2.0	0.0	2000-017
Bogota	Colombia Open	2000-03-06	International	Outdoor	Clay	1st Round	3	Sanguinetti D.	Gaudio G.	120	50	6	2	6	4	0	0	0	0	0	0	2.0	0.0	2000-017
Bogota	Colombia Open	2000-03-06	International	Outdoor	Clay	1st Round	3	Stanoytchev O.	Agenor R.	102	90	6	4	6	7	6	1	0	0	0	0	2.0	1.0	2000-017
Bogota	Colombia Open	2000-03-06	International	Outdoor	Clay	1st Round	3	Vicente F.	Tieleman L.	45	101	6	3	6	1	0	0	0	0	0	0	2.0	0.0	2000-017
Bogota	Colombia Open	2000-03-06	International	Outdoor	Clay	1st Round	3	Zib T.	Ulihrach B.	108	138	6	1	7	5	0	0	0	0	0	0	2.0	0.0	2000-017
Bogota	Colombia Open	2000-03-06	International	Outdoor	Clay	2nd Round	3	di Pasquale A.	Zib T.	56	108	6	4	6	3	0	0	0	0	0	0	2.0	0.0	2000-017
Bogota	Colombia Open	2000-03-06	International	Outdoor	Clay	2nd Round	3	El Aynaoui Y.	Etlis G.	19	137	6	4	4	6	7	6	0	0	0	0	2.0	1.0	2000-017
Bogota	Colombia Open	2000-03-06	International	Outdoor	Clay	2nd Round	3	Hantschk M.	Gumy H.	105	68	6	3	2	6	7	6	0	0	0	0	2.0	1.0	2000-017
Bogota	Colombia Open	2000-03-06	International	Outdoor	Clay	2nd Round	3	Kuerten G.	Prieto S.	5	184	6	3	7	5	0	0	0	0	0	0	2.0	0.0	2000-017
Bogota	Colombia Open	2000-03-06	International	Outdoor	Clay	2nd Round	3	Mantilla F.	Chela J.I.	22	73	6	4	7	5	0	0	0	0	0	0	2.0	0.0	2000-017
Bogota	Colombia Open	2000-03-06	International	Outdoor	Clay	2nd Round	3	Portas A.	Stanoytchev O.	78	102	6	3	4	6	6	4	0	0	0	0	2.0	1.0	2000-017
Bogota	Colombia Open	2000-03-06	International	Outdoor	Clay	2nd Round	3	Puerta M.	Sanguinetti D.	72	120	6	4	6	3	0	0	0	0	0	0	2.0	0.0	2000-017
Bogota	Colombia Open	2000-03-06	International	Outdoor	Clay	2nd Round	3	Vicente F.	Rodriguez M.	45	129	7	5	7	5	0	0	0	0	0	0	2.0	0.0	2000-017
Bogota	Colombia Open	2000-03-06	International	Outdoor	Clay	Quarterfinals	3	El Aynaoui Y.	Portas A.	19	78	6	4	6	1	0	0	0	0	0	0	2.0	0.0	2000-017
Bogota	Colombia Open	2000-03-06	International	Outdoor	Clay	Quarterfinals	3	Kuerten G.	Hantschk M.	5	105	6	2	0	6	7	6	0	0	0	0	2.0	1.0	2000-017
Bogota	Colombia Open	2000-03-06	International	Outdoor	Clay	Quarterfinals	3	Puerta M.	Mantilla F.	72	22	7	6	6	3	0	0	0	0	0	0	2.0	0.0	2000-017
Bogota	Colombia Open	2000-03-06	International	Outdoor	Clay	Quarterfinals	3	Vicente F.	di Pasquale A.	45	56	6	2	6	1	0	0	0	0	0	0	2.0	0.0	2000-017
Bogota	Colombia Open	2000-03-06	International	Outdoor	Clay	Semifinals	3	El Aynaoui Y.	Vicente F.	19	45	1	6	7	6	7	6	0	0	0	0	2.0	1.0	2000-017
Bogota	Colombia Open	2000-03-06	International	Outdoor	Clay	Semifinals	3	Puerta M.	Kuerten G.	72	5	3	6	6	1	7	6	0	0	0	0	2.0	1.0	2000-017
Bogota	Colombia Open	2000-03-06	International	Outdoor	Clay	The Final	3	Puerta M.	El Aynaoui Y.	72	19	6	4	7	6	0	0	0	0	0	0	2.0	0.0	2000-017
Scottsdale	Franklin Templeton Tennis Classic	2000-03-06	International	Outdoor	Hard	1st Round	3	Agassi A.	Ondruska M.	1	162	6	2	6	1	0	0	0	0	0	0	2.0	0.0	2000-018
Scottsdale	Franklin Templeton Tennis Classic	2000-03-06	International	Outdoor	Hard	1st Round	3	Black B.	Alami K.	64	26	6	2	6	3	0	0	0	0	0	0	2.0	0.0	2000-018
Scottsdale	Franklin Templeton Tennis Classic	2000-03-06	International	Outdoor	Hard	1st Round	3	Clavet F.	Meligeni F.	43	28	6	0	6	3	0	0	0	0	0	0	2.0	0.0	2000-018
Scottsdale	Franklin Templeton Tennis Classic	2000-03-06	International	Outdoor	Hard	1st Round	3	Corretja A.	Blake J.	32	236	6	3	6	1	0	0	0	0	0	0	2.0	0.0	2000-018
Scottsdale	Franklin Templeton Tennis Classic	2000-03-06	International	Outdoor	Hard	1st Round	3	Costa A.	Goldstein P.	16	83	6	3	6	1	0	0	0	0	0	0	2.0	0.0	2000-018
Scottsdale	Franklin Templeton Tennis Classic	2000-03-06	International	Outdoor	Hard	1st Round	3	Ferreira W.	Schalken S.	48	54	6	7	6	4	6	4	0	0	0	0	2.0	1.0	2000-018
Scottsdale	Franklin Templeton Tennis Classic	2000-03-06	International	Outdoor	Hard	1st Round	3	Ferrero J.C.	Rafter P.	30	15	6	4	6	2	0	0	0	0	0	0	2.0	0.0	2000-018
Scottsdale	Franklin Templeton Tennis Classic	2000-03-06	International	Outdoor	Hard	1st Round	3	Henman T.	Koubek S.	11	21	6	3	7	6	0	0	0	0	0	0	2.0	0.0	2000-018
Scottsdale	Franklin Templeton Tennis Classic	2000-03-06	International	Outdoor	Hard	1st Round	3	Hewitt L.	Vacek D.	18	44	6	1	6	7	6	2	0	0	0	0	2.0	1.0	2000-018
Scottsdale	Franklin Templeton Tennis Classic	2000-03-06	International	Outdoor	Hard	1st Round	3	Lapentti N.	Ilie A.	8	75	1	6	6	2	6	3	0	0	0	0	2.0	1.0	2000-018
Scottsdale	Franklin Templeton Tennis Classic	2000-03-06	International	Outdoor	Hard	1st Round	3	Martin A.	Grosjean S.	60	20	6	4	7	5	0	0	0	0	0	0	2.0	0.0	2000-018
Scottsdale	Franklin Templeton Tennis Classic	2000-03-06	International	Outdoor	Hard	1st Round	3	Moya C.	Zabaleta M.	25	27	7	5	7	5	0	0	0	0	0	0	2.0	0.0	2000-018
Scottsdale	Franklin Templeton Tennis Classic	2000-03-06	International	Outdoor	Hard	1st Round	3	Pavel A.	Calatrava A.	65	121	6	3	6	4	0	0	0	0	0	0	2.0	0.0	2000-018
Scottsdale	Franklin Templeton Tennis Classic	2000-03-06	International	Outdoor	Hard	1st Round	3	Rios M.	Spadea V.	7	29	6	4	6	4	0	0	0	0	0	0	2.0	0.0	2000-018
Scottsdale	Franklin Templeton Tennis Classic	2000-03-06	International	Outdoor	Hard	1st Round	3	Sampras P.	Rusedski G.	2	17	6	3	6	4	0	0	0	0	0	0	2.0	0.0	2000-018
Scottsdale	Franklin Templeton Tennis Classic	2000-03-06	International	Outdoor	Hard	1st Round	3	Woodruff C.	Dosedel S.	34	51	7	5	6	4	0	0	0	0	0	0	2.0	0.0	2000-018
Scottsdale	Franklin Templeton Tennis Classic	2000-03-06	International	Outdoor	Hard	2nd Round	3	Clavet F.	Agassi A.	43	1	6	1	6	2	0	0	0	0	0	0	2.0	0.0	2000-018
Scottsdale	Franklin Templeton Tennis Classic	2000-03-06	International	Outdoor	Hard	2nd Round	3	Corretja A.	Sampras P.	32	2	0	0	0	0	0	0	0	0	0	0	0.0	0.0	2000-018
Scottsdale	Franklin Templeton Tennis Classic	2000-03-06	International	Outdoor	Hard	2nd Round	3	Costa A.	Pavel A.	16	65	6	2	6	4	0	0	0	0	0	0	2.0	0.0	2000-018
Scottsdale	Franklin Templeton Tennis Classic	2000-03-06	International	Outdoor	Hard	2nd Round	3	Ferrero J.C.	Moya C.	30	25	6	1	7	6	0	0	0	0	0	0	2.0	0.0	2000-018
Scottsdale	Franklin Templeton Tennis Classic	2000-03-06	International	Outdoor	Hard	2nd Round	3	Henman T.	Black B.	11	64	6	1	6	4	0	0	0	0	0	0	2.0	0.0	2000-018
Scottsdale	Franklin Templeton Tennis Classic	2000-03-06	International	Outdoor	Hard	2nd Round	3	Hewitt L.	Woodruff C.	18	34	3	6	6	2	6	3	0	0	0	0	2.0	1.0	2000-018
Scottsdale	Franklin Templeton Tennis Classic	2000-03-06	International	Outdoor	Hard	2nd Round	3	Lapentti N.	Ferreira W.	8	48	7	6	2	6	7	5	0	0	0	0	2.0	1.0	2000-018
Scottsdale	Franklin Templeton Tennis Classic	2000-03-06	International	Outdoor	Hard	2nd Round	3	Rios M.	Martin A.	7	60	7	6	7	6	0	0	0	0	0	0	2.0	0.0	2000-018
Scottsdale	Franklin Templeton Tennis Classic	2000-03-06	International	Outdoor	Hard	Quarterfinals	3	Costa A.	Corretja A.	16	32	6	2	4	6	7	6	0	0	0	0	2.0	1.0	2000-018
Scottsdale	Franklin Templeton Tennis Classic	2000-03-06	International	Outdoor	Hard	Quarterfinals	3	Ferrero J.C.	Clavet F.	30	43	6	4	3	6	6	3	0	0	0	0	2.0	1.0	2000-018
Scottsdale	Franklin Templeton Tennis Classic	2000-03-06	International	Outdoor	Hard	Quarterfinals	3	Henman T.	Lapentti N.	11	8	6	3	6	2	0	0	0	0	0	0	2.0	0.0	2000-018
Scottsdale	Franklin Templeton Tennis Classic	2000-03-06	International	Outdoor	Hard	Quarterfinals	3	Hewitt L.	Rios M.	18	7	7	6	4	2	0	0	0	0	0	0	1.0	0.0	2000-018
Scottsdale	Franklin Templeton Tennis Classic	2000-03-06	International	Outdoor	Hard	Semifinals	3	Henman T.	Costa A.	11	16	6	3	6	3	0	0	0	0	0	0	2.0	0.0	2000-018
Scottsdale	Franklin Templeton Tennis Classic	2000-03-06	International	Outdoor	Hard	Semifinals	3	Hewitt L.	Ferrero J.C.	18	30	6	4	6	2	0	0	0	0	0	0	2.0	0.0	2000-018
Scottsdale	Franklin Templeton Tennis Classic	2000-03-06	International	Outdoor	Hard	The Final	3	Hewitt L.	Henman T.	18	11	6	4	7	6	0	0	0	0	0	0	2.0	0.0	2000-018
Indian Wells	Indian Wells TMS	2000-03-13	Masters	Outdoor	Hard	1st Round	3	Arazi H.	Agassi A.	34	1	6	3	3	6	6	3	0	0	0	0	2.0	1.0	2000-019
Indian Wells	Indian Wells TMS	2000-03-13	Masters	Outdoor	Hard	1st Round	3	Black B.	Martin A.	62	59	6	3	6	2	0	0	0	0	0	0	2.0	0.0	2000-019
Indian Wells	Indian Wells TMS	2000-03-13	Masters	Outdoor	Hard	1st Round	3	Chang M.	Ferrero J.C.	40	24	7	5	6	4	0	0	0	0	0	0	2.0	0.0	2000-019
Indian Wells	Indian Wells TMS	2000-03-13	Masters	Outdoor	Hard	1st Round	3	Clavet F.	Ilie A.	42	75	6	7	6	3	6	1	0	0	0	0	2.0	1.0	2000-019
Indian Wells	Indian Wells TMS	2000-03-13	Masters	Outdoor	Hard	1st Round	3	Corretja A.	Kucera K.	26	38	6	2	6	2	0	0	0	0	0	0	2.0	0.0	2000-019
Indian Wells	Indian Wells TMS	2000-03-13	Masters	Outdoor	Hard	1st Round	3	Costa A.	Koubek S.	13	20	3	6	7	5	6	3	0	0	0	0	2.0	1.0	2000-019
Indian Wells	Indian Wells TMS	2000-03-13	Masters	Outdoor	Hard	1st Round	3	di Pasquale A.	Courier J.	53	58	7	5	4	6	7	6	0	0	0	0	2.0	1.0	2000-019
Indian Wells	Indian Wells TMS	2000-03-13	Masters	Outdoor	Hard	1st Round	3	Dosedel S.	Mantilla F.	51	23	6	4	6	1	0	0	0	0	0	0	2.0	0.0	2000-019
Indian Wells	Indian Wells TMS	2000-03-13	Masters	Outdoor	Hard	1st Round	3	Enqvist T.	Golmard J.	10	48	6	1	6	4	0	0	0	0	0	0	2.0	0.0	2000-019
Indian Wells	Indian Wells TMS	2000-03-13	Masters	Outdoor	Hard	1st Round	3	Escude N.	Pioline C.	30	11	7	5	7	6	0	0	0	0	0	0	2.0	0.0	2000-019
Indian Wells	Indian Wells TMS	2000-03-13	Masters	Outdoor	Hard	1st Round	3	Ferreira W.	Gambill J.M.	46	86	6	4	6	7	6	4	0	0	0	0	2.0	1.0	2000-019
Indian Wells	Indian Wells TMS	2000-03-13	Masters	Outdoor	Hard	1st Round	3	Grosjean S.	Novak J.	19	41	6	2	6	2	0	0	0	0	0	0	2.0	0.0	2000-019
Indian Wells	Indian Wells TMS	2000-03-13	Masters	Outdoor	Hard	1st Round	3	Haas T.	Saulnier C.	22	144	6	1	6	7	7	5	0	0	0	0	2.0	1.0	2000-019
Indian Wells	Indian Wells TMS	2000-03-13	Masters	Outdoor	Hard	1st Round	3	Henman T.	Alami K.	9	25	7	5	6	2	0	0	0	0	0	0	2.0	0.0	2000-019
Indian Wells	Indian Wells TMS	2000-03-13	Masters	Outdoor	Hard	1st Round	3	Hewitt L.	Moya C.	12	43	6	4	3	6	6	3	0	0	0	0	2.0	1.0	2000-019
Indian Wells	Indian Wells TMS	2000-03-13	Masters	Outdoor	Hard	1st Round	3	Hrbaty D.	El Aynaoui Y.	21	16	7	5	6	2	0	0	0	0	0	0	2.0	0.0	2000-019
Indian Wells	Indian Wells TMS	2000-03-13	Masters	Outdoor	Hard	1st Round	3	Ivanisevic G.	Goldstein P.	70	83	6	4	2	6	6	3	0	0	0	0	2.0	1.0	2000-019
Indian Wells	Indian Wells TMS	2000-03-13	Masters	Outdoor	Hard	1st Round	3	Johansson T.	Clement A.	55	57	6	1	6	3	0	0	0	0	0	0	2.0	0.0	2000-019
Indian Wells	Indian Wells TMS	2000-03-13	Masters	Outdoor	Hard	1st Round	3	Kafelnikov Y.	Spadea V.	3	27	6	1	6	1	0	0	0	0	0	0	2.0	0.0	2000-019
Indian Wells	Indian Wells TMS	2000-03-13	Masters	Outdoor	Hard	1st Round	3	Kuerten G.	Gimelstob J.	6	102	7	5	3	6	6	3	0	0	0	0	2.0	1.0	2000-019
Indian Wells	Indian Wells TMS	2000-03-13	Masters	Outdoor	Hard	1st Round	3	Lapentti N.	Bjorkman J.	8	65	6	3	6	3	0	0	0	0	0	0	2.0	0.0	2000-019
Indian Wells	Indian Wells TMS	2000-03-13	Masters	Outdoor	Hard	1st Round	3	Mirnyi M.	Dent T.	68	229	6	1	6	2	0	0	0	0	0	0	2.0	0.0	2000-019
Indian Wells	Indian Wells TMS	2000-03-13	Masters	Outdoor	Hard	1st Round	3	Norman M.	Squillari F.	5	37	6	3	6	4	0	0	0	0	0	0	2.0	0.0	2000-019
Indian Wells	Indian Wells TMS	2000-03-13	Masters	Outdoor	Hard	1st Round	3	Philippoussis M.	Woodruff C.	35	47	6	3	6	4	0	0	0	0	0	0	2.0	0.0	2000-019
Indian Wells	Indian Wells TMS	2000-03-13	Masters	Outdoor	Hard	1st Round	3	Rafter P.	Ondruska M.	15	157	6	3	7	6	0	0	0	0	0	0	2.0	0.0	2000-019
Indian Wells	Indian Wells TMS	2000-03-13	Masters	Outdoor	Hard	1st Round	3	Rios M.	Vacek D.	7	44	7	6	6	1	0	0	0	0	0	0	2.0	0.0	2000-019
Indian Wells	Indian Wells TMS	2000-03-13	Masters	Outdoor	Hard	1st Round	3	Rusedski G.	Blake J.	18	228	6	2	6	0	0	0	0	0	0	0	2.0	0.0	2000-019
Indian Wells	Indian Wells TMS	2000-03-13	Masters	Outdoor	Hard	1st Round	3	Safin M.	Meligeni F.	31	29	6	2	3	6	6	2	0	0	0	0	2.0	1.0	2000-019
Indian Wells	Indian Wells TMS	2000-03-13	Masters	Outdoor	Hard	1st Round	3	Sampras P.	Medvedev A.	2	32	6	4	6	3	0	0	0	0	0	0	2.0	0.0	2000-019
Indian Wells	Indian Wells TMS	2000-03-13	Masters	Outdoor	Hard	1st Round	3	Santoro F.	Kiefer N.	33	4	6	1	6	4	0	0	0	0	0	0	2.0	0.0	2000-019
Indian Wells	Indian Wells TMS	2000-03-13	Masters	Outdoor	Hard	1st Round	3	Schalken S.	Kroslak J.	64	120	6	4	6	3	0	0	0	0	0	0	2.0	0.0	2000-019
Indian Wells	Indian Wells TMS	2000-03-13	Masters	Outdoor	Hard	1st Round	3	Zabaleta M.	Vicente F.	28	39	7	5	7	6	0	0	0	0	0	0	2.0	0.0	2000-019
Indian Wells	Indian Wells TMS	2000-03-13	Masters	Outdoor	Hard	2nd Round	3	Arazi H.	Dosedel S.	34	51	6	4	6	2	0	0	0	0	0	0	2.0	0.0	2000-019
Indian Wells	Indian Wells TMS	2000-03-13	Masters	Outdoor	Hard	2nd Round	3	Black B.	Hewitt L.	62	12	6	3	7	6	0	0	0	0	0	0	2.0	0.0	2000-019
Indian Wells	Indian Wells TMS	2000-03-13	Masters	Outdoor	Hard	2nd Round	3	Corretja A.	Rafter P.	26	15	7	6	5	7	6	3	0	0	0	0	2.0	1.0	2000-019
Indian Wells	Indian Wells TMS	2000-03-13	Masters	Outdoor	Hard	2nd Round	3	Costa A.	Ivanisevic G.	13	70	6	2	6	7	6	3	0	0	0	0	2.0	1.0	2000-019
Indian Wells	Indian Wells TMS	2000-03-13	Masters	Outdoor	Hard	2nd Round	3	Enqvist T.	Johansson T.	10	55	6	1	6	4	0	0	0	0	0	0	2.0	0.0	2000-019
Indian Wells	Indian Wells TMS	2000-03-13	Masters	Outdoor	Hard	2nd Round	3	Escude N.	Safin M.	30	31	6	2	6	0	0	0	0	0	0	0	2.0	0.0	2000-019
Indian Wells	Indian Wells TMS	2000-03-13	Masters	Outdoor	Hard	2nd Round	3	Grosjean S.	Henman T.	19	9	6	3	3	6	7	5	0	0	0	0	2.0	1.0	2000-019
Indian Wells	Indian Wells TMS	2000-03-13	Masters	Outdoor	Hard	2nd Round	3	Haas T.	Kuerten G.	22	6	7	6	7	6	0	0	0	0	0	0	2.0	0.0	2000-019
Indian Wells	Indian Wells TMS	2000-03-13	Masters	Outdoor	Hard	2nd Round	3	Lapentti N.	di Pasquale A.	8	53	3	6	6	3	6	2	0	0	0	0	2.0	1.0	2000-019
Indian Wells	Indian Wells TMS	2000-03-13	Masters	Outdoor	Hard	2nd Round	3	Mirnyi M.	Rusedski G.	68	18	6	4	6	4	0	0	0	0	0	0	2.0	0.0	2000-019
Indian Wells	Indian Wells TMS	2000-03-13	Masters	Outdoor	Hard	2nd Round	3	Norman M.	Chang M.	5	40	6	4	6	4	0	0	0	0	0	0	2.0	0.0	2000-019
Indian Wells	Indian Wells TMS	2000-03-13	Masters	Outdoor	Hard	2nd Round	3	Philippoussis M.	Clavet F.	35	42	7	5	6	3	0	0	0	0	0	0	2.0	0.0	2000-019
Indian Wells	Indian Wells TMS	2000-03-13	Masters	Outdoor	Hard	2nd Round	3	Sampras P.	Ferreira W.	2	46	3	6	7	6	7	6	0	0	0	0	2.0	1.0	2000-019
Indian Wells	Indian Wells TMS	2000-03-13	Masters	Outdoor	Hard	2nd Round	3	Santoro F.	Hrbaty D.	33	21	6	7	7	6	6	4	0	0	0	0	2.0	1.0	2000-019
Indian Wells	Indian Wells TMS	2000-03-13	Masters	Outdoor	Hard	2nd Round	3	Schalken S.	Kafelnikov Y.	64	3	7	5	6	2	0	0	0	0	0	0	2.0	0.0	2000-019
Indian Wells	Indian Wells TMS	2000-03-13	Masters	Outdoor	Hard	2nd Round	3	Zabaleta M.	Rios M.	28	7	7	6	6	3	0	0	0	0	0	0	2.0	0.0	2000-019
Indian Wells	Indian Wells TMS	2000-03-13	Masters	Outdoor	Hard	3rd Round	3	Arazi H.	Mirnyi M.	34	68	7	5	3	6	6	4	0	0	0	0	2.0	1.0	2000-019
Indian Wells	Indian Wells TMS	2000-03-13	Masters	Outdoor	Hard	3rd Round	3	Corretja A.	Santoro F.	26	33	7	6	6	1	0	0	0	0	0	0	2.0	0.0	2000-019
Indian Wells	Indian Wells TMS	2000-03-13	Masters	Outdoor	Hard	3rd Round	3	Enqvist T.	Zabaleta M.	10	28	6	4	7	5	0	0	0	0	0	0	2.0	0.0	2000-019
Indian Wells	Indian Wells TMS	2000-03-13	Masters	Outdoor	Hard	3rd Round	3	Lapentti N.	Escude N.	8	30	3	6	6	4	7	6	0	0	0	0	2.0	1.0	2000-019
Indian Wells	Indian Wells TMS	2000-03-13	Masters	Outdoor	Hard	3rd Round	3	Norman M.	Grosjean S.	5	19	6	3	6	7	6	4	0	0	0	0	2.0	1.0	2000-019
Indian Wells	Indian Wells TMS	2000-03-13	Masters	Outdoor	Hard	3rd Round	3	Philippoussis M.	Haas T.	35	22	6	2	6	3	0	0	0	0	0	0	2.0	0.0	2000-019
Indian Wells	Indian Wells TMS	2000-03-13	Masters	Outdoor	Hard	3rd Round	3	Sampras P.	Black B.	2	62	4	6	6	3	6	2	0	0	0	0	2.0	1.0	2000-019
Indian Wells	Indian Wells TMS	2000-03-13	Masters	Outdoor	Hard	3rd Round	3	Schalken S.	Costa A.	64	13	6	2	6	3	0	0	0	0	0	0	2.0	0.0	2000-019
Indian Wells	Indian Wells TMS	2000-03-13	Masters	Outdoor	Hard	Quarterfinals	3	Corretja A.	Norman M.	26	5	4	6	6	2	6	2	0	0	0	0	2.0	1.0	2000-019
Indian Wells	Indian Wells TMS	2000-03-13	Masters	Outdoor	Hard	Quarterfinals	3	Enqvist T.	Sampras P.	10	2	6	3	3	6	6	3	0	0	0	0	2.0	1.0	2000-019
Indian Wells	Indian Wells TMS	2000-03-13	Masters	Outdoor	Hard	Quarterfinals	3	Lapentti N.	Arazi H.	8	34	6	2	6	0	0	0	0	0	0	0	2.0	0.0	2000-019
Indian Wells	Indian Wells TMS	2000-03-13	Masters	Outdoor	Hard	Quarterfinals	3	Philippoussis M.	Schalken S.	35	64	7	6	6	4	0	0	0	0	0	0	2.0	0.0	2000-019
Indian Wells	Indian Wells TMS	2000-03-13	Masters	Outdoor	Hard	Semifinals	3	Corretja A.	Lapentti N.	26	8	6	3	6	4	0	0	0	0	0	0	2.0	0.0	2000-019
Indian Wells	Indian Wells TMS	2000-03-13	Masters	Outdoor	Hard	Semifinals	3	Enqvist T.	Philippoussis M.	10	35	6	3	6	7	7	6	0	0	0	0	2.0	1.0	2000-019
Indian Wells	Indian Wells TMS	2000-03-13	Masters	Outdoor	Hard	The Final	5	Corretja A.	Enqvist T.	26	10	6	4	6	4	6	3	0	0	0	0	3.0	0.0	2000-019
Miami	Ericsson Open	2000-03-23	Masters	Outdoor	Hard	1st Round	3	Arthurs W.	Clavet F.	111	38	7	5	6	3	0	0	0	0	0	0	2.0	0.0	2000-020
Miami	Ericsson Open	2000-03-23	Masters	Outdoor	Hard	1st Round	3	Bastl G.	Ketola T.	81	153	6	4	6	4	0	0	0	0	0	0	2.0	0.0	2000-020
Miami	Ericsson Open	2000-03-23	Masters	Outdoor	Hard	1st Round	3	Black B.	Schuettler R.	54	59	6	3	7	5	0	0	0	0	0	0	2.0	0.0	2000-020
Miami	Ericsson Open	2000-03-23	Masters	Outdoor	Hard	1st Round	3	Black W.	Berasategui A.	152	65	6	4	6	1	0	0	0	0	0	0	2.0	0.0	2000-020
Miami	Ericsson Open	2000-03-23	Masters	Outdoor	Hard	1st Round	3	Calleri A.	Rosset M.	124	46	5	7	6	3	7	6	0	0	0	0	2.0	1.0	2000-020
Miami	Ericsson Open	2000-03-23	Masters	Outdoor	Hard	1st Round	3	Canas G.	Ljubicic I.	70	74	6	4	7	5	0	0	0	0	0	0	2.0	0.0	2000-020
Miami	Ericsson Open	2000-03-23	Masters	Outdoor	Hard	1st Round	3	Chang M.	Marin J.A.	37	73	6	3	6	4	0	0	0	0	0	0	2.0	0.0	2000-020
Miami	Ericsson Open	2000-03-23	Masters	Outdoor	Hard	1st Round	3	Clement A.	Woodruff C.	61	47	6	4	3	6	6	4	0	0	0	0	2.0	1.0	2000-020
Miami	Ericsson Open	2000-03-23	Masters	Outdoor	Hard	1st Round	3	Courier J.	Nalbandian D.	60	473	6	3	3	6	7	5	0	0	0	0	2.0	1.0	2000-020
Miami	Ericsson Open	2000-03-23	Masters	Outdoor	Hard	1st Round	3	Federer R.	Gimelstob J.	53	99	7	5	6	3	0	0	0	0	0	0	2.0	0.0	2000-020
Miami	Ericsson Open	2000-03-23	Masters	Outdoor	Hard	1st Round	3	Ferreira W.	Damm M.	44	85	4	6	6	1	6	4	0	0	0	0	2.0	1.0	2000-020
Miami	Ericsson Open	2000-03-23	Masters	Outdoor	Hard	1st Round	3	Fish M.	Blanco G.	NR	76	6	4	0	6	4	1	0	0	0	0	1.0	1.0	2000-020
Miami	Ericsson Open	2000-03-23	Masters	Outdoor	Hard	1st Round	3	Fromberg R.	Tarango J.	63	75	7	6	4	6	7	5	0	0	0	0	2.0	1.0	2000-020
Miami	Ericsson Open	2000-03-23	Masters	Outdoor	Hard	1st Round	3	Gambill J.M.	Dosedel S.	86	50	6	4	6	1	0	0	0	0	0	0	2.0	0.0	2000-020
Miami	Ericsson Open	2000-03-23	Masters	Outdoor	Hard	1st Round	3	Gaudio G.	Gumy H.	57	71	6	3	6	3	0	0	0	0	0	0	2.0	0.0	2000-020
Miami	Ericsson Open	2000-03-23	Masters	Outdoor	Hard	1st Round	3	Goldstein P.	Ruud C.	82	98	6	2	6	1	0	0	0	0	0	0	2.0	0.0	2000-020
Miami	Ericsson Open	2000-03-23	Masters	Outdoor	Hard	1st Round	3	Golmard J.	Vacek D.	48	45	6	4	6	3	0	0	0	0	0	0	2.0	0.0	2000-020
Miami	Ericsson Open	2000-03-23	Masters	Outdoor	Hard	1st Round	3	Ivanisevic G.	Prinosil D.	69	94	6	3	6	2	0	0	0	0	0	0	2.0	0.0	2000-020
Miami	Ericsson Open	2000-03-23	Masters	Outdoor	Hard	1st Round	3	Kratochvil M.	van Lottum J.	136	93	6	3	6	3	0	0	0	0	0	0	2.0	0.0	2000-020
Miami	Ericsson Open	2000-03-23	Masters	Outdoor	Hard	1st Round	3	Malisse X.	Larsson M.	167	36	6	4	6	3	0	0	0	0	0	0	2.0	0.0	2000-020
Miami	Ericsson Open	2000-03-23	Masters	Outdoor	Hard	1st Round	3	Massu N.	di Pasquale A.	97	52	6	4	4	6	6	0	0	0	0	0	2.0	1.0	2000-020
Miami	Ericsson Open	2000-03-23	Masters	Outdoor	Hard	1st Round	3	Medvedev A.	Ilie A.	35	77	7	5	6	2	0	0	0	0	0	0	2.0	0.0	2000-020
Miami	Ericsson Open	2000-03-23	Masters	Outdoor	Hard	1st Round	3	Mirnyi M.	Tillstrom M.	58	68	6	1	3	6	6	4	0	0	0	0	2.0	1.0	2000-020
Miami	Ericsson Open	2000-03-23	Masters	Outdoor	Hard	1st Round	3	Moya C.	Viloca J.A.	43	142	6	4	6	2	0	0	0	0	0	0	2.0	0.0	2000-020
Miami	Ericsson Open	2000-03-23	Masters	Outdoor	Hard	1st Round	3	Novak J.	Martin A.	42	64	6	2	6	4	0	0	0	0	0	0	2.0	0.0	2000-020
Miami	Ericsson Open	2000-03-23	Masters	Outdoor	Hard	1st Round	3	Pavel A.	Sargsian S.	67	56	6	1	6	3	0	0	0	0	0	0	2.0	0.0	2000-020
Miami	Ericsson Open	2000-03-23	Masters	Outdoor	Hard	1st Round	3	Pozzi G.	Bjorkman J.	83	66	0	6	7	6	6	3	0	0	0	0	2.0	1.0	2000-020
Miami	Ericsson Open	2000-03-23	Masters	Outdoor	Hard	1st Round	3	Rochus C.	Squillari F.	87	40	4	6	6	3	6	4	0	0	0	0	2.0	1.0	2000-020
Miami	Ericsson Open	2000-03-23	Masters	Outdoor	Hard	1st Round	3	Roddick A.	Vicente F.	989	41	6	4	6	0	0	0	0	0	0	0	2.0	0.0	2000-020
Miami	Ericsson Open	2000-03-23	Masters	Outdoor	Hard	1st Round	3	Saulnier C.	Johansson T.	140	55	4	6	6	3	7	5	0	0	0	0	2.0	1.0	2000-020
Miami	Ericsson Open	2000-03-23	Masters	Outdoor	Hard	1st Round	3	Schalken S.	Hipfl M.	49	84	6	3	6	1	0	0	0	0	0	0	2.0	0.0	2000-020
Miami	Ericsson Open	2000-03-23	Masters	Outdoor	Hard	1st Round	3	Vinciguerra A.	Kucera K.	62	39	6	1	6	3	0	0	0	0	0	0	2.0	0.0	2000-020
Miami	Ericsson Open	2000-03-23	Masters	Outdoor	Hard	2nd Round	3	Agassi A.	Roddick A.	1	989	6	2	6	3	0	0	0	0	0	0	2.0	0.0	2000-020
Miami	Ericsson Open	2000-03-23	Masters	Outdoor	Hard	2nd Round	3	Bastl G.	Ferrero J.C.	81	27	7	6	6	4	0	0	0	0	0	0	2.0	0.0	2000-020
Miami	Ericsson Open	2000-03-23	Masters	Outdoor	Hard	2nd Round	3	Black B.	El Aynaoui Y.	54	17	6	3	1	6	6	1	0	0	0	0	2.0	1.0	2000-020
Miami	Ericsson Open	2000-03-23	Masters	Outdoor	Hard	2nd Round	3	Enqvist T.	Courier J.	7	60	6	7	6	3	6	4	0	0	0	0	2.0	1.0	2000-020
Miami	Ericsson Open	2000-03-23	Masters	Outdoor	Hard	2nd Round	3	Escude N.	Arthurs W.	28	111	6	3	6	3	0	0	0	0	0	0	2.0	0.0	2000-020
Miami	Ericsson Open	2000-03-23	Masters	Outdoor	Hard	2nd Round	3	Ferreira W.	Arazi H.	44	31	7	5	6	3	0	0	0	0	0	0	2.0	0.0	2000-020
Miami	Ericsson Open	2000-03-23	Masters	Outdoor	Hard	2nd Round	3	Fromberg R.	Kiefer N.	63	4	6	4	6	4	0	0	0	0	0	0	2.0	0.0	2000-020
Miami	Ericsson Open	2000-03-23	Masters	Outdoor	Hard	2nd Round	3	Gambill J.M.	Alami K.	86	29	6	4	5	7	6	1	0	0	0	0	2.0	1.0	2000-020
Miami	Ericsson Open	2000-03-23	Masters	Outdoor	Hard	2nd Round	3	Grosjean S.	Schalken S.	20	49	6	4	7	5	0	0	0	0	0	0	2.0	0.0	2000-020
Miami	Ericsson Open	2000-03-23	Masters	Outdoor	Hard	2nd Round	3	Haas T.	Fish M.	21	NR	6	2	6	1	0	0	0	0	0	0	2.0	0.0	2000-020
Miami	Ericsson Open	2000-03-23	Masters	Outdoor	Hard	2nd Round	3	Henman T.	Calleri A.	10	124	6	3	6	7	6	4	0	0	0	0	2.0	1.0	2000-020
Miami	Ericsson Open	2000-03-23	Masters	Outdoor	Hard	2nd Round	3	Hewitt L.	Gaudio G.	14	57	7	6	6	7	6	3	0	0	0	0	2.0	1.0	2000-020
Miami	Ericsson Open	2000-03-23	Masters	Outdoor	Hard	2nd Round	3	Hrbaty D.	Rochus C.	22	87	6	1	6	1	0	0	0	0	0	0	2.0	0.0	2000-020
Miami	Ericsson Open	2000-03-23	Masters	Outdoor	Hard	2nd Round	3	Ivanisevic G.	Spadea V.	69	30	7	5	6	2	0	0	0	0	0	0	2.0	0.0	2000-020
Miami	Ericsson Open	2000-03-23	Masters	Outdoor	Hard	2nd Round	3	Kafelnikov Y.	Canas G.	3	70	6	3	4	6	6	4	0	0	0	0	2.0	1.0	2000-020
Miami	Ericsson Open	2000-03-23	Masters	Outdoor	Hard	2nd Round	3	Kratochvil M.	Costa A.	136	13	3	6	7	6	6	3	0	0	0	0	2.0	1.0	2000-020
Miami	Ericsson Open	2000-03-23	Masters	Outdoor	Hard	2nd Round	3	Kuerten G.	Clement A.	6	61	6	7	7	6	7	5	0	0	0	0	2.0	1.0	2000-020
Miami	Ericsson Open	2000-03-23	Masters	Outdoor	Hard	2nd Round	3	Lapentti N.	Malisse X.	9	167	6	4	6	4	0	0	0	0	0	0	2.0	0.0	2000-020
Miami	Ericsson Open	2000-03-23	Masters	Outdoor	Hard	2nd Round	3	Mantilla F.	Golmard J.	26	48	3	6	7	6	6	2	0	0	0	0	2.0	1.0	2000-020
Miami	Ericsson Open	2000-03-23	Masters	Outdoor	Hard	2nd Round	3	Meligeni F.	Goldstein P.	32	82	7	5	7	6	0	0	0	0	0	0	2.0	0.0	2000-020
Miami	Ericsson Open	2000-03-23	Masters	Outdoor	Hard	2nd Round	3	Norman M.	Massu N.	5	97	6	4	6	0	0	0	0	0	0	0	2.0	0.0	2000-020
Miami	Ericsson Open	2000-03-23	Masters	Outdoor	Hard	2nd Round	3	Novak J.	Corretja A.	42	12	6	7	6	1	6	1	0	0	0	0	2.0	1.0	2000-020
Miami	Ericsson Open	2000-03-23	Masters	Outdoor	Hard	2nd Round	3	Pavel A.	Santoro F.	67	33	6	3	4	6	7	6	0	0	0	0	2.0	1.0	2000-020
Miami	Ericsson Open	2000-03-23	Masters	Outdoor	Hard	2nd Round	3	Philippoussis M.	Saulnier C.	24	140	4	6	6	3	6	4	0	0	0	0	2.0	1.0	2000-020
Miami	Ericsson Open	2000-03-23	Masters	Outdoor	Hard	2nd Round	3	Pioline C.	Black W.	11	152	7	6	6	3	0	0	0	0	0	0	2.0	0.0	2000-020
Miami	Ericsson Open	2000-03-23	Masters	Outdoor	Hard	2nd Round	3	Pozzi G.	Koubek S.	83	23	7	6	6	1	0	0	0	0	0	0	2.0	0.0	2000-020
Miami	Ericsson Open	2000-03-23	Masters	Outdoor	Hard	2nd Round	3	Rafter P.	Mirnyi M.	16	58	6	4	6	2	0	0	0	0	0	0	2.0	0.0	2000-020
Miami	Ericsson Open	2000-03-23	Masters	Outdoor	Hard	2nd Round	3	Rios M.	Chang M.	8	37	6	4	6	4	0	0	0	0	0	0	2.0	0.0	2000-020
Miami	Ericsson Open	2000-03-23	Masters	Outdoor	Hard	2nd Round	3	Rusedski G.	Medvedev A.	18	35	6	4	7	5	0	0	0	0	0	0	2.0	0.0	2000-020
Miami	Ericsson Open	2000-03-23	Masters	Outdoor	Hard	2nd Round	3	Sampras P.	Moya C.	2	43	6	1	6	4	0	0	0	0	0	0	2.0	0.0	2000-020
Miami	Ericsson Open	2000-03-23	Masters	Outdoor	Hard	2nd Round	3	Vinciguerra A.	Safin M.	62	34	1	6	6	1	6	2	0	0	0	0	2.0	1.0	2000-020
Miami	Ericsson Open	2000-03-23	Masters	Outdoor	Hard	2nd Round	3	Zabaleta M.	Federer R.	25	53	6	4	7	6	0	0	0	0	0	0	2.0	0.0	2000-020
Miami	Ericsson Open	2000-03-23	Masters	Outdoor	Hard	3rd Round	3	Agassi A.	Pavel A.	1	67	6	4	6	3	0	0	0	0	0	0	2.0	0.0	2000-020
Miami	Ericsson Open	2000-03-23	Masters	Outdoor	Hard	3rd Round	3	Enqvist T.	Bastl G.	7	81	6	0	7	6	0	0	0	0	0	0	2.0	0.0	2000-020
Miami	Ericsson Open	2000-03-23	Masters	Outdoor	Hard	3rd Round	3	Ferreira W.	Fromberg R.	44	63	6	3	6	4	0	0	0	0	0	0	2.0	0.0	2000-020
Miami	Ericsson Open	2000-03-23	Masters	Outdoor	Hard	3rd Round	3	Gambill J.M.	Norman M.	86	5	6	3	3	6	6	3	0	0	0	0	2.0	1.0	2000-020
Miami	Ericsson Open	2000-03-23	Masters	Outdoor	Hard	3rd Round	3	Henman T.	Zabaleta M.	10	25	6	3	6	3	0	0	0	0	0	0	2.0	0.0	2000-020
Miami	Ericsson Open	2000-03-23	Masters	Outdoor	Hard	3rd Round	3	Hewitt L.	Haas T.	14	21	6	1	6	3	0	0	0	0	0	0	2.0	0.0	2000-020
Miami	Ericsson Open	2000-03-23	Masters	Outdoor	Hard	3rd Round	3	Hrbaty D.	Kratochvil M.	22	136	7	6	7	6	0	0	0	0	0	0	2.0	0.0	2000-020
Miami	Ericsson Open	2000-03-23	Masters	Outdoor	Hard	3rd Round	3	Kafelnikov Y.	Meligeni F.	3	32	6	4	6	3	0	0	0	0	0	0	2.0	0.0	2000-020
Miami	Ericsson Open	2000-03-23	Masters	Outdoor	Hard	3rd Round	3	Kuerten G.	Ivanisevic G.	6	69	7	6	6	3	0	0	0	0	0	0	2.0	0.0	2000-020
Miami	Ericsson Open	2000-03-23	Masters	Outdoor	Hard	3rd Round	3	Lapentti N.	Mantilla F.	9	26	5	7	6	1	6	1	0	0	0	0	2.0	1.0	2000-020
Miami	Ericsson Open	2000-03-23	Masters	Outdoor	Hard	3rd Round	3	Philippoussis M.	Pioline C.	24	11	6	4	7	6	0	0	0	0	0	0	2.0	0.0	2000-020
Miami	Ericsson Open	2000-03-23	Masters	Outdoor	Hard	3rd Round	3	Pozzi G.	Novak J.	83	42	6	3	7	5	0	0	0	0	0	0	2.0	0.0	2000-020
Miami	Ericsson Open	2000-03-23	Masters	Outdoor	Hard	3rd Round	3	Rafter P.	Grosjean S.	16	20	2	6	6	4	6	3	0	0	0	0	2.0	1.0	2000-020
Miami	Ericsson Open	2000-03-23	Masters	Outdoor	Hard	3rd Round	3	Rios M.	Escude N.	8	28	6	2	3	6	6	1	0	0	0	0	2.0	1.0	2000-020
Miami	Ericsson Open	2000-03-23	Masters	Outdoor	Hard	3rd Round	3	Rusedski G.	Black B.	18	54	6	1	7	6	0	0	0	0	0	0	2.0	0.0	2000-020
Miami	Ericsson Open	2000-03-23	Masters	Outdoor	Hard	3rd Round	3	Sampras P.	Vinciguerra A.	2	62	5	7	7	6	6	4	0	0	0	0	2.0	1.0	2000-020
Miami	Ericsson Open	2000-03-23	Masters	Outdoor	Hard	4th Round	3	Agassi A.	Rafter P.	1	16	6	4	6	4	0	0	0	0	0	0	2.0	0.0	2000-020
Miami	Ericsson Open	2000-03-23	Masters	Outdoor	Hard	4th Round	3	Ferreira W.	Hrbaty D.	44	22	2	6	6	4	6	4	0	0	0	0	2.0	1.0	2000-020
Miami	Ericsson Open	2000-03-23	Masters	Outdoor	Hard	4th Round	3	Gambill J.M.	Philippoussis M.	86	24	6	2	6	7	6	3	0	0	0	0	2.0	1.0	2000-020
Miami	Ericsson Open	2000-03-23	Masters	Outdoor	Hard	4th Round	3	Henman T.	Rios M.	10	8	6	1	1	6	7	6	0	0	0	0	2.0	1.0	2000-020
Miami	Ericsson Open	2000-03-23	Masters	Outdoor	Hard	4th Round	3	Hewitt L.	Kafelnikov Y.	14	3	6	4	6	3	0	0	0	0	0	0	2.0	0.0	2000-020
Miami	Ericsson Open	2000-03-23	Masters	Outdoor	Hard	4th Round	3	Kuerten G.	Pozzi G.	6	83	6	4	7	6	0	0	0	0	0	0	2.0	0.0	2000-020
Miami	Ericsson Open	2000-03-23	Masters	Outdoor	Hard	4th Round	3	Lapentti N.	Enqvist T.	9	7	0	0	0	0	0	0	0	0	0	0	0.0	0.0	2000-020
Miami	Ericsson Open	2000-03-23	Masters	Outdoor	Hard	4th Round	3	Sampras P.	Rusedski G.	2	18	6	3	6	3	0	0	0	0	0	0	2.0	0.0	2000-020
Miami	Ericsson Open	2000-03-23	Masters	Outdoor	Hard	Quarterfinals	3	Agassi A.	Henman T.	1	10	7	5	1	6	7	6	0	0	0	0	2.0	1.0	2000-020
Miami	Ericsson Open	2000-03-23	Masters	Outdoor	Hard	Quarterfinals	3	Hewitt L.	Gambill J.M.	14	86	6	4	7	6	0	0	0	0	0	0	2.0	0.0	2000-020
Miami	Ericsson Open	2000-03-23	Masters	Outdoor	Hard	Quarterfinals	3	Kuerten G.	Ferreira W.	6	44	6	3	6	1	0	0	0	0	0	0	2.0	0.0	2000-020
Miami	Ericsson Open	2000-03-23	Masters	Outdoor	Hard	Quarterfinals	3	Sampras P.	Lapentti N.	2	9	6	4	7	6	0	0	0	0	0	0	2.0	0.0	2000-020
Miami	Ericsson Open	2000-03-23	Masters	Outdoor	Hard	Semifinals	3	Kuerten G.	Agassi A.	6	1	6	1	6	4	0	0	0	0	0	0	2.0	0.0	2000-020
Miami	Ericsson Open	2000-03-23	Masters	Outdoor	Hard	Semifinals	3	Sampras P.	Hewitt L.	2	14	6	3	3	6	6	1	0	0	0	0	2.0	1.0	2000-020
Miami	Ericsson Open	2000-03-23	Masters	Outdoor	Hard	The Final	5	Sampras P.	Kuerten G.	2	6	6	1	6	7	7	6	7	6	0	0	3.0	1.0	2000-020
Atlanta	Galleryfurniture.com Tennis Challenge	2000-04-10	International	Outdoor	Clay	1st Round	3	Agassi A.	Malisse X.	1	151	6	3	6	4	0	0	0	0	0	0	2.0	0.0	2000-021
Atlanta	Galleryfurniture.com Tennis Challenge	2000-04-10	International	Outdoor	Clay	1st Round	3	Alonso J.	Kim K.	125	188	4	6	6	0	6	3	0	0	0	0	2.0	1.0	2000-021
Atlanta	Galleryfurniture.com Tennis Challenge	2000-04-10	International	Outdoor	Clay	1st Round	3	Chang M.	Sanguinetti D.	37	106	7	5	6	3	0	0	0	0	0	0	2.0	0.0	2000-021
Atlanta	Galleryfurniture.com Tennis Challenge	2000-04-10	International	Outdoor	Clay	1st Round	3	Goldstein P.	Harper-Griffith L.	84	1312	3	6	6	4	6	4	0	0	0	0	2.0	1.0	2000-021
Atlanta	Galleryfurniture.com Tennis Challenge	2000-04-10	International	Outdoor	Clay	1st Round	3	Huet S.	Russell M.	120	170	5	7	6	2	6	4	0	0	0	0	2.0	1.0	2000-021
Atlanta	Galleryfurniture.com Tennis Challenge	2000-04-10	International	Outdoor	Clay	1st Round	3	Ilie A.	Zib T.	79	105	6	4	6	2	0	0	0	0	0	0	2.0	0.0	2000-021
Atlanta	Galleryfurniture.com Tennis Challenge	2000-04-10	International	Outdoor	Clay	1st Round	3	Koubek S.	Browne F.	22	136	7	5	6	0	0	0	0	0	0	0	2.0	0.0	2000-021
Atlanta	Galleryfurniture.com Tennis Challenge	2000-04-10	International	Outdoor	Clay	1st Round	3	Larsson M.	Ruud C.	36	96	6	1	6	4	0	0	0	0	0	0	2.0	0.0	2000-021
Atlanta	Galleryfurniture.com Tennis Challenge	2000-04-10	International	Outdoor	Clay	1st Round	3	Massu N.	Sekulov J.	89	127	6	4	6	1	0	0	0	0	0	0	2.0	0.0	2000-021
Atlanta	Galleryfurniture.com Tennis Challenge	2000-04-10	International	Outdoor	Clay	1st Round	3	Sargsian S.	Taino E.	57	374	6	0	6	2	0	0	0	0	0	0	2.0	0.0	2000-021
Atlanta	Galleryfurniture.com Tennis Challenge	2000-04-10	International	Outdoor	Clay	1st Round	3	Stoltenberg J.	Jonsson F.	92	115	6	1	6	1	0	0	0	0	0	0	2.0	0.0	2000-021
Atlanta	Galleryfurniture.com Tennis Challenge	2000-04-10	International	Outdoor	Clay	1st Round	3	Tabara M.	Gustafsson M.	117	82	6	2	6	1	0	0	0	0	0	0	2.0	0.0	2000-021
Atlanta	Galleryfurniture.com Tennis Challenge	2000-04-10	International	Outdoor	Clay	1st Round	3	Tarango J.	Sa A.	74	88	6	2	6	1	0	0	0	0	0	0	2.0	0.0	2000-021
Atlanta	Galleryfurniture.com Tennis Challenge	2000-04-10	International	Outdoor	Clay	1st Round	3	Vanek J.	Gimelstob J.	101	94	7	5	6	4	0	0	0	0	0	0	2.0	0.0	2000-021
Atlanta	Galleryfurniture.com Tennis Challenge	2000-04-10	International	Outdoor	Clay	1st Round	3	Woodbridge T.	Agenor R.	168	93	7	6	6	4	0	0	0	0	0	0	2.0	0.0	2000-021
Atlanta	Galleryfurniture.com Tennis Challenge	2000-04-10	International	Outdoor	Clay	1st Round	3	Woodruff C.	Stoliarov A.	43	123	6	3	7	5	0	0	0	0	0	0	2.0	0.0	2000-021
Atlanta	Galleryfurniture.com Tennis Challenge	2000-04-10	International	Outdoor	Clay	2nd Round	3	Chang M.	Alonso J.	37	125	7	5	6	7	6	3	0	0	0	0	2.0	1.0	2000-021
Atlanta	Galleryfurniture.com Tennis Challenge	2000-04-10	International	Outdoor	Clay	2nd Round	3	Ilie A.	Huet S.	79	120	6	3	7	5	0	0	0	0	0	0	2.0	0.0	2000-021
Atlanta	Galleryfurniture.com Tennis Challenge	2000-04-10	International	Outdoor	Clay	2nd Round	3	Koubek S.	Goldstein P.	22	84	6	2	3	6	6	3	0	0	0	0	2.0	1.0	2000-021
Atlanta	Galleryfurniture.com Tennis Challenge	2000-04-10	International	Outdoor	Clay	2nd Round	3	Massu N.	Sargsian S.	89	57	6	2	6	3	0	0	0	0	0	0	2.0	0.0	2000-021
Atlanta	Galleryfurniture.com Tennis Challenge	2000-04-10	International	Outdoor	Clay	2nd Round	3	Stoltenberg J.	Larsson M.	92	36	3	6	6	4	6	4	0	0	0	0	2.0	1.0	2000-021
Atlanta	Galleryfurniture.com Tennis Challenge	2000-04-10	International	Outdoor	Clay	2nd Round	3	Tarango J.	Tabara M.	74	117	5	7	6	2	7	6	0	0	0	0	2.0	1.0	2000-021
Atlanta	Galleryfurniture.com Tennis Challenge	2000-04-10	International	Outdoor	Clay	2nd Round	3	Vanek J.	Agassi A.	101	1	6	4	0	0	0	0	0	0	0	0	1.0	0.0	2000-021
Atlanta	Galleryfurniture.com Tennis Challenge	2000-04-10	International	Outdoor	Clay	2nd Round	3	Woodruff C.	Woodbridge T.	43	168	4	6	6	2	6	2	0	0	0	0	2.0	1.0	2000-021
Atlanta	Galleryfurniture.com Tennis Challenge	2000-04-10	International	Outdoor	Clay	Quarterfinals	3	Chang M.	Woodruff C.	37	43	7	6	6	1	0	0	0	0	0	0	2.0	0.0	2000-021
Atlanta	Galleryfurniture.com Tennis Challenge	2000-04-10	International	Outdoor	Clay	Quarterfinals	3	Ilie A.	Koubek S.	79	22	7	6	6	4	0	0	0	0	0	0	2.0	0.0	2000-021
Atlanta	Galleryfurniture.com Tennis Challenge	2000-04-10	International	Outdoor	Clay	Quarterfinals	3	Stoltenberg J.	Massu N.	92	89	6	1	6	2	0	0	0	0	0	0	2.0	0.0	2000-021
Atlanta	Galleryfurniture.com Tennis Challenge	2000-04-10	International	Outdoor	Clay	Quarterfinals	3	Tarango J.	Vanek J.	74	101	7	6	6	2	0	0	0	0	0	0	2.0	0.0	2000-021
Atlanta	Galleryfurniture.com Tennis Challenge	2000-04-10	International	Outdoor	Clay	Semifinals	3	Ilie A.	Chang M.	79	37	6	3	1	6	6	2	0	0	0	0	2.0	1.0	2000-021
Atlanta	Galleryfurniture.com Tennis Challenge	2000-04-10	International	Outdoor	Clay	Semifinals	3	Stoltenberg J.	Tarango J.	92	74	6	2	6	4	0	0	0	0	0	0	2.0	0.0	2000-021
Atlanta	Galleryfurniture.com Tennis Challenge	2000-04-10	International	Outdoor	Clay	The Final	3	Ilie A.	Stoltenberg J.	79	92	6	3	7	5	0	0	0	0	0	0	2.0	0.0	2000-021
Casablanca	Grand Prix Hassan II	2000-04-10	International	Outdoor	Clay	1st Round	3	Alami K.	Behrend T.	27	109	6	3	6	4	0	0	0	0	0	0	2.0	0.0	2000-022
Casablanca	Grand Prix Hassan II	2000-04-10	International	Outdoor	Clay	1st Round	3	Arazi H.	Dupuis A.	28	113	6	3	7	5	0	0	0	0	0	0	2.0	0.0	2000-022
Casablanca	Grand Prix Hassan II	2000-04-10	International	Outdoor	Clay	1st Round	3	Bruguera S.	Rosset M.	326	42	6	2	0	0	0	0	0	0	0	0	1.0	0.0	2000-022
Casablanca	Grand Prix Hassan II	2000-04-10	International	Outdoor	Clay	1st Round	3	Coutelot N.	Diaz J.	256	102	2	4	0	0	0	0	0	0	0	0	0.0	0.0	2000-022
Casablanca	Grand Prix Hassan II	2000-04-10	International	Outdoor	Clay	1st Round	3	di Pasquale A.	El Aarej M.	51	448	6	7	6	3	7	5	0	0	0	0	2.0	1.0	2000-022
Casablanca	Grand Prix Hassan II	2000-04-10	International	Outdoor	Clay	1st Round	3	El Aynaoui Y.	Portas A.	16	80	7	5	7	5	0	0	0	0	0	0	2.0	0.0	2000-022
Casablanca	Grand Prix Hassan II	2000-04-10	International	Outdoor	Clay	1st Round	3	Grosjean S.	Pozzi G.	29	71	6	3	6	0	0	0	0	0	0	0	2.0	0.0	2000-022
Casablanca	Grand Prix Hassan II	2000-04-10	International	Outdoor	Clay	1st Round	3	Gumy H.	Martin A.	75	72	6	1	6	2	0	0	0	0	0	0	2.0	0.0	2000-022
Casablanca	Grand Prix Hassan II	2000-04-10	International	Outdoor	Clay	1st Round	3	Lopez-Moron A.	Manta L.	119	112	6	2	6	3	0	0	0	0	0	0	2.0	0.0	2000-022
Casablanca	Grand Prix Hassan II	2000-04-10	International	Outdoor	Clay	1st Round	3	Puerta M.	Hantschk M.	49	95	6	4	6	2	0	0	0	0	0	0	2.0	0.0	2000-022
Casablanca	Grand Prix Hassan II	2000-04-10	International	Outdoor	Clay	1st Round	3	Rochus C.	Tahiri M.	87	707	6	1	6	2	0	0	0	0	0	0	2.0	0.0	2000-022
Casablanca	Grand Prix Hassan II	2000-04-10	International	Outdoor	Clay	1st Round	3	Tieleman L.	Stanoytchev O.	110	97	6	3	6	4	0	0	0	0	0	0	2.0	0.0	2000-022
Casablanca	Grand Prix Hassan II	2000-04-10	International	Outdoor	Clay	1st Round	3	Vicente F.	Youzhny M.	45	212	3	6	6	1	6	1	0	0	0	0	2.0	1.0	2000-022
Casablanca	Grand Prix Hassan II	2000-04-10	International	Outdoor	Clay	1st Round	3	Vinciguerra A.	Clement A.	58	59	4	6	6	3	6	3	0	0	0	0	2.0	1.0	2000-022
Casablanca	Grand Prix Hassan II	2000-04-10	International	Outdoor	Clay	1st Round	3	Willems R.	Popp A.	224	104	6	4	6	0	0	0	0	0	0	0	2.0	0.0	2000-022
Casablanca	Grand Prix Hassan II	2000-04-10	International	Outdoor	Clay	1st Round	3	Wiltschnig H.	Guardiola T.	196	124	6	2	6	2	0	0	0	0	0	0	2.0	0.0	2000-022
Casablanca	Grand Prix Hassan II	2000-04-10	International	Outdoor	Clay	2nd Round	3	Arazi H.	Rochus C.	28	87	6	2	7	5	0	0	0	0	0	0	2.0	0.0	2000-022
Casablanca	Grand Prix Hassan II	2000-04-10	International	Outdoor	Clay	2nd Round	3	Bruguera S.	Gumy H.	326	75	6	2	7	6	0	0	0	0	0	0	2.0	0.0	2000-022
Casablanca	Grand Prix Hassan II	2000-04-10	International	Outdoor	Clay	2nd Round	3	di Pasquale A.	Lopez-Moron A.	51	119	6	2	6	2	0	0	0	0	0	0	2.0	0.0	2000-022
Casablanca	Grand Prix Hassan II	2000-04-10	International	Outdoor	Clay	2nd Round	3	El Aynaoui Y.	Tieleman L.	16	110	7	6	6	4	0	0	0	0	0	0	2.0	0.0	2000-022
Casablanca	Grand Prix Hassan II	2000-04-10	International	Outdoor	Clay	2nd Round	3	Grosjean S.	Willems R.	29	224	6	3	6	2	0	0	0	0	0	0	2.0	0.0	2000-022
Casablanca	Grand Prix Hassan II	2000-04-10	International	Outdoor	Clay	2nd Round	3	Puerta M.	Coutelot N.	49	256	6	2	6	4	0	0	0	0	0	0	2.0	0.0	2000-022
Casablanca	Grand Prix Hassan II	2000-04-10	International	Outdoor	Clay	2nd Round	3	Vicente F.	Wiltschnig H.	45	196	6	2	6	3	0	0	0	0	0	0	2.0	0.0	2000-022
Casablanca	Grand Prix Hassan II	2000-04-10	International	Outdoor	Clay	2nd Round	3	Vinciguerra A.	Alami K.	58	27	7	6	7	6	0	0	0	0	0	0	2.0	0.0	2000-022
Casablanca	Grand Prix Hassan II	2000-04-10	International	Outdoor	Clay	Quarterfinals	3	di Pasquale A.	Vinciguerra A.	51	58	6	2	6	3	0	0	0	0	0	0	2.0	0.0	2000-022
Casablanca	Grand Prix Hassan II	2000-04-10	International	Outdoor	Clay	Quarterfinals	3	Grosjean S.	Bruguera S.	29	326	6	0	6	0	0	0	0	0	0	0	2.0	0.0	2000-022
Casablanca	Grand Prix Hassan II	2000-04-10	International	Outdoor	Clay	Quarterfinals	3	Puerta M.	El Aynaoui Y.	49	16	7	6	6	4	0	0	0	0	0	0	2.0	0.0	2000-022
Casablanca	Grand Prix Hassan II	2000-04-10	International	Outdoor	Clay	Quarterfinals	3	Vicente F.	Arazi H.	45	28	6	7	6	3	6	2	0	0	0	0	2.0	1.0	2000-022
Casablanca	Grand Prix Hassan II	2000-04-10	International	Outdoor	Clay	Semifinals	3	Grosjean S.	Puerta M.	29	49	6	4	3	6	6	1	0	0	0	0	2.0	1.0	2000-022
Casablanca	Grand Prix Hassan II	2000-04-10	International	Outdoor	Clay	Semifinals	3	Vicente F.	di Pasquale A.	45	51	6	4	1	6	6	4	0	0	0	0	2.0	1.0	2000-022
Casablanca	Grand Prix Hassan II	2000-04-10	International	Outdoor	Clay	The Final	3	Vicente F.	Grosjean S.	45	29	6	4	4	6	7	6	0	0	0	0	2.0	1.0	2000-022
Estoril	Estoril Open	2000-04-10	International	Outdoor	Clay	1st Round	3	Chela J.I.	Mota B.	85	396	6	3	6	4	0	0	0	0	0	0	2.0	0.0	2000-023
Estoril	Estoril Open	2000-04-10	International	Outdoor	Clay	1st Round	3	Clavet F.	Kafelnikov Y.	53	3	6	7	7	6	6	2	0	0	0	0	2.0	1.0	2000-023
Estoril	Estoril Open	2000-04-10	International	Outdoor	Clay	1st Round	3	Escude N.	Marques N.	23	432	6	4	6	3	0	0	0	0	0	0	2.0	0.0	2000-023
Estoril	Estoril Open	2000-04-10	International	Outdoor	Clay	1st Round	3	Ferrero J.C.	Zabaleta M.	31	21	6	3	6	4	0	0	0	0	0	0	2.0	0.0	2000-023
Estoril	Estoril Open	2000-04-10	International	Outdoor	Clay	1st Round	3	Fromberg R.	Pavel A.	60	65	6	0	6	7	7	6	0	0	0	0	2.0	1.0	2000-023
Estoril	Estoril Open	2000-04-10	International	Outdoor	Clay	1st Round	3	Gaudio G.	Canas G.	55	69	6	3	6	4	0	0	0	0	0	0	2.0	0.0	2000-023
Estoril	Estoril Open	2000-04-10	International	Outdoor	Clay	1st Round	3	Henman T.	Burrieza O.	10	166	6	3	6	4	0	0	0	0	0	0	2.0	0.0	2000-023
Estoril	Estoril Open	2000-04-10	International	Outdoor	Clay	1st Round	3	Hipfl M.	Berasategui A.	90	61	7	6	6	3	0	0	0	0	0	0	2.0	0.0	2000-023
Estoril	Estoril Open	2000-04-10	International	Outdoor	Clay	1st Round	3	Lapentti N.	Ljubicic I.	7	73	6	4	6	3	0	0	0	0	0	0	2.0	0.0	2000-023
Estoril	Estoril Open	2000-04-10	International	Outdoor	Clay	1st Round	3	Mantilla F.	Blanco G.	25	76	6	3	6	1	0	0	0	0	0	0	2.0	0.0	2000-023
Estoril	Estoril Open	2000-04-10	International	Outdoor	Clay	1st Round	3	Marin J.A.	Lopez F.	81	281	6	1	6	4	0	0	0	0	0	0	2.0	0.0	2000-023
Estoril	Estoril Open	2000-04-10	International	Outdoor	Clay	1st Round	3	Medvedev A.	Costa A.	34	18	2	6	6	3	6	4	0	0	0	0	2.0	1.0	2000-023
Estoril	Estoril Open	2000-04-10	International	Outdoor	Clay	1st Round	3	Moya C.	Voinea A.	50	83	6	4	6	4	0	0	0	0	0	0	2.0	0.0	2000-023
Estoril	Estoril Open	2000-04-10	International	Outdoor	Clay	1st Round	3	Norman M.	Golmard J.	5	67	7	6	6	1	0	0	0	0	0	0	2.0	0.0	2000-023
Estoril	Estoril Open	2000-04-10	International	Outdoor	Clay	1st Round	3	Squillari F.	Nalbandian D.	38	421	6	2	6	1	0	0	0	0	0	0	2.0	0.0	2000-023
Estoril	Estoril Open	2000-04-10	International	Outdoor	Clay	1st Round	3	Ulihrach B.	Schuettler R.	129	70	7	5	6	2	0	0	0	0	0	0	2.0	0.0	2000-023
Estoril	Estoril Open	2000-04-10	International	Outdoor	Clay	2nd Round	3	Clavet F.	Chela J.I.	53	85	6	4	7	5	0	0	0	0	0	0	2.0	0.0	2000-023
Estoril	Estoril Open	2000-04-10	International	Outdoor	Clay	2nd Round	3	Escude N.	Marin J.A.	23	81	6	1	6	2	0	0	0	0	0	0	2.0	0.0	2000-023
Estoril	Estoril Open	2000-04-10	International	Outdoor	Clay	2nd Round	3	Ferrero J.C.	Squillari F.	31	38	6	4	6	4	0	0	0	0	0	0	2.0	0.0	2000-023
Estoril	Estoril Open	2000-04-10	International	Outdoor	Clay	2nd Round	3	Henman T.	Gaudio G.	10	55	6	4	6	4	0	0	0	0	0	0	2.0	0.0	2000-023
Estoril	Estoril Open	2000-04-10	International	Outdoor	Clay	2nd Round	3	Lapentti N.	Fromberg R.	7	60	3	6	6	3	6	2	0	0	0	0	2.0	1.0	2000-023
Estoril	Estoril Open	2000-04-10	International	Outdoor	Clay	2nd Round	3	Medvedev A.	Hipfl M.	34	90	6	2	6	4	0	0	0	0	0	0	2.0	0.0	2000-023
Estoril	Estoril Open	2000-04-10	International	Outdoor	Clay	2nd Round	3	Moya C.	Norman M.	50	5	6	1	6	3	0	0	0	0	0	0	2.0	0.0	2000-023
Estoril	Estoril Open	2000-04-10	International	Outdoor	Clay	2nd Round	3	Ulihrach B.	Mantilla F.	129	25	6	4	6	3	0	0	0	0	0	0	2.0	0.0	2000-023
Estoril	Estoril Open	2000-04-10	International	Outdoor	Clay	Quarterfinals	3	Clavet F.	Escude N.	53	23	6	3	6	2	0	0	0	0	0	0	2.0	0.0	2000-023
Estoril	Estoril Open	2000-04-10	International	Outdoor	Clay	Quarterfinals	3	Lapentti N.	Ferrero J.C.	7	31	7	6	6	4	0	0	0	0	0	0	2.0	0.0	2000-023
Estoril	Estoril Open	2000-04-10	International	Outdoor	Clay	Quarterfinals	3	Medvedev A.	Henman T.	34	10	6	2	6	3	0	0	0	0	0	0	2.0	0.0	2000-023
Estoril	Estoril Open	2000-04-10	International	Outdoor	Clay	Quarterfinals	3	Moya C.	Ulihrach B.	50	129	4	6	6	1	6	2	0	0	0	0	2.0	1.0	2000-023
Estoril	Estoril Open	2000-04-10	International	Outdoor	Clay	Semifinals	3	Clavet F.	Lapentti N.	53	7	6	4	6	3	0	0	0	0	0	0	2.0	0.0	2000-023
Estoril	Estoril Open	2000-04-10	International	Outdoor	Clay	Semifinals	3	Moya C.	Medvedev A.	50	34	6	1	6	4	0	0	0	0	0	0	2.0	0.0	2000-023
Estoril	Estoril Open	2000-04-10	International	Outdoor	Clay	The Final	3	Moya C.	Clavet F.	50	53	6	3	6	2	0	0	0	0	0	0	2.0	0.0	2000-023
Monte Carlo	Monte Carlo Masters	2000-04-17	Masters	Outdoor	Clay	1st Round	3	Alami K.	Johansson T.	44	60	6	2	6	4	0	0	0	0	0	0	2.0	0.0	2000-024
Monte Carlo	Monte Carlo Masters	2000-04-17	Masters	Outdoor	Clay	1st Round	3	Arazi H.	Haas T.	26	17	3	6	6	1	6	1	0	0	0	0	2.0	1.0	2000-024
Monte Carlo	Monte Carlo Masters	2000-04-17	Masters	Outdoor	Clay	1st Round	3	Boutter J.	Chang M.	134	32	6	2	6	4	0	0	0	0	0	0	2.0	0.0	2000-024
Monte Carlo	Monte Carlo Masters	2000-04-17	Masters	Outdoor	Clay	1st Round	3	Chela J.I.	Lopez-Moron A.	84	117	7	5	1	6	7	6	0	0	0	0	2.0	1.0	2000-024
Monte Carlo	Monte Carlo Masters	2000-04-17	Masters	Outdoor	Clay	1st Round	3	Clement A.	Ivanisevic G.	59	61	6	0	6	7	6	4	0	0	0	0	2.0	1.0	2000-024
Monte Carlo	Monte Carlo Masters	2000-04-17	Masters	Outdoor	Clay	1st Round	3	Corretja A.	Berasategui A.	13	65	7	6	6	1	0	0	0	0	0	0	2.0	0.0	2000-024
Monte Carlo	Monte Carlo Masters	2000-04-17	Masters	Outdoor	Clay	1st Round	3	Costa A.	Schuettler R.	19	69	6	4	6	4	0	0	0	0	0	0	2.0	0.0	2000-024
Monte Carlo	Monte Carlo Masters	2000-04-17	Masters	Outdoor	Clay	1st Round	3	Dosedel S.	Rusedski G.	51	15	6	4	6	7	6	1	0	0	0	0	2.0	1.0	2000-024
Monte Carlo	Monte Carlo Masters	2000-04-17	Masters	Outdoor	Clay	1st Round	3	Enqvist T.	Saulnier C.	9	132	6	3	6	2	0	0	0	0	0	0	2.0	0.0	2000-024
Monte Carlo	Monte Carlo Masters	2000-04-17	Masters	Outdoor	Clay	1st Round	3	Escude N.	Huet S.	20	115	4	6	6	1	6	2	0	0	0	0	2.0	1.0	2000-024
Monte Carlo	Monte Carlo Masters	2000-04-17	Masters	Outdoor	Clay	1st Round	3	Ferreira W.	Philippoussis M.	48	18	6	4	7	5	0	0	0	0	0	0	2.0	0.0	2000-024
Monte Carlo	Monte Carlo Masters	2000-04-17	Masters	Outdoor	Clay	1st Round	3	Ferrero J.C.	Clavet F.	29	52	6	2	6	4	0	0	0	0	0	0	2.0	0.0	2000-024
Monte Carlo	Monte Carlo Masters	2000-04-17	Masters	Outdoor	Clay	1st Round	3	Gaudio G.	Safin M.	62	33	7	6	6	0	0	0	0	0	0	0	2.0	0.0	2000-024
Monte Carlo	Monte Carlo Masters	2000-04-17	Masters	Outdoor	Clay	1st Round	3	Golmard J.	Woodruff C.	67	38	6	4	6	2	0	0	0	0	0	0	2.0	0.0	2000-024
Monte Carlo	Monte Carlo Masters	2000-04-17	Masters	Outdoor	Clay	1st Round	3	Henman T.	Rosset M.	10	45	6	3	6	2	0	0	0	0	0	0	2.0	0.0	2000-024
Monte Carlo	Monte Carlo Masters	2000-04-17	Masters	Outdoor	Clay	1st Round	3	Hrbaty D.	di Pasquale A.	24	39	6	2	7	5	0	0	0	0	0	0	2.0	0.0	2000-024
Monte Carlo	Monte Carlo Masters	2000-04-17	Masters	Outdoor	Clay	1st Round	3	Kafelnikov Y.	Vacek D.	3	46	6	3	6	3	0	0	0	0	0	0	2.0	0.0	2000-024
Monte Carlo	Monte Carlo Masters	2000-04-17	Masters	Outdoor	Clay	1st Round	3	Krajicek R.	Vicente F.	43	31	7	5	6	1	0	0	0	0	0	0	2.0	0.0	2000-024
Monte Carlo	Monte Carlo Masters	2000-04-17	Masters	Outdoor	Clay	1st Round	3	Kucera K.	Kuerten G.	42	4	3	6	6	0	6	2	0	0	0	0	2.0	1.0	2000-024
Monte Carlo	Monte Carlo Masters	2000-04-17	Masters	Outdoor	Clay	1st Round	3	Mantilla F.	Rios M.	47	8	6	4	0	6	6	2	0	0	0	0	2.0	1.0	2000-024
Monte Carlo	Monte Carlo Masters	2000-04-17	Masters	Outdoor	Clay	1st Round	3	Medvedev A.	Grosjean S.	27	25	2	6	6	0	6	3	0	0	0	0	2.0	1.0	2000-024
Monte Carlo	Monte Carlo Masters	2000-04-17	Masters	Outdoor	Clay	1st Round	3	Meligeni F.	Gaudenzi A.	28	77	7	6	6	4	0	0	0	0	0	0	2.0	0.0	2000-024
Monte Carlo	Monte Carlo Masters	2000-04-17	Masters	Outdoor	Clay	1st Round	3	Moya C.	Koubek S.	35	22	1	6	6	3	6	0	0	0	0	0	2.0	1.0	2000-024
Monte Carlo	Monte Carlo Masters	2000-04-17	Masters	Outdoor	Clay	1st Round	3	Norman M.	Portas A.	5	82	3	6	6	3	6	4	0	0	0	0	2.0	1.0	2000-024
Monte Carlo	Monte Carlo Masters	2000-04-17	Masters	Outdoor	Clay	1st Round	3	Novak J.	Federer R.	37	49	6	1	2	6	7	5	0	0	0	0	2.0	1.0	2000-024
Monte Carlo	Monte Carlo Masters	2000-04-17	Masters	Outdoor	Clay	1st Round	3	Pioline C.	Larsson M.	12	36	6	2	6	2	0	0	0	0	0	0	2.0	0.0	2000-024
Monte Carlo	Monte Carlo Masters	2000-04-17	Masters	Outdoor	Clay	1st Round	3	Ruud C.	Vinciguerra A.	93	53	4	6	7	5	6	1	0	0	0	0	2.0	1.0	2000-024
Monte Carlo	Monte Carlo Masters	2000-04-17	Masters	Outdoor	Clay	1st Round	3	Santoro F.	Stanoytchev O.	30	97	6	4	6	2	0	0	0	0	0	0	2.0	0.0	2000-024
Monte Carlo	Monte Carlo Masters	2000-04-17	Masters	Outdoor	Clay	1st Round	3	Sargsian S.	El Aynaoui Y.	56	16	7	6	4	2	0	0	0	0	0	0	1.0	0.0	2000-024
Monte Carlo	Monte Carlo Masters	2000-04-17	Masters	Outdoor	Clay	1st Round	3	Schalken S.	Bjorkman J.	50	85	6	4	6	2	0	0	0	0	0	0	2.0	0.0	2000-024
Monte Carlo	Monte Carlo Masters	2000-04-17	Masters	Outdoor	Clay	1st Round	3	Squillari F.	Lapentti N.	41	6	6	2	7	6	0	0	0	0	0	0	2.0	0.0	2000-024
Monte Carlo	Monte Carlo Masters	2000-04-17	Masters	Outdoor	Clay	1st Round	3	Zabaleta M.	Spadea V.	23	34	6	2	1	6	7	5	0	0	0	0	2.0	1.0	2000-024
Monte Carlo	Monte Carlo Masters	2000-04-17	Masters	Outdoor	Clay	2nd Round	3	Alami K.	Norman M.	44	5	6	3	3	6	6	1	0	0	0	0	2.0	1.0	2000-024
Monte Carlo	Monte Carlo Masters	2000-04-17	Masters	Outdoor	Clay	2nd Round	3	Boutter J.	Sargsian S.	134	56	6	2	6	3	0	0	0	0	0	0	2.0	0.0	2000-024
Monte Carlo	Monte Carlo Masters	2000-04-17	Masters	Outdoor	Clay	2nd Round	3	Chela J.I.	Henman T.	84	10	6	2	4	6	6	3	0	0	0	0	2.0	1.0	2000-024
Monte Carlo	Monte Carlo Masters	2000-04-17	Masters	Outdoor	Clay	2nd Round	3	Clement A.	Zabaleta M.	59	23	6	7	6	0	7	5	0	0	0	0	2.0	1.0	2000-024
Monte Carlo	Monte Carlo Masters	2000-04-17	Masters	Outdoor	Clay	2nd Round	3	Corretja A.	Santoro F.	13	30	6	0	6	4	0	0	0	0	0	0	2.0	0.0	2000-024
Monte Carlo	Monte Carlo Masters	2000-04-17	Masters	Outdoor	Clay	2nd Round	3	Costa A.	Golmard J.	19	67	2	6	6	4	6	2	0	0	0	0	2.0	1.0	2000-024
Monte Carlo	Monte Carlo Masters	2000-04-17	Masters	Outdoor	Clay	2nd Round	3	Dosedel S.	Escude N.	51	20	6	0	6	2	0	0	0	0	0	0	2.0	0.0	2000-024
Monte Carlo	Monte Carlo Masters	2000-04-17	Masters	Outdoor	Clay	2nd Round	3	Ferrero J.C.	Arazi H.	29	26	6	0	6	3	0	0	0	0	0	0	2.0	0.0	2000-024
Monte Carlo	Monte Carlo Masters	2000-04-17	Masters	Outdoor	Clay	2nd Round	3	Gaudio G.	Mantilla F.	62	47	6	3	7	5	0	0	0	0	0	0	2.0	0.0	2000-024
Monte Carlo	Monte Carlo Masters	2000-04-17	Masters	Outdoor	Clay	2nd Round	3	Hrbaty D.	Kafelnikov Y.	24	3	6	3	5	7	6	4	0	0	0	0	2.0	1.0	2000-024
Monte Carlo	Monte Carlo Masters	2000-04-17	Masters	Outdoor	Clay	2nd Round	3	Krajicek R.	Enqvist T.	43	9	7	5	6	1	0	0	0	0	0	0	2.0	0.0	2000-024
Monte Carlo	Monte Carlo Masters	2000-04-17	Masters	Outdoor	Clay	2nd Round	3	Kucera K.	Medvedev A.	42	27	7	6	6	4	0	0	0	0	0	0	2.0	0.0	2000-024
Monte Carlo	Monte Carlo Masters	2000-04-17	Masters	Outdoor	Clay	2nd Round	3	Pioline C.	Novak J.	12	37	6	4	6	3	0	0	0	0	0	0	2.0	0.0	2000-024
Monte Carlo	Monte Carlo Masters	2000-04-17	Masters	Outdoor	Clay	2nd Round	3	Ruud C.	Ferreira W.	93	48	5	7	6	4	6	3	0	0	0	0	2.0	1.0	2000-024
Monte Carlo	Monte Carlo Masters	2000-04-17	Masters	Outdoor	Clay	2nd Round	3	Schalken S.	Moya C.	50	35	6	4	4	6	6	1	0	0	0	0	2.0	1.0	2000-024
Monte Carlo	Monte Carlo Masters	2000-04-17	Masters	Outdoor	Clay	2nd Round	3	Squillari F.	Meligeni F.	41	28	6	2	6	4	0	0	0	0	0	0	2.0	0.0	2000-024
Monte Carlo	Monte Carlo Masters	2000-04-17	Masters	Outdoor	Clay	3rd Round	3	Alami K.	Ruud C.	44	93	2	6	6	1	7	6	0	0	0	0	2.0	1.0	2000-024
Monte Carlo	Monte Carlo Masters	2000-04-17	Masters	Outdoor	Clay	3rd Round	3	Corretja A.	Chela J.I.	13	84	6	3	6	3	0	0	0	0	0	0	2.0	0.0	2000-024
Monte Carlo	Monte Carlo Masters	2000-04-17	Masters	Outdoor	Clay	3rd Round	3	Costa A.	Krajicek R.	19	43	7	6	6	3	0	0	0	0	0	0	2.0	0.0	2000-024
Monte Carlo	Monte Carlo Masters	2000-04-17	Masters	Outdoor	Clay	3rd Round	3	Ferrero J.C.	Squillari F.	29	41	6	4	6	4	0	0	0	0	0	0	2.0	0.0	2000-024
Monte Carlo	Monte Carlo Masters	2000-04-17	Masters	Outdoor	Clay	3rd Round	3	Gaudio G.	Boutter J.	62	134	6	3	7	5	0	0	0	0	0	0	2.0	0.0	2000-024
Monte Carlo	Monte Carlo Masters	2000-04-17	Masters	Outdoor	Clay	3rd Round	3	Hrbaty D.	Clement A.	24	59	6	4	7	5	0	0	0	0	0	0	2.0	0.0	2000-024
Monte Carlo	Monte Carlo Masters	2000-04-17	Masters	Outdoor	Clay	3rd Round	3	Kucera K.	Schalken S.	42	50	6	2	6	4	0	0	0	0	0	0	2.0	0.0	2000-024
Monte Carlo	Monte Carlo Masters	2000-04-17	Masters	Outdoor	Clay	3rd Round	3	Pioline C.	Dosedel S.	12	51	3	6	7	5	6	4	0	0	0	0	2.0	1.0	2000-024
Monte Carlo	Monte Carlo Masters	2000-04-17	Masters	Outdoor	Clay	Quarterfinals	3	Alami K.	Costa A.	44	19	6	4	7	5	0	0	0	0	0	0	2.0	0.0	2000-024
Monte Carlo	Monte Carlo Masters	2000-04-17	Masters	Outdoor	Clay	Quarterfinals	3	Gaudio G.	Ferrero J.C.	62	29	6	4	6	2	0	0	0	0	0	0	2.0	0.0	2000-024
Monte Carlo	Monte Carlo Masters	2000-04-17	Masters	Outdoor	Clay	Quarterfinals	3	Hrbaty D.	Corretja A.	24	13	3	6	6	3	6	4	0	0	0	0	2.0	1.0	2000-024
Monte Carlo	Monte Carlo Masters	2000-04-17	Masters	Outdoor	Clay	Quarterfinals	3	Pioline C.	Kucera K.	12	42	6	2	6	4	0	0	0	0	0	0	2.0	0.0	2000-024
Monte Carlo	Monte Carlo Masters	2000-04-17	Masters	Outdoor	Clay	Semifinals	3	Hrbaty D.	Gaudio G.	24	62	4	6	7	5	6	2	0	0	0	0	2.0	1.0	2000-024
Monte Carlo	Monte Carlo Masters	2000-04-17	Masters	Outdoor	Clay	Semifinals	3	Pioline C.	Alami K.	12	44	6	3	6	1	0	0	0	0	0	0	2.0	0.0	2000-024
Monte Carlo	Monte Carlo Masters	2000-04-17	Masters	Outdoor	Clay	The Final	5	Pioline C.	Hrbaty D.	12	24	6	4	7	6	7	6	0	0	0	0	3.0	0.0	2000-024
Barcelona	Open Seat Godo	2000-04-24	International Gold	Outdoor	Clay	1st Round	3	Alami K.	Mirnyi M.	29	61	6	3	6	7	6	2	0	0	0	0	2.0	1.0	2000-025
Barcelona	Open Seat Godo	2000-04-24	International Gold	Outdoor	Clay	1st Round	3	Arazi H.	Fromberg R.	28	56	6	3	6	4	0	0	0	0	0	0	2.0	0.0	2000-025
Barcelona	Open Seat Godo	2000-04-24	International Gold	Outdoor	Clay	1st Round	3	Berasategui A.	Robredo T.	65	214	6	1	6	1	0	0	0	0	0	0	2.0	0.0	2000-025
Barcelona	Open Seat Godo	2000-04-24	International Gold	Outdoor	Clay	1st Round	3	Bruguera S.	Federer R.	249	51	6	1	6	1	0	0	0	0	0	0	2.0	0.0	2000-025
Barcelona	Open Seat Godo	2000-04-24	International Gold	Outdoor	Clay	1st Round	3	Clavet F.	Martin A.	57	74	7	6	6	3	0	0	0	0	0	0	2.0	0.0	2000-025
Barcelona	Open Seat Godo	2000-04-24	International Gold	Outdoor	Clay	1st Round	3	Ferrero J.C.	Escude N.	25	19	6	4	7	5	0	0	0	0	0	0	2.0	0.0	2000-025
Barcelona	Open Seat Godo	2000-04-24	International Gold	Outdoor	Clay	1st Round	3	Gaudio G.	di Pasquale A.	40	48	6	1	6	3	0	0	0	0	0	0	2.0	0.0	2000-025
Barcelona	Open Seat Godo	2000-04-24	International Gold	Outdoor	Clay	1st Round	3	Haas T.	Etlis G.	20	136	7	5	4	6	6	4	0	0	0	0	2.0	1.0	2000-025
Barcelona	Open Seat Godo	2000-04-24	International Gold	Outdoor	Clay	1st Round	3	Hrbaty D.	Kulti N.	15	131	7	6	4	6	7	5	0	0	0	0	2.0	1.0	2000-025
Barcelona	Open Seat Godo	2000-04-24	International Gold	Outdoor	Clay	1st Round	3	Krajicek R.	Tillstrom M.	37	70	7	6	7	6	0	0	0	0	0	0	2.0	0.0	2000-025
Barcelona	Open Seat Godo	2000-04-24	International Gold	Outdoor	Clay	1st Round	3	Mantilla F.	Schalken S.	59	43	6	1	6	3	0	0	0	0	0	0	2.0	0.0	2000-025
Barcelona	Open Seat Godo	2000-04-24	International Gold	Outdoor	Clay	1st Round	3	Marin J.A.	Portas A.	79	77	7	6	6	3	0	0	0	0	0	0	2.0	0.0	2000-025
Barcelona	Open Seat Godo	2000-04-24	International Gold	Outdoor	Clay	1st Round	3	Meligeni F.	Rochus C.	33	85	6	4	6	3	0	0	0	0	0	0	2.0	0.0	2000-025
Barcelona	Open Seat Godo	2000-04-24	International Gold	Outdoor	Clay	1st Round	3	Moya C.	Clement A.	39	52	6	4	4	6	6	4	0	0	0	0	2.0	1.0	2000-025
Barcelona	Open Seat Godo	2000-04-24	International Gold	Outdoor	Clay	1st Round	3	Navarro S.	Grosjean S.	288	27	6	3	6	4	0	0	0	0	0	0	2.0	0.0	2000-025
Barcelona	Open Seat Godo	2000-04-24	International Gold	Outdoor	Clay	1st Round	3	Pavel A.	Squillari F.	68	38	6	3	3	6	6	3	0	0	0	0	2.0	1.0	2000-025
Barcelona	Open Seat Godo	2000-04-24	International Gold	Outdoor	Clay	1st Round	3	Puerta M.	Alonso J.	47	121	7	6	7	6	0	0	0	0	0	0	2.0	0.0	2000-025
Barcelona	Open Seat Godo	2000-04-24	International Gold	Outdoor	Clay	1st Round	3	Rosset M.	Ulihrach B.	46	120	6	3	6	7	6	3	0	0	0	0	2.0	1.0	2000-025
Barcelona	Open Seat Godo	2000-04-24	International Gold	Outdoor	Clay	1st Round	3	Safin M.	Zabaleta M.	35	21	6	4	6	4	0	0	0	0	0	0	2.0	0.0	2000-025
Barcelona	Open Seat Godo	2000-04-24	International Gold	Outdoor	Clay	1st Round	3	Santoro F.	Blanco G.	30	75	4	6	6	3	6	3	0	0	0	0	2.0	1.0	2000-025
Barcelona	Open Seat Godo	2000-04-24	International Gold	Outdoor	Clay	1st Round	3	Sargsian S.	Costa A.	54	18	7	6	6	4	0	0	0	0	0	0	2.0	0.0	2000-025
Barcelona	Open Seat Godo	2000-04-24	International Gold	Outdoor	Clay	1st Round	3	Schuettler R.	Canas G.	69	94	6	1	3	0	0	0	0	0	0	0	1.0	0.0	2000-025
Barcelona	Open Seat Godo	2000-04-24	International Gold	Outdoor	Clay	1st Round	3	Vicente F.	Gumy H.	31	86	2	6	7	6	6	2	0	0	0	0	2.0	1.0	2000-025
Barcelona	Open Seat Godo	2000-04-24	International Gold	Outdoor	Clay	1st Round	3	Vinciguerra A.	Spadea V.	53	45	6	4	6	2	0	0	0	0	0	0	2.0	0.0	2000-025
Barcelona	Open Seat Godo	2000-04-24	International Gold	Outdoor	Clay	2nd Round	3	Bruguera S.	Sargsian S.	249	54	6	3	6	3	0	0	0	0	0	0	2.0	0.0	2000-025
Barcelona	Open Seat Godo	2000-04-24	International Gold	Outdoor	Clay	2nd Round	3	El Aynaoui Y.	Clavet F.	17	57	7	5	7	6	0	0	0	0	0	0	2.0	0.0	2000-025
Barcelona	Open Seat Godo	2000-04-24	International Gold	Outdoor	Clay	2nd Round	3	Ferrero J.C.	Vicente F.	25	31	7	6	6	2	0	0	0	0	0	0	2.0	0.0	2000-025
Barcelona	Open Seat Godo	2000-04-24	International Gold	Outdoor	Clay	2nd Round	3	Gaudio G.	Corretja A.	40	12	0	6	6	3	6	3	0	0	0	0	2.0	1.0	2000-025
Barcelona	Open Seat Godo	2000-04-24	International Gold	Outdoor	Clay	2nd Round	3	Haas T.	Marin J.A.	20	79	6	4	7	5	0	0	0	0	0	0	2.0	0.0	2000-025
Barcelona	Open Seat Godo	2000-04-24	International Gold	Outdoor	Clay	2nd Round	3	Hrbaty D.	Berasategui A.	15	65	7	5	7	5	0	0	0	0	0	0	2.0	0.0	2000-025
Barcelona	Open Seat Godo	2000-04-24	International Gold	Outdoor	Clay	2nd Round	3	Krajicek R.	Meligeni F.	37	33	7	5	6	1	0	0	0	0	0	0	2.0	0.0	2000-025
Barcelona	Open Seat Godo	2000-04-24	International Gold	Outdoor	Clay	2nd Round	3	Lapentti N.	Mantilla F.	8	59	6	3	6	0	0	0	0	0	0	0	2.0	0.0	2000-025
Barcelona	Open Seat Godo	2000-04-24	International Gold	Outdoor	Clay	2nd Round	3	Moya C.	Kafelnikov Y.	39	3	6	2	7	6	0	0	0	0	0	0	2.0	0.0	2000-025
Barcelona	Open Seat Godo	2000-04-24	International Gold	Outdoor	Clay	2nd Round	3	Norman M.	Schuettler R.	4	69	7	6	6	3	0	0	0	0	0	0	2.0	0.0	2000-025
Barcelona	Open Seat Godo	2000-04-24	International Gold	Outdoor	Clay	2nd Round	3	Rios M.	Pavel A.	13	68	6	3	4	6	7	6	0	0	0	0	2.0	1.0	2000-025
Barcelona	Open Seat Godo	2000-04-24	International Gold	Outdoor	Clay	2nd Round	3	Rosset M.	Arazi H.	46	28	4	6	6	4	6	4	0	0	0	0	2.0	1.0	2000-025
Barcelona	Open Seat Godo	2000-04-24	International Gold	Outdoor	Clay	2nd Round	3	Rusedski G.	Alami K.	16	29	6	3	3	6	6	2	0	0	0	0	2.0	1.0	2000-025
Barcelona	Open Seat Godo	2000-04-24	International Gold	Outdoor	Clay	2nd Round	3	Safin M.	Puerta M.	35	47	6	7	7	6	6	4	0	0	0	0	2.0	1.0	2000-025
Barcelona	Open Seat Godo	2000-04-24	International Gold	Outdoor	Clay	2nd Round	3	Santoro F.	Puentes G.	30	112	6	2	6	4	0	0	0	0	0	0	2.0	0.0	2000-025
Barcelona	Open Seat Godo	2000-04-24	International Gold	Outdoor	Clay	2nd Round	3	Vinciguerra A.	Navarro S.	53	288	6	4	7	6	0	0	0	0	0	0	2.0	0.0	2000-025
Barcelona	Open Seat Godo	2000-04-24	International Gold	Outdoor	Clay	3rd Round	3	El Aynaoui Y.	Bruguera S.	17	249	6	3	6	4	0	0	0	0	0	0	2.0	0.0	2000-025
Barcelona	Open Seat Godo	2000-04-24	International Gold	Outdoor	Clay	3rd Round	3	Ferrero J.C.	Santoro F.	25	30	6	3	4	6	6	0	0	0	0	0	2.0	1.0	2000-025
Barcelona	Open Seat Godo	2000-04-24	International Gold	Outdoor	Clay	3rd Round	3	Haas T.	Rusedski G.	20	16	7	6	6	3	0	0	0	0	0	0	2.0	0.0	2000-025
Barcelona	Open Seat Godo	2000-04-24	International Gold	Outdoor	Clay	3rd Round	3	Lapentti N.	Hrbaty D.	8	15	6	2	6	2	0	0	0	0	0	0	2.0	0.0	2000-025
Barcelona	Open Seat Godo	2000-04-24	International Gold	Outdoor	Clay	3rd Round	3	Moya C.	Rosset M.	39	46	7	6	7	6	0	0	0	0	0	0	2.0	0.0	2000-025
Barcelona	Open Seat Godo	2000-04-24	International Gold	Outdoor	Clay	3rd Round	3	Norman M.	Krajicek R.	4	37	7	6	6	4	0	0	0	0	0	0	2.0	0.0	2000-025
Barcelona	Open Seat Godo	2000-04-24	International Gold	Outdoor	Clay	3rd Round	3	Rios M.	Vinciguerra A.	13	53	7	6	7	5	0	0	0	0	0	0	2.0	0.0	2000-025
Barcelona	Open Seat Godo	2000-04-24	International Gold	Outdoor	Clay	3rd Round	3	Safin M.	Gaudio G.	35	40	6	4	4	6	6	4	0	0	0	0	2.0	1.0	2000-025
Barcelona	Open Seat Godo	2000-04-24	International Gold	Outdoor	Clay	Quarterfinals	3	Ferrero J.C.	Rios M.	25	13	6	3	6	4	0	0	0	0	0	0	2.0	0.0	2000-025
Barcelona	Open Seat Godo	2000-04-24	International Gold	Outdoor	Clay	Quarterfinals	3	Moya C.	Haas T.	39	20	6	4	6	4	0	0	0	0	0	0	2.0	0.0	2000-025
Barcelona	Open Seat Godo	2000-04-24	International Gold	Outdoor	Clay	Quarterfinals	3	Norman M.	El Aynaoui Y.	4	17	6	2	6	4	0	0	0	0	0	0	2.0	0.0	2000-025
Barcelona	Open Seat Godo	2000-04-24	International Gold	Outdoor	Clay	Quarterfinals	3	Safin M.	Lapentti N.	35	8	7	6	7	5	0	0	0	0	0	0	2.0	0.0	2000-025
Barcelona	Open Seat Godo	2000-04-24	International Gold	Outdoor	Clay	Semifinals	3	Ferrero J.C.	Moya C.	25	39	6	4	6	7	6	2	0	0	0	0	2.0	1.0	2000-025
Barcelona	Open Seat Godo	2000-04-24	International Gold	Outdoor	Clay	Semifinals	3	Safin M.	Norman M.	35	4	2	6	7	6	6	3	0	0	0	0	2.0	1.0	2000-025
Barcelona	Open Seat Godo	2000-04-24	International Gold	Outdoor	Clay	The Final	5	Safin M.	Ferrero J.C.	35	25	6	3	6	3	6	4	0	0	0	0	3.0	0.0	2000-025
Mallorca	Mallorca Open	2000-05-01	International	Outdoor	Clay	1st Round	3	Bastl G.	Garcia M.	71	NR	3	6	6	2	6	1	0	0	0	0	2.0	1.0	2000-026
Mallorca	Mallorca Open	2000-05-01	International	Outdoor	Clay	1st Round	3	Berasategui A.	Vicente F.	70	32	6	4	4	6	6	3	0	0	0	0	2.0	1.0	2000-026
Mallorca	Mallorca Open	2000-05-01	International	Outdoor	Clay	1st Round	3	Blanco G.	Stanoytchev O.	77	99	6	1	6	4	0	0	0	0	0	0	2.0	0.0	2000-026
Mallorca	Mallorca Open	2000-05-01	International	Outdoor	Clay	1st Round	3	Chela J.I.	Gustafsson M.	59	75	4	6	7	5	6	3	0	0	0	0	2.0	1.0	2000-026
Mallorca	Mallorca Open	2000-05-01	International	Outdoor	Clay	1st Round	3	Coria G.	Rochus C.	315	82	6	3	6	4	0	0	0	0	0	0	2.0	0.0	2000-026
Mallorca	Mallorca Open	2000-05-01	International	Outdoor	Clay	1st Round	3	Kafelnikov Y.	Sanguinetti D.	3	98	6	4	5	7	6	1	0	0	0	0	2.0	1.0	2000-026
Mallorca	Mallorca Open	2000-05-01	International	Outdoor	Clay	1st Round	3	Marin J.A.	Diaz J.	76	128	7	6	6	3	0	0	0	0	0	0	2.0	0.0	2000-026
Mallorca	Mallorca Open	2000-05-01	International	Outdoor	Clay	1st Round	3	Martin A.	Bruguera S.	78	224	6	1	6	1	0	0	0	0	0	0	2.0	0.0	2000-026
Mallorca	Mallorca Open	2000-05-01	International	Outdoor	Clay	1st Round	3	Moya C.	Goellner M.K.	28	437	6	3	6	4	0	0	0	0	0	0	2.0	0.0	2000-026
Mallorca	Mallorca Open	2000-05-01	International	Outdoor	Clay	1st Round	3	Portas A.	Gaudenzi A.	73	63	6	2	6	2	0	0	0	0	0	0	2.0	0.0	2000-026
Mallorca	Mallorca Open	2000-05-01	International	Outdoor	Clay	1st Round	3	Puerta M.	Hipfl M.	43	101	6	2	6	3	0	0	0	0	0	0	2.0	0.0	2000-026
Mallorca	Mallorca Open	2000-05-01	International	Outdoor	Clay	1st Round	3	Rios M.	Balcells J.	13	155	7	6	7	6	0	0	0	0	0	0	2.0	0.0	2000-026
Mallorca	Mallorca Open	2000-05-01	International	Outdoor	Clay	1st Round	3	Ruud C.	van Lottum J.	88	116	6	3	6	2	0	0	0	0	0	0	2.0	0.0	2000-026
Mallorca	Mallorca Open	2000-05-01	International	Outdoor	Clay	1st Round	3	Safin M.	Voinea A.	20	81	6	4	7	6	0	0	0	0	0	0	2.0	0.0	2000-026
Mallorca	Mallorca Open	2000-05-01	International	Outdoor	Clay	1st Round	3	Tarango J.	Coutelot N.	64	230	2	6	6	2	6	1	0	0	0	0	2.0	1.0	2000-026
Mallorca	Mallorca Open	2000-05-01	International	Outdoor	Clay	1st Round	3	Tillstrom M.	Clavet F.	69	56	6	4	6	3	0	0	0	0	0	0	2.0	0.0	2000-026
Mallorca	Mallorca Open	2000-05-01	International	Outdoor	Clay	2nd Round	3	Blanco G.	Tarango J.	77	64	4	6	6	4	6	2	0	0	0	0	2.0	1.0	2000-026
Mallorca	Mallorca Open	2000-05-01	International	Outdoor	Clay	2nd Round	3	Chela J.I.	Kafelnikov Y.	59	3	5	7	6	0	6	3	0	0	0	0	2.0	1.0	2000-026
Mallorca	Mallorca Open	2000-05-01	International	Outdoor	Clay	2nd Round	3	Martin A.	Berasategui A.	78	70	6	3	7	6	0	0	0	0	0	0	2.0	0.0	2000-026
Mallorca	Mallorca Open	2000-05-01	International	Outdoor	Clay	2nd Round	3	Moya C.	Coria G.	28	315	6	3	6	3	0	0	0	0	0	0	2.0	0.0	2000-026
Mallorca	Mallorca Open	2000-05-01	International	Outdoor	Clay	2nd Round	3	Portas A.	Rios M.	73	13	2	6	7	6	6	4	0	0	0	0	2.0	1.0	2000-026
Mallorca	Mallorca Open	2000-05-01	International	Outdoor	Clay	2nd Round	3	Puerta M.	Marin J.A.	43	76	6	1	6	2	0	0	0	0	0	0	2.0	0.0	2000-026
Mallorca	Mallorca Open	2000-05-01	International	Outdoor	Clay	2nd Round	3	Safin M.	Ruud C.	20	88	3	6	7	5	7	5	0	0	0	0	2.0	1.0	2000-026
Mallorca	Mallorca Open	2000-05-01	International	Outdoor	Clay	2nd Round	3	Tillstrom M.	Bastl G.	69	71	6	4	6	2	0	0	0	0	0	0	2.0	0.0	2000-026
Mallorca	Mallorca Open	2000-05-01	International	Outdoor	Clay	Quarterfinals	3	Blanco G.	Chela J.I.	77	59	5	7	6	3	6	3	0	0	0	0	2.0	1.0	2000-026
Mallorca	Mallorca Open	2000-05-01	International	Outdoor	Clay	Quarterfinals	3	Puerta M.	Martin A.	43	78	6	4	6	1	0	0	0	0	0	0	2.0	0.0	2000-026
Mallorca	Mallorca Open	2000-05-01	International	Outdoor	Clay	Quarterfinals	3	Safin M.	Moya C.	20	28	3	6	6	4	7	6	0	0	0	0	2.0	1.0	2000-026
Mallorca	Mallorca Open	2000-05-01	International	Outdoor	Clay	Quarterfinals	3	Tillstrom M.	Portas A.	69	73	6	3	6	2	0	0	0	0	0	0	2.0	0.0	2000-026
Mallorca	Mallorca Open	2000-05-01	International	Outdoor	Clay	Semifinals	3	Safin M.	Blanco G.	20	77	6	2	6	2	0	0	0	0	0	0	2.0	0.0	2000-026
Mallorca	Mallorca Open	2000-05-01	International	Outdoor	Clay	Semifinals	3	Tillstrom M.	Puerta M.	69	43	3	6	7	5	6	1	0	0	0	0	2.0	1.0	2000-026
Mallorca	Mallorca Open	2000-05-01	International	Outdoor	Clay	The Final	3	Safin M.	Tillstrom M.	20	69	6	4	6	3	0	0	0	0	0	0	2.0	0.0	2000-026
Munich	BMW Open	2000-05-01	International	Outdoor	Clay	1st Round	3	Bjorkman J.	Medvedev A.	80	26	6	0	2	6	6	4	0	0	0	0	2.0	1.0	2000-027
Munich	BMW Open	2000-05-01	International	Outdoor	Clay	1st Round	3	Browne F.	Behrend T.	136	109	4	6	6	4	7	6	0	0	0	0	2.0	1.0	2000-027
Munich	BMW Open	2000-05-01	International	Outdoor	Clay	1st Round	3	Damm M.	Johansson T.	84	58	6	7	7	6	6	3	0	0	0	0	2.0	1.0	2000-027
Munich	BMW Open	2000-05-01	International	Outdoor	Clay	1st Round	3	Dosedel S.	Gross O.	54	201	6	3	6	2	0	0	0	0	0	0	2.0	0.0	2000-027
Munich	BMW Open	2000-05-01	International	Outdoor	Clay	1st Round	3	El Aynaoui Y.	di Pasquale A.	16	49	7	5	6	4	0	0	0	0	0	0	2.0	0.0	2000-027
Munich	BMW Open	2000-05-01	International	Outdoor	Clay	1st Round	3	Enqvist T.	Pavel A.	9	83	3	6	6	4	6	2	0	0	0	0	2.0	1.0	2000-027
Munich	BMW Open	2000-05-01	International	Outdoor	Clay	1st Round	3	Etlis G.	Ivanisevic G.	135	60	7	6	6	1	0	0	0	0	0	0	2.0	0.0	2000-027
Munich	BMW Open	2000-05-01	International	Outdoor	Clay	1st Round	3	Fromberg R.	Clement A.	61	53	7	5	6	1	0	0	0	0	0	0	2.0	0.0	2000-027
Munich	BMW Open	2000-05-01	International	Outdoor	Clay	1st Round	3	Gumy H.	Vacek D.	87	46	6	0	6	4	0	0	0	0	0	0	2.0	0.0	2000-027
Munich	BMW Open	2000-05-01	International	Outdoor	Clay	1st Round	3	Haas T.	Prinosil D.	19	94	6	1	4	2	0	0	0	0	0	0	1.0	0.0	2000-027
Munich	BMW Open	2000-05-01	International	Outdoor	Clay	1st Round	3	Ljubicic I.	Fahlke A.	86	185	6	3	6	4	0	0	0	0	0	0	2.0	0.0	2000-027
Munich	BMW Open	2000-05-01	International	Outdoor	Clay	1st Round	3	Meligeni F.	Rosset M.	36	41	6	3	4	6	6	3	0	0	0	0	2.0	1.0	2000-027
Munich	BMW Open	2000-05-01	International	Outdoor	Clay	1st Round	3	Mirnyi M.	Zabaleta M.	65	25	6	7	6	3	7	5	0	0	0	0	2.0	1.0	2000-027
Munich	BMW Open	2000-05-01	International	Outdoor	Clay	1st Round	3	Novak J.	Schuettler R.	42	68	6	1	3	2	0	0	0	0	0	0	1.0	0.0	2000-027
Munich	BMW Open	2000-05-01	International	Outdoor	Clay	1st Round	3	Squillari F.	Knippschild J.	52	106	6	7	6	4	6	1	0	0	0	0	2.0	1.0	2000-027
Munich	BMW Open	2000-05-01	International	Outdoor	Clay	1st Round	3	Ulihrach B.	Dewulf F.	114	184	6	3	6	1	0	0	0	0	0	0	2.0	0.0	2000-027
Munich	BMW Open	2000-05-01	International	Outdoor	Clay	2nd Round	3	Browne F.	Bjorkman J.	136	80	7	5	7	6	0	0	0	0	0	0	2.0	0.0	2000-027
Munich	BMW Open	2000-05-01	International	Outdoor	Clay	2nd Round	3	El Aynaoui Y.	Fromberg R.	16	61	6	7	6	3	6	1	0	0	0	0	2.0	1.0	2000-027
Munich	BMW Open	2000-05-01	International	Outdoor	Clay	2nd Round	3	Enqvist T.	Ljubicic I.	9	86	6	2	6	7	7	6	0	0	0	0	2.0	1.0	2000-027
Munich	BMW Open	2000-05-01	International	Outdoor	Clay	2nd Round	3	Haas T.	Ulihrach B.	19	114	7	5	3	6	6	3	0	0	0	0	2.0	1.0	2000-027
Munich	BMW Open	2000-05-01	International	Outdoor	Clay	2nd Round	3	Meligeni F.	Etlis G.	36	135	7	5	3	6	6	4	0	0	0	0	2.0	1.0	2000-027
Munich	BMW Open	2000-05-01	International	Outdoor	Clay	2nd Round	3	Mirnyi M.	Gumy H.	65	87	6	3	6	0	0	0	0	0	0	0	2.0	0.0	2000-027
Munich	BMW Open	2000-05-01	International	Outdoor	Clay	2nd Round	3	Novak J.	Dosedel S.	42	54	6	3	4	6	7	5	0	0	0	0	2.0	1.0	2000-027
Munich	BMW Open	2000-05-01	International	Outdoor	Clay	2nd Round	3	Squillari F.	Damm M.	52	84	6	2	6	2	0	0	0	0	0	0	2.0	0.0	2000-027
Munich	BMW Open	2000-05-01	International	Outdoor	Clay	Quarterfinals	3	Enqvist T.	Novak J.	9	42	6	3	6	4	0	0	0	0	0	0	2.0	0.0	2000-027
Munich	BMW Open	2000-05-01	International	Outdoor	Clay	Quarterfinals	3	Haas T.	Browne F.	19	136	6	3	6	4	0	0	0	0	0	0	2.0	0.0	2000-027
Munich	BMW Open	2000-05-01	International	Outdoor	Clay	Quarterfinals	3	Mirnyi M.	Meligeni F.	65	36	7	5	6	3	0	0	0	0	0	0	2.0	0.0	2000-027
Munich	BMW Open	2000-05-01	International	Outdoor	Clay	Quarterfinals	3	Squillari F.	El Aynaoui Y.	52	16	2	6	6	2	7	6	0	0	0	0	2.0	1.0	2000-027
Munich	BMW Open	2000-05-01	International	Outdoor	Clay	Semifinals	3	Haas T.	Enqvist T.	19	9	7	6	1	6	6	4	0	0	0	0	2.0	1.0	2000-027
Munich	BMW Open	2000-05-01	International	Outdoor	Clay	Semifinals	3	Squillari F.	Mirnyi M.	52	65	6	2	6	4	0	0	0	0	0	0	2.0	0.0	2000-027
Munich	BMW Open	2000-05-01	International	Outdoor	Clay	The Final	3	Squillari F.	Haas T.	52	19	6	4	6	4	0	0	0	0	0	0	2.0	0.0	2000-027
Orlando	U.S. Clay Court Championships	2000-05-01	International	Outdoor	Clay	1st Round	3	Delgado R.	Gambill J.M.	216	67	5	7	7	5	6	4	0	0	0	0	2.0	1.0	2000-028
Orlando	U.S. Clay Court Championships	2000-05-01	International	Outdoor	Clay	1st Round	3	Dupuis A.	Ilie A.	113	50	3	6	7	6	7	6	0	0	0	0	2.0	1.0	2000-028
Orlando	U.S. Clay Court Championships	2000-05-01	International	Outdoor	Clay	1st Round	3	Goldstein P.	Agenor R.	79	91	6	2	6	1	0	0	0	0	0	0	2.0	0.0	2000-028
Orlando	U.S. Clay Court Championships	2000-05-01	International	Outdoor	Clay	1st Round	3	Gonzalez F.	Mamiit C.	352	139	6	2	7	5	0	0	0	0	0	0	2.0	0.0	2000-028
Orlando	U.S. Clay Court Championships	2000-05-01	International	Outdoor	Clay	1st Round	3	Hantschk M.	Zib T.	100	110	4	6	6	4	6	4	0	0	0	0	2.0	1.0	2000-028
Orlando	U.S. Clay Court Championships	2000-05-01	International	Outdoor	Clay	1st Round	3	Kroslak J.	Jonsson F.	125	117	6	1	3	6	7	6	0	0	0	0	2.0	1.0	2000-028
Orlando	U.S. Clay Court Championships	2000-05-01	International	Outdoor	Clay	1st Round	3	Malisse X.	Paes L.	148	138	6	3	6	2	0	0	0	0	0	0	2.0	0.0	2000-028
Orlando	U.S. Clay Court Championships	2000-05-01	International	Outdoor	Clay	1st Round	3	Massu N.	Tieleman L.	89	97	6	2	6	3	0	0	0	0	0	0	2.0	0.0	2000-028
Orlando	U.S. Clay Court Championships	2000-05-01	International	Outdoor	Clay	1st Round	3	Pozzi G.	Popp A.	72	105	6	3	6	4	0	0	0	0	0	0	2.0	0.0	2000-028
Orlando	U.S. Clay Court Championships	2000-05-01	International	Outdoor	Clay	1st Round	3	Rodriguez M.	Manta L.	120	112	6	7	7	6	7	6	0	0	0	0	2.0	1.0	2000-028
Orlando	U.S. Clay Court Championships	2000-05-01	International	Outdoor	Clay	1st Round	3	Russell M.	Armando H.	165	239	6	4	6	2	0	0	0	0	0	0	2.0	0.0	2000-028
Orlando	U.S. Clay Court Championships	2000-05-01	International	Outdoor	Clay	1st Round	3	Sabau R.	Sa A.	205	85	6	3	7	5	0	0	0	0	0	0	2.0	0.0	2000-028
Orlando	U.S. Clay Court Championships	2000-05-01	International	Outdoor	Clay	1st Round	3	Siemerink J.	Gimelstob J.	107	95	4	6	6	2	7	5	0	0	0	0	2.0	1.0	2000-028
Orlando	U.S. Clay Court Championships	2000-05-01	International	Outdoor	Clay	1st Round	3	Srichaphan P.	Lareau S.	103	133	6	1	6	3	0	0	0	0	0	0	2.0	0.0	2000-028
Orlando	U.S. Clay Court Championships	2000-05-01	International	Outdoor	Clay	1st Round	3	Stoltenberg J.	Lopez-Moron A.	74	111	6	1	6	4	0	0	0	0	0	0	2.0	0.0	2000-028
Orlando	U.S. Clay Court Championships	2000-05-01	International	Outdoor	Clay	1st Round	3	Vanek J.	Arthurs W.	92	102	6	7	6	4	6	3	0	0	0	0	2.0	1.0	2000-028
Orlando	U.S. Clay Court Championships	2000-05-01	International	Outdoor	Clay	2nd Round	3	Delgado R.	Malisse X.	216	148	7	5	6	4	0	0	0	0	0	0	2.0	0.0	2000-028
Orlando	U.S. Clay Court Championships	2000-05-01	International	Outdoor	Clay	2nd Round	3	Gonzalez F.	Dupuis A.	352	113	7	5	7	6	0	0	0	0	0	0	2.0	0.0	2000-028
Orlando	U.S. Clay Court Championships	2000-05-01	International	Outdoor	Clay	2nd Round	3	Hantschk M.	Sabau R.	100	205	3	6	7	5	6	3	0	0	0	0	2.0	1.0	2000-028
Orlando	U.S. Clay Court Championships	2000-05-01	International	Outdoor	Clay	2nd Round	3	Massu N.	Kroslak J.	89	125	6	4	6	2	0	0	0	0	0	0	2.0	0.0	2000-028
Orlando	U.S. Clay Court Championships	2000-05-01	International	Outdoor	Clay	2nd Round	3	Pozzi G.	Russell M.	72	165	6	7	6	2	6	0	0	0	0	0	2.0	1.0	2000-028
Orlando	U.S. Clay Court Championships	2000-05-01	International	Outdoor	Clay	2nd Round	3	Rodriguez M.	Goldstein P.	120	79	6	2	6	4	0	0	0	0	0	0	2.0	0.0	2000-028
Orlando	U.S. Clay Court Championships	2000-05-01	International	Outdoor	Clay	2nd Round	3	Srichaphan P.	Siemerink J.	103	107	7	5	6	3	0	0	0	0	0	0	2.0	0.0	2000-028
Orlando	U.S. Clay Court Championships	2000-05-01	International	Outdoor	Clay	2nd Round	3	Vanek J.	Stoltenberg J.	92	74	7	6	4	6	6	4	0	0	0	0	2.0	1.0	2000-028
Orlando	U.S. Clay Court Championships	2000-05-01	International	Outdoor	Clay	Quarterfinals	3	Delgado R.	Hantschk M.	216	100	7	5	6	4	0	0	0	0	0	0	2.0	0.0	2000-028
Orlando	U.S. Clay Court Championships	2000-05-01	International	Outdoor	Clay	Quarterfinals	3	Gonzalez F.	Srichaphan P.	352	103	6	3	6	3	0	0	0	0	0	0	2.0	0.0	2000-028
Orlando	U.S. Clay Court Championships	2000-05-01	International	Outdoor	Clay	Quarterfinals	3	Massu N.	Pozzi G.	89	72	2	6	6	2	6	2	0	0	0	0	2.0	1.0	2000-028
Orlando	U.S. Clay Court Championships	2000-05-01	International	Outdoor	Clay	Quarterfinals	3	Rodriguez M.	Vanek J.	120	92	6	3	7	5	0	0	0	0	0	0	2.0	0.0	2000-028
Orlando	U.S. Clay Court Championships	2000-05-01	International	Outdoor	Clay	Semifinals	3	Gonzalez F.	Rodriguez M.	352	120	6	0	3	6	7	5	0	0	0	0	2.0	1.0	2000-028
Orlando	U.S. Clay Court Championships	2000-05-01	International	Outdoor	Clay	Semifinals	3	Massu N.	Delgado R.	89	216	6	4	6	4	0	0	0	0	0	0	2.0	0.0	2000-028
Orlando	U.S. Clay Court Championships	2000-05-01	International	Outdoor	Clay	The Final	3	Gonzalez F.	Massu N.	352	89	6	2	6	3	0	0	0	0	0	0	2.0	0.0	2000-028
Rome	Rome TMS	2000-05-08	Masters	Outdoor	Clay	1st Round	3	Agassi A.	Martin T.	1	23	6	2	7	6	0	0	0	0	0	0	2.0	0.0	2000-029
Rome	Rome TMS	2000-05-08	Masters	Outdoor	Clay	1st Round	3	Arazi H.	Schalken S.	29	44	6	3	6	2	0	0	0	0	0	0	2.0	0.0	2000-029
Rome	Rome TMS	2000-05-08	Masters	Outdoor	Clay	1st Round	3	Chang M.	Ferreira W.	32	50	4	6	6	2	7	6	0	0	0	0	2.0	1.0	2000-029
Rome	Rome TMS	2000-05-08	Masters	Outdoor	Clay	1st Round	3	Clavet F.	Ivanisevic G.	63	62	6	4	3	6	7	5	0	0	0	0	2.0	1.0	2000-029
Rome	Rome TMS	2000-05-08	Masters	Outdoor	Clay	1st Round	3	Corretja A.	Kucera K.	11	31	6	2	4	6	7	6	0	0	0	0	2.0	1.0	2000-029
Rome	Rome TMS	2000-05-08	Masters	Outdoor	Clay	1st Round	3	Costa A.	Portas A.	21	69	6	2	6	3	0	0	0	0	0	0	2.0	0.0	2000-029
Rome	Rome TMS	2000-05-08	Masters	Outdoor	Clay	1st Round	3	di Pasquale A.	Alami K.	58	27	6	3	6	2	0	0	0	0	0	0	2.0	0.0	2000-029
Rome	Rome TMS	2000-05-08	Masters	Outdoor	Clay	1st Round	3	El Aynaoui Y.	Spadea V.	16	41	6	2	6	3	0	0	0	0	0	0	2.0	0.0	2000-029
Rome	Rome TMS	2000-05-08	Masters	Outdoor	Clay	1st Round	3	Enqvist T.	Vacek D.	9	47	6	1	6	2	0	0	0	0	0	0	2.0	0.0	2000-029
Rome	Rome TMS	2000-05-08	Masters	Outdoor	Clay	1st Round	3	Ferrero J.C.	Sanguinetti D.	18	99	6	4	6	7	7	5	0	0	0	0	2.0	1.0	2000-029
Rome	Rome TMS	2000-05-08	Masters	Outdoor	Clay	1st Round	3	Gaudio G.	Meligeni F.	46	33	6	1	7	5	0	0	0	0	0	0	2.0	0.0	2000-029
Rome	Rome TMS	2000-05-08	Masters	Outdoor	Clay	1st Round	3	Henman T.	Black B.	10	66	7	6	6	4	0	0	0	0	0	0	2.0	0.0	2000-029
Rome	Rome TMS	2000-05-08	Masters	Outdoor	Clay	1st Round	3	Hewitt L.	Koubek S.	12	26	6	4	6	2	0	0	0	0	0	0	2.0	0.0	2000-029
Rome	Rome TMS	2000-05-08	Masters	Outdoor	Clay	1st Round	3	Hrbaty D.	Tarango J.	17	64	6	4	6	1	0	0	0	0	0	0	2.0	0.0	2000-029
Rome	Rome TMS	2000-05-08	Masters	Outdoor	Clay	1st Round	3	Kafelnikov Y.	Gaudenzi A.	3	65	6	3	2	6	7	5	0	0	0	0	2.0	1.0	2000-029
Rome	Rome TMS	2000-05-08	Masters	Outdoor	Clay	1st Round	3	Kuerten G.	Golmard J.	6	89	6	4	6	1	0	0	0	0	0	0	2.0	0.0	2000-029
Rome	Rome TMS	2000-05-08	Masters	Outdoor	Clay	1st Round	3	Lapentti N.	Johansson T.	8	59	6	4	7	5	0	0	0	0	0	0	2.0	0.0	2000-029
Rome	Rome TMS	2000-05-08	Masters	Outdoor	Clay	1st Round	3	Mantilla F.	Chela J.I.	55	54	6	3	6	3	0	0	0	0	0	0	2.0	0.0	2000-029
Rome	Rome TMS	2000-05-08	Masters	Outdoor	Clay	1st Round	3	Medvedev A.	Federer R.	25	51	3	6	6	3	7	5	0	0	0	0	2.0	1.0	2000-029
Rome	Rome TMS	2000-05-08	Masters	Outdoor	Clay	1st Round	3	Moya C.	Ruud C.	36	86	6	3	6	1	0	0	0	0	0	0	2.0	0.0	2000-029
Rome	Rome TMS	2000-05-08	Masters	Outdoor	Clay	1st Round	3	Norman M.	Grosjean S.	4	35	6	3	7	6	0	0	0	0	0	0	2.0	0.0	2000-029
Rome	Rome TMS	2000-05-08	Masters	Outdoor	Clay	1st Round	3	Novak J.	Haas T.	40	19	7	6	7	6	0	0	0	0	0	0	2.0	0.0	2000-029
Rome	Rome TMS	2000-05-08	Masters	Outdoor	Clay	1st Round	3	Pavel A.	Escude N.	83	22	6	1	4	6	6	3	0	0	0	0	2.0	1.0	2000-029
Rome	Rome TMS	2000-05-08	Masters	Outdoor	Clay	1st Round	3	Philippoussis M.	Rosset M.	24	43	6	3	1	6	7	6	0	0	0	0	2.0	1.0	2000-029
Rome	Rome TMS	2000-05-08	Masters	Outdoor	Clay	1st Round	3	Pioline C.	Woodruff C.	5	39	6	1	6	1	0	0	0	0	0	0	2.0	0.0	2000-029
Rome	Rome TMS	2000-05-08	Masters	Outdoor	Clay	1st Round	3	Puerta M.	Furlan R.	38	482	6	2	6	3	0	0	0	0	0	0	2.0	0.0	2000-029
Rome	Rome TMS	2000-05-08	Masters	Outdoor	Clay	1st Round	3	Safin M.	Rios M.	14	20	6	1	6	4	0	0	0	0	0	0	2.0	0.0	2000-029
Rome	Rome TMS	2000-05-08	Masters	Outdoor	Clay	1st Round	3	Santoro F.	Tieleman L.	28	98	7	5	6	3	0	0	0	0	0	0	2.0	0.0	2000-029
Rome	Rome TMS	2000-05-08	Masters	Outdoor	Clay	1st Round	3	Squillari F.	Dosedel S.	37	53	2	6	6	3	6	4	0	0	0	0	2.0	1.0	2000-029
Rome	Rome TMS	2000-05-08	Masters	Outdoor	Clay	1st Round	3	Ulihrach B.	Rafter P.	109	13	3	6	6	4	6	3	0	0	0	0	2.0	1.0	2000-029
Rome	Rome TMS	2000-05-08	Masters	Outdoor	Clay	1st Round	3	Vicente F.	Rusedski G.	30	15	6	3	6	1	0	0	0	0	0	0	2.0	0.0	2000-029
Rome	Rome TMS	2000-05-08	Masters	Outdoor	Clay	1st Round	3	Zabaleta M.	Krajicek R.	45	34	6	4	6	4	0	0	0	0	0	0	2.0	0.0	2000-029
Rome	Rome TMS	2000-05-08	Masters	Outdoor	Clay	2nd Round	3	Agassi A.	Gaudio G.	1	46	6	1	6	4	0	0	0	0	0	0	2.0	0.0	2000-029
Rome	Rome TMS	2000-05-08	Masters	Outdoor	Clay	2nd Round	3	Clavet F.	Lapentti N.	63	8	7	5	6	4	0	0	0	0	0	0	2.0	0.0	2000-029
Rome	Rome TMS	2000-05-08	Masters	Outdoor	Clay	2nd Round	3	Corretja A.	Novak J.	11	40	6	3	7	6	0	0	0	0	0	0	2.0	0.0	2000-029
Rome	Rome TMS	2000-05-08	Masters	Outdoor	Clay	2nd Round	3	Costa A.	Ulihrach B.	21	109	6	1	6	2	0	0	0	0	0	0	2.0	0.0	2000-029
Rome	Rome TMS	2000-05-08	Masters	Outdoor	Clay	2nd Round	3	El Aynaoui Y.	Zabaleta M.	16	45	3	6	7	6	7	6	0	0	0	0	2.0	1.0	2000-029
Rome	Rome TMS	2000-05-08	Masters	Outdoor	Clay	2nd Round	3	Enqvist T.	Chang M.	9	32	2	6	6	4	6	2	0	0	0	0	2.0	1.0	2000-029
Rome	Rome TMS	2000-05-08	Masters	Outdoor	Clay	2nd Round	3	Ferrero J.C.	Arazi H.	18	29	7	6	6	3	0	0	0	0	0	0	2.0	0.0	2000-029
Rome	Rome TMS	2000-05-08	Masters	Outdoor	Clay	2nd Round	3	Hewitt L.	di Pasquale A.	12	58	6	3	6	7	6	4	0	0	0	0	2.0	1.0	2000-029
Rome	Rome TMS	2000-05-08	Masters	Outdoor	Clay	2nd Round	3	Hrbaty D.	Squillari F.	17	37	6	4	7	6	0	0	0	0	0	0	2.0	0.0	2000-029
Rome	Rome TMS	2000-05-08	Masters	Outdoor	Clay	2nd Round	3	Kuerten G.	Philippoussis M.	6	24	6	2	6	2	0	0	0	0	0	0	2.0	0.0	2000-029
Rome	Rome TMS	2000-05-08	Masters	Outdoor	Clay	2nd Round	3	Mantilla F.	Safin M.	55	14	7	5	6	7	6	3	0	0	0	0	2.0	1.0	2000-029
Rome	Rome TMS	2000-05-08	Masters	Outdoor	Clay	2nd Round	3	Medvedev A.	Vicente F.	25	30	6	2	7	5	0	0	0	0	0	0	2.0	0.0	2000-029
Rome	Rome TMS	2000-05-08	Masters	Outdoor	Clay	2nd Round	3	Norman M.	Moya C.	4	36	6	4	6	2	0	0	0	0	0	0	2.0	0.0	2000-029
Rome	Rome TMS	2000-05-08	Masters	Outdoor	Clay	2nd Round	3	Pavel A.	Pioline C.	83	5	3	6	6	1	7	6	0	0	0	0	2.0	1.0	2000-029
Rome	Rome TMS	2000-05-08	Masters	Outdoor	Clay	2nd Round	3	Puerta M.	Kafelnikov Y.	38	3	6	4	6	4	0	0	0	0	0	0	2.0	0.0	2000-029
Rome	Rome TMS	2000-05-08	Masters	Outdoor	Clay	2nd Round	3	Santoro F.	Henman T.	28	10	7	6	4	6	6	4	0	0	0	0	2.0	1.0	2000-029
Rome	Rome TMS	2000-05-08	Masters	Outdoor	Clay	3rd Round	3	Corretja A.	Santoro F.	11	28	6	2	6	3	0	0	0	0	0	0	2.0	0.0	2000-029
Rome	Rome TMS	2000-05-08	Masters	Outdoor	Clay	3rd Round	3	Costa A.	Clavet F.	21	63	6	3	6	2	0	0	0	0	0	0	2.0	0.0	2000-029
Rome	Rome TMS	2000-05-08	Masters	Outdoor	Clay	3rd Round	3	Hewitt L.	Enqvist T.	12	9	7	6	2	6	6	3	0	0	0	0	2.0	1.0	2000-029
Rome	Rome TMS	2000-05-08	Masters	Outdoor	Clay	3rd Round	3	Hrbaty D.	Agassi A.	17	1	6	4	6	4	0	0	0	0	0	0	2.0	0.0	2000-029
Rome	Rome TMS	2000-05-08	Masters	Outdoor	Clay	3rd Round	3	Kuerten G.	El Aynaoui Y.	6	16	0	0	0	0	0	0	0	0	0	0	0.0	0.0	2000-029
Rome	Rome TMS	2000-05-08	Masters	Outdoor	Clay	3rd Round	3	Mantilla F.	Pavel A.	55	83	6	4	6	2	0	0	0	0	0	0	2.0	0.0	2000-029
Rome	Rome TMS	2000-05-08	Masters	Outdoor	Clay	3rd Round	3	Norman M.	Medvedev A.	4	25	7	6	6	1	0	0	0	0	0	0	2.0	0.0	2000-029
Rome	Rome TMS	2000-05-08	Masters	Outdoor	Clay	3rd Round	3	Puerta M.	Ferrero J.C.	38	18	7	6	3	6	6	4	0	0	0	0	2.0	1.0	2000-029
Rome	Rome TMS	2000-05-08	Masters	Outdoor	Clay	Quarterfinals	3	Corretja A.	Hrbaty D.	11	17	6	1	7	6	0	0	0	0	0	0	2.0	0.0	2000-029
Rome	Rome TMS	2000-05-08	Masters	Outdoor	Clay	Quarterfinals	3	Hewitt L.	Puerta M.	12	38	6	3	3	6	6	1	0	0	0	0	2.0	1.0	2000-029
Rome	Rome TMS	2000-05-08	Masters	Outdoor	Clay	Quarterfinals	3	Kuerten G.	Costa A.	6	21	6	4	7	5	0	0	0	0	0	0	2.0	0.0	2000-029
Rome	Rome TMS	2000-05-08	Masters	Outdoor	Clay	Quarterfinals	3	Norman M.	Mantilla F.	4	55	6	4	6	3	0	0	0	0	0	0	2.0	0.0	2000-029
Rome	Rome TMS	2000-05-08	Masters	Outdoor	Clay	Semifinals	3	Kuerten G.	Corretja A.	6	11	6	4	6	2	0	0	0	0	0	0	2.0	0.0	2000-029
Rome	Rome TMS	2000-05-08	Masters	Outdoor	Clay	Semifinals	3	Norman M.	Hewitt L.	4	12	6	3	6	0	0	0	0	0	0	0	2.0	0.0	2000-029
Rome	Rome TMS	2000-05-08	Masters	Outdoor	Clay	The Final	5	Norman M.	Kuerten G.	4	6	6	3	4	6	6	4	6	4	0	0	3.0	1.0	2000-029
Hamburg	Hamburg TMS	2000-05-15	Masters	Outdoor	Clay	1st Round	3	Black B.	Tarango J.	65	62	7	5	3	6	6	4	0	0	0	0	2.0	1.0	2000-030
Hamburg	Hamburg TMS	2000-05-15	Masters	Outdoor	Clay	1st Round	3	Clavet F.	Prinosil D.	55	129	6	4	6	2	0	0	0	0	0	0	2.0	0.0	2000-030
Hamburg	Hamburg TMS	2000-05-15	Masters	Outdoor	Clay	1st Round	3	Corretja A.	Squillari F.	11	43	6	3	6	2	0	0	0	0	0	0	2.0	0.0	2000-030
Hamburg	Hamburg TMS	2000-05-15	Masters	Outdoor	Clay	1st Round	3	di Pasquale A.	Dosedel S.	54	51	7	5	1	6	6	3	0	0	0	0	2.0	1.0	2000-030
Hamburg	Hamburg TMS	2000-05-15	Masters	Outdoor	Clay	1st Round	3	El Aynaoui Y.	Huet S.	15	107	6	3	3	6	6	4	0	0	0	0	2.0	1.0	2000-030
Hamburg	Hamburg TMS	2000-05-15	Masters	Outdoor	Clay	1st Round	3	Enqvist T.	Kucera K.	8	37	6	3	4	6	6	4	0	0	0	0	2.0	1.0	2000-030
Hamburg	Hamburg TMS	2000-05-15	Masters	Outdoor	Clay	1st Round	3	Ferreira W.	Rafter P.	52	22	6	4	7	5	0	0	0	0	0	0	2.0	0.0	2000-030
Hamburg	Hamburg TMS	2000-05-15	Masters	Outdoor	Clay	1st Round	3	Ferrero J.C.	Moya C.	16	34	3	6	6	2	7	6	0	0	0	0	2.0	1.0	2000-030
Hamburg	Hamburg TMS	2000-05-15	Masters	Outdoor	Clay	1st Round	3	Fromberg R.	Meligeni F.	63	40	7	5	6	3	0	0	0	0	0	0	2.0	0.0	2000-030
Hamburg	Hamburg TMS	2000-05-15	Masters	Outdoor	Clay	1st Round	3	Gambill J.M.	Chang M.	72	32	7	5	7	5	0	0	0	0	0	0	2.0	0.0	2000-030
Hamburg	Hamburg TMS	2000-05-15	Masters	Outdoor	Clay	1st Round	3	Golmard J.	Goellner M.K.	88	407	6	3	6	1	0	0	0	0	0	0	2.0	0.0	2000-030
Hamburg	Hamburg TMS	2000-05-15	Masters	Outdoor	Clay	1st Round	3	Grosjean S.	Santoro F.	33	26	7	5	7	6	0	0	0	0	0	0	2.0	0.0	2000-030
Hamburg	Hamburg TMS	2000-05-15	Masters	Outdoor	Clay	1st Round	3	Henman T.	Arazi H.	12	27	6	4	7	5	0	0	0	0	0	0	2.0	0.0	2000-030
Hamburg	Hamburg TMS	2000-05-15	Masters	Outdoor	Clay	1st Round	3	Hewitt L.	Philippoussis M.	10	24	6	4	7	6	0	0	0	0	0	0	2.0	0.0	2000-030
Hamburg	Hamburg TMS	2000-05-15	Masters	Outdoor	Clay	1st Round	3	Kohlmann M.	Haas T.	179	19	7	6	6	4	0	0	0	0	0	0	2.0	0.0	2000-030
Hamburg	Hamburg TMS	2000-05-15	Masters	Outdoor	Clay	1st Round	3	Kuerten G.	Alami K.	7	28	5	7	6	2	6	3	0	0	0	0	2.0	1.0	2000-030
Hamburg	Hamburg TMS	2000-05-15	Masters	Outdoor	Clay	1st Round	3	Mantilla F.	Sargsian S.	64	58	6	3	6	4	0	0	0	0	0	0	2.0	0.0	2000-030
Hamburg	Hamburg TMS	2000-05-15	Masters	Outdoor	Clay	1st Round	3	Martin A.	Vacek D.	75	47	6	4	3	6	6	1	0	0	0	0	2.0	1.0	2000-030
Hamburg	Hamburg TMS	2000-05-15	Masters	Outdoor	Clay	1st Round	3	Martin T.	Vicente F.	23	31	6	1	6	1	0	0	0	0	0	0	2.0	0.0	2000-030
Hamburg	Hamburg TMS	2000-05-15	Masters	Outdoor	Clay	1st Round	3	Medvedev A.	Hrbaty D.	25	13	6	4	7	6	0	0	0	0	0	0	2.0	0.0	2000-030
Hamburg	Hamburg TMS	2000-05-15	Masters	Outdoor	Clay	1st Round	3	Mirnyi M.	Voinea A.	57	93	6	3	5	7	6	4	0	0	0	0	2.0	1.0	2000-030
Hamburg	Hamburg TMS	2000-05-15	Masters	Outdoor	Clay	1st Round	3	Norman M.	Johansson T.	4	59	6	2	6	4	0	0	0	0	0	0	2.0	0.0	2000-030
Hamburg	Hamburg TMS	2000-05-15	Masters	Outdoor	Clay	1st Round	3	Pavel A.	Federer R.	70	50	6	4	6	3	0	0	0	0	0	0	2.0	0.0	2000-030
Hamburg	Hamburg TMS	2000-05-15	Masters	Outdoor	Clay	1st Round	3	Pioline C.	Novak J.	5	39	7	6	6	2	0	0	0	0	0	0	2.0	0.0	2000-030
Hamburg	Hamburg TMS	2000-05-15	Masters	Outdoor	Clay	1st Round	3	Puerta M.	Koubek S.	30	29	6	4	6	2	0	0	0	0	0	0	2.0	0.0	2000-030
Hamburg	Hamburg TMS	2000-05-15	Masters	Outdoor	Clay	1st Round	3	Rios M.	Escude N.	20	21	6	4	6	1	0	0	0	0	0	0	2.0	0.0	2000-030
Hamburg	Hamburg TMS	2000-05-15	Masters	Outdoor	Clay	1st Round	3	Rosset M.	Lapentti N.	41	9	7	6	6	3	0	0	0	0	0	0	2.0	0.0	2000-030
Hamburg	Hamburg TMS	2000-05-15	Masters	Outdoor	Clay	1st Round	3	Safin M.	Costa A.	14	18	7	6	7	6	0	0	0	0	0	0	2.0	0.0	2000-030
Hamburg	Hamburg TMS	2000-05-15	Masters	Outdoor	Clay	1st Round	3	Sampras P.	Woodruff C.	2	36	6	4	7	6	0	0	0	0	0	0	2.0	0.0	2000-030
Hamburg	Hamburg TMS	2000-05-15	Masters	Outdoor	Clay	1st Round	3	Schalken S.	Kafelnikov Y.	44	3	6	4	6	3	0	0	0	0	0	0	2.0	0.0	2000-030
Hamburg	Hamburg TMS	2000-05-15	Masters	Outdoor	Clay	1st Round	3	Schuettler R.	Spadea V.	78	46	6	4	3	6	6	3	0	0	0	0	2.0	1.0	2000-030
Hamburg	Hamburg TMS	2000-05-15	Masters	Outdoor	Clay	1st Round	3	Zabaleta M.	Gaudio G.	38	45	6	3	6	3	0	0	0	0	0	0	2.0	0.0	2000-030
Hamburg	Hamburg TMS	2000-05-15	Masters	Outdoor	Clay	2nd Round	3	Clavet F.	Enqvist T.	55	8	7	6	6	4	0	0	0	0	0	0	2.0	0.0	2000-030
Hamburg	Hamburg TMS	2000-05-15	Masters	Outdoor	Clay	2nd Round	3	Corretja A.	Martin T.	11	23	6	3	6	2	0	0	0	0	0	0	2.0	0.0	2000-030
Hamburg	Hamburg TMS	2000-05-15	Masters	Outdoor	Clay	2nd Round	3	di Pasquale A.	Sampras P.	54	2	6	4	6	4	0	0	0	0	0	0	2.0	0.0	2000-030
Hamburg	Hamburg TMS	2000-05-15	Masters	Outdoor	Clay	2nd Round	3	El Aynaoui Y.	Martin A.	15	75	6	3	6	1	0	0	0	0	0	0	2.0	0.0	2000-030
Hamburg	Hamburg TMS	2000-05-15	Masters	Outdoor	Clay	2nd Round	3	Ferreira W.	Fromberg R.	52	63	6	4	3	6	7	6	0	0	0	0	2.0	1.0	2000-030
Hamburg	Hamburg TMS	2000-05-15	Masters	Outdoor	Clay	2nd Round	3	Henman T.	Golmard J.	12	88	2	6	6	4	6	1	0	0	0	0	2.0	1.0	2000-030
Hamburg	Hamburg TMS	2000-05-15	Masters	Outdoor	Clay	2nd Round	3	Kuerten G.	Grosjean S.	7	33	6	1	3	6	6	3	0	0	0	0	2.0	1.0	2000-030
Hamburg	Hamburg TMS	2000-05-15	Masters	Outdoor	Clay	2nd Round	3	Medvedev A.	Gambill J.M.	25	72	1	6	7	5	6	2	0	0	0	0	2.0	1.0	2000-030
Hamburg	Hamburg TMS	2000-05-15	Masters	Outdoor	Clay	2nd Round	3	Norman M.	Schuettler R.	4	78	3	6	6	3	6	1	0	0	0	0	2.0	1.0	2000-030
Hamburg	Hamburg TMS	2000-05-15	Masters	Outdoor	Clay	2nd Round	3	Pavel A.	Ferrero J.C.	70	16	6	4	6	4	0	0	0	0	0	0	2.0	0.0	2000-030
Hamburg	Hamburg TMS	2000-05-15	Masters	Outdoor	Clay	2nd Round	3	Pioline C.	Mirnyi M.	5	57	7	6	6	3	0	0	0	0	0	0	2.0	0.0	2000-030
Hamburg	Hamburg TMS	2000-05-15	Masters	Outdoor	Clay	2nd Round	3	Puerta M.	Schalken S.	30	44	6	4	6	4	0	0	0	0	0	0	2.0	0.0	2000-030
Hamburg	Hamburg TMS	2000-05-15	Masters	Outdoor	Clay	2nd Round	3	Rios M.	Kohlmann M.	20	179	6	1	6	0	0	0	0	0	0	0	2.0	0.0	2000-030
Hamburg	Hamburg TMS	2000-05-15	Masters	Outdoor	Clay	2nd Round	3	Rosset M.	Black B.	41	65	6	3	6	2	0	0	0	0	0	0	2.0	0.0	2000-030
Hamburg	Hamburg TMS	2000-05-15	Masters	Outdoor	Clay	2nd Round	3	Safin M.	Mantilla F.	14	64	6	3	6	0	0	0	0	0	0	0	2.0	0.0	2000-030
Hamburg	Hamburg TMS	2000-05-15	Masters	Outdoor	Clay	2nd Round	3	Zabaleta M.	Hewitt L.	38	10	5	7	6	3	6	2	0	0	0	0	2.0	1.0	2000-030
Hamburg	Hamburg TMS	2000-05-15	Masters	Outdoor	Clay	3rd Round	3	Clavet F.	Corretja A.	55	11	6	4	6	1	0	0	0	0	0	0	2.0	0.0	2000-030
Hamburg	Hamburg TMS	2000-05-15	Masters	Outdoor	Clay	3rd Round	3	Kuerten G.	Ferreira W.	7	52	6	1	6	2	0	0	0	0	0	0	2.0	0.0	2000-030
Hamburg	Hamburg TMS	2000-05-15	Masters	Outdoor	Clay	3rd Round	3	Norman M.	El Aynaoui Y.	4	15	3	6	6	1	6	4	0	0	0	0	2.0	1.0	2000-030
Hamburg	Hamburg TMS	2000-05-15	Masters	Outdoor	Clay	3rd Round	3	Pavel A.	di Pasquale A.	70	54	6	3	7	6	0	0	0	0	0	0	2.0	0.0	2000-030
Hamburg	Hamburg TMS	2000-05-15	Masters	Outdoor	Clay	3rd Round	3	Pioline C.	Medvedev A.	5	25	4	6	6	2	6	3	0	0	0	0	2.0	1.0	2000-030
Hamburg	Hamburg TMS	2000-05-15	Masters	Outdoor	Clay	3rd Round	3	Rios M.	Puerta M.	20	30	7	6	6	0	0	0	0	0	0	0	2.0	0.0	2000-030
Hamburg	Hamburg TMS	2000-05-15	Masters	Outdoor	Clay	3rd Round	3	Safin M.	Rosset M.	14	41	6	4	7	5	0	0	0	0	0	0	2.0	0.0	2000-030
Hamburg	Hamburg TMS	2000-05-15	Masters	Outdoor	Clay	3rd Round	3	Zabaleta M.	Henman T.	38	12	7	5	6	3	0	0	0	0	0	0	2.0	0.0	2000-030
Hamburg	Hamburg TMS	2000-05-15	Masters	Outdoor	Clay	Quarterfinals	3	Kuerten G.	Norman M.	7	4	6	4	6	2	0	0	0	0	0	0	2.0	0.0	2000-030
Hamburg	Hamburg TMS	2000-05-15	Masters	Outdoor	Clay	Quarterfinals	3	Pavel A.	Zabaleta M.	70	38	7	5	6	4	0	0	0	0	0	0	2.0	0.0	2000-030
Hamburg	Hamburg TMS	2000-05-15	Masters	Outdoor	Clay	Quarterfinals	3	Rios M.	Clavet F.	20	55	6	4	6	3	0	0	0	0	0	0	2.0	0.0	2000-030
Hamburg	Hamburg TMS	2000-05-15	Masters	Outdoor	Clay	Quarterfinals	3	Safin M.	Pioline C.	14	5	7	6	4	6	6	3	0	0	0	0	2.0	1.0	2000-030
Hamburg	Hamburg TMS	2000-05-15	Masters	Outdoor	Clay	Semifinals	3	Kuerten G.	Pavel A.	7	70	6	3	6	3	0	0	0	0	0	0	2.0	0.0	2000-030
Hamburg	Hamburg TMS	2000-05-15	Masters	Outdoor	Clay	Semifinals	3	Safin M.	Rios M.	14	20	7	6	6	2	0	0	0	0	0	0	2.0	0.0	2000-030
Hamburg	Hamburg TMS	2000-05-15	Masters	Outdoor	Clay	The Final	5	Kuerten G.	Safin M.	7	14	6	4	5	7	6	4	5	7	7	6	3.0	2.0	2000-030
St. Polten	Internationaler Raiffeisen Grand Prix	2000-05-22	International	Outdoor	Clay	1st Round	3	Blanco G.	Sa A.	70	86	6	1	1	0	0	0	0	0	0	0	1.0	0.0	2000-031
St. Polten	Internationaler Raiffeisen Grand Prix	2000-05-22	International	Outdoor	Clay	1st Round	3	Bruguera S.	Berasategui A.	213	82	6	3	2	6	6	3	0	0	0	0	2.0	1.0	2000-031
St. Polten	Internationaler Raiffeisen Grand Prix	2000-05-22	International	Outdoor	Clay	1st Round	3	Gambill J.M.	Ljubicic I.	67	85	7	5	6	1	0	0	0	0	0	0	2.0	0.0	2000-031
St. Polten	Internationaler Raiffeisen Grand Prix	2000-05-22	International	Outdoor	Clay	1st Round	3	Gaudenzi A.	Kiefer N.	74	7	6	7	3	0	0	0	0	0	0	0	0.0	1.0	2000-031
St. Polten	Internationaler Raiffeisen Grand Prix	2000-05-22	International	Outdoor	Clay	1st Round	3	Hantschk M.	Federer R.	94	54	6	2	6	1	0	0	0	0	0	0	2.0	0.0	2000-031
St. Polten	Internationaler Raiffeisen Grand Prix	2000-05-22	International	Outdoor	Clay	1st Round	3	Hipfl M.	Goellner M.K.	115	381	7	6	3	6	6	2	0	0	0	0	2.0	1.0	2000-031
St. Polten	Internationaler Raiffeisen Grand Prix	2000-05-22	International	Outdoor	Clay	1st Round	3	Ilie A.	Melzer J.	52	437	6	4	7	6	0	0	0	0	0	0	2.0	0.0	2000-031
St. Polten	Internationaler Raiffeisen Grand Prix	2000-05-22	International	Outdoor	Clay	1st Round	3	Koubek S.	Ruud C.	31	87	6	3	6	4	0	0	0	0	0	0	2.0	0.0	2000-031
St. Polten	Internationaler Raiffeisen Grand Prix	2000-05-22	International	Outdoor	Clay	1st Round	3	Marin J.A.	Knippschild J.	77	109	6	3	6	3	0	0	0	0	0	0	2.0	0.0	2000-031
St. Polten	Internationaler Raiffeisen Grand Prix	2000-05-22	International	Outdoor	Clay	1st Round	3	Medvedev A.	Humphries S.	21	720	6	3	4	6	7	6	0	0	0	0	2.0	1.0	2000-031
St. Polten	Internationaler Raiffeisen Grand Prix	2000-05-22	International	Outdoor	Clay	1st Round	3	Pavel A.	Vicente F.	43	30	6	4	7	5	0	0	0	0	0	0	2.0	0.0	2000-031
St. Polten	Internationaler Raiffeisen Grand Prix	2000-05-22	International	Outdoor	Clay	1st Round	3	Portas A.	Giner J.	71	399	4	6	6	1	6	2	0	0	0	0	2.0	1.0	2000-031
St. Polten	Internationaler Raiffeisen Grand Prix	2000-05-22	International	Outdoor	Clay	1st Round	3	Rochus C.	Goldstein P.	93	79	6	1	1	6	6	3	0	0	0	0	2.0	1.0	2000-031
St. Polten	Internationaler Raiffeisen Grand Prix	2000-05-22	International	Outdoor	Clay	1st Round	3	Schalken S.	Gumy H.	39	92	6	3	6	4	0	0	0	0	0	0	2.0	0.0	2000-031
St. Polten	Internationaler Raiffeisen Grand Prix	2000-05-22	International	Outdoor	Clay	1st Round	3	Stanoytchev O.	Bastl G.	105	75	3	6	6	3	6	3	0	0	0	0	2.0	1.0	2000-031
St. Polten	Internationaler Raiffeisen Grand Prix	2000-05-22	International	Outdoor	Clay	1st Round	3	Tarango J.	Philippoussis M.	64	25	1	6	6	4	6	3	0	0	0	0	2.0	1.0	2000-031
St. Polten	Internationaler Raiffeisen Grand Prix	2000-05-22	International	Outdoor	Clay	2nd Round	3	Blanco G.	Hantschk M.	70	94	6	4	6	2	0	0	0	0	0	0	2.0	0.0	2000-031
St. Polten	Internationaler Raiffeisen Grand Prix	2000-05-22	International	Outdoor	Clay	2nd Round	3	Hipfl M.	Koubek S.	115	31	6	2	6	1	0	0	0	0	0	0	2.0	0.0	2000-031
St. Polten	Internationaler Raiffeisen Grand Prix	2000-05-22	International	Outdoor	Clay	2nd Round	3	Ilie A.	Stanoytchev O.	52	105	4	6	6	3	6	2	0	0	0	0	2.0	1.0	2000-031
St. Polten	Internationaler Raiffeisen Grand Prix	2000-05-22	International	Outdoor	Clay	2nd Round	3	Marin J.A.	Schalken S.	77	39	4	6	6	3	6	2	0	0	0	0	2.0	1.0	2000-031
St. Polten	Internationaler Raiffeisen Grand Prix	2000-05-22	International	Outdoor	Clay	2nd Round	3	Medvedev A.	Rochus C.	21	93	6	4	6	4	0	0	0	0	0	0	2.0	0.0	2000-031
St. Polten	Internationaler Raiffeisen Grand Prix	2000-05-22	International	Outdoor	Clay	2nd Round	3	Pavel A.	Gambill J.M.	43	67	6	3	7	5	0	0	0	0	0	0	2.0	0.0	2000-031
St. Polten	Internationaler Raiffeisen Grand Prix	2000-05-22	International	Outdoor	Clay	2nd Round	3	Portas A.	Gaudenzi A.	71	74	6	2	6	0	0	0	0	0	0	0	2.0	0.0	2000-031
St. Polten	Internationaler Raiffeisen Grand Prix	2000-05-22	International	Outdoor	Clay	2nd Round	3	Tarango J.	Bruguera S.	64	213	6	4	6	1	0	0	0	0	0	0	2.0	0.0	2000-031
St. Polten	Internationaler Raiffeisen Grand Prix	2000-05-22	International	Outdoor	Clay	Quarterfinals	3	Ilie A.	Tarango J.	52	64	7	5	6	3	0	0	0	0	0	0	2.0	0.0	2000-031
St. Polten	Internationaler Raiffeisen Grand Prix	2000-05-22	International	Outdoor	Clay	Quarterfinals	3	Marin J.A.	Hipfl M.	77	115	6	3	6	4	0	0	0	0	0	0	2.0	0.0	2000-031
St. Polten	Internationaler Raiffeisen Grand Prix	2000-05-22	International	Outdoor	Clay	Quarterfinals	3	Pavel A.	Medvedev A.	43	21	6	4	2	6	6	2	0	0	0	0	2.0	1.0	2000-031
St. Polten	Internationaler Raiffeisen Grand Prix	2000-05-22	International	Outdoor	Clay	Quarterfinals	3	Portas A.	Blanco G.	71	70	6	7	6	3	6	4	0	0	0	0	2.0	1.0	2000-031
St. Polten	Internationaler Raiffeisen Grand Prix	2000-05-22	International	Outdoor	Clay	Semifinals	3	Ilie A.	Marin J.A.	52	77	6	1	7	6	0	0	0	0	0	0	2.0	0.0	2000-031
St. Polten	Internationaler Raiffeisen Grand Prix	2000-05-22	International	Outdoor	Clay	Semifinals	3	Pavel A.	Portas A.	43	71	2	6	6	3	6	2	0	0	0	0	2.0	1.0	2000-031
St. Polten	Internationaler Raiffeisen Grand Prix	2000-05-22	International	Outdoor	Clay	The Final	3	Pavel A.	Ilie A.	43	52	7	5	3	6	6	2	0	0	0	0	2.0	1.0	2000-031
Paris	French Open	2000-05-29	Grand Slam	Outdoor	Clay	1st Round	5	Agassi A.	Dupuis A.	1	116	7	6	6	3	6	4	0	0	0	0	3.0	0.0	2000-032
Paris	French Open	2000-05-29	Grand Slam	Outdoor	Clay	1st Round	5	Agenor R.	Srichaphan P.	91	92	6	2	6	4	3	6	7	6	0	0	3.0	1.0	2000-032
Paris	French Open	2000-05-29	Grand Slam	Outdoor	Clay	1st Round	5	Arazi H.	Woodruff C.	28	41	6	3	6	4	7	6	0	0	0	0	3.0	0.0	2000-032
Paris	French Open	2000-05-29	Grand Slam	Outdoor	Clay	1st Round	5	Balcells J.	Bruguera S.	122	198	6	3	5	7	6	2	1	6	6	0	3.0	2.0	2000-032
Paris	French Open	2000-05-29	Grand Slam	Outdoor	Clay	1st Round	5	Browne F.	Marin J.A.	123	71	7	5	6	3	6	7	6	1	0	0	3.0	1.0	2000-032
Paris	French Open	2000-05-29	Grand Slam	Outdoor	Clay	1st Round	5	Calleri A.	Mantilla F.	102	63	6	2	6	3	6	4	0	0	0	0	3.0	0.0	2000-032
Paris	French Open	2000-05-29	Grand Slam	Outdoor	Clay	1st Round	5	Chang M.	Voinea A.	33	90	6	1	6	2	2	6	6	3	0	0	3.0	1.0	2000-032
Paris	French Open	2000-05-29	Grand Slam	Outdoor	Clay	1st Round	5	Charpentier M.	Alami K.	230	30	6	7	6	4	6	3	1	6	6	3	3.0	2.0	2000-032
Paris	French Open	2000-05-29	Grand Slam	Outdoor	Clay	1st Round	5	Chela J.I.	Martin T.	56	22	4	6	6	3	6	4	6	4	0	0	3.0	1.0	2000-032
Paris	French Open	2000-05-29	Grand Slam	Outdoor	Clay	1st Round	5	Clavet F.	Canas G.	49	117	6	2	6	0	6	3	0	0	0	0	3.0	0.0	2000-032
Paris	French Open	2000-05-29	Grand Slam	Outdoor	Clay	1st Round	5	Clement A.	Escude N.	59	23	7	6	6	4	6	0	0	0	0	0	3.0	0.0	2000-032
Paris	French Open	2000-05-29	Grand Slam	Outdoor	Clay	1st Round	5	Coria G.	Llodra M.	295	176	6	3	6	7	6	4	6	4	0	0	3.0	1.0	2000-032
Paris	French Open	2000-05-29	Grand Slam	Outdoor	Clay	1st Round	5	Corretja A.	Martin A.	10	73	6	3	6	4	6	4	0	0	0	0	3.0	0.0	2000-032
Paris	French Open	2000-05-29	Grand Slam	Outdoor	Clay	1st Round	5	Costa A.	Ivanisevic G.	18	67	6	3	6	3	6	0	0	0	0	0	3.0	0.0	2000-032
Paris	French Open	2000-05-29	Grand Slam	Outdoor	Clay	1st Round	5	Dosedel S.	Rusedski G.	55	17	6	3	7	6	7	6	0	0	0	0	3.0	0.0	2000-032
Paris	French Open	2000-05-29	Grand Slam	Outdoor	Clay	1st Round	5	El Aynaoui Y.	Lisnard J.	15	148	3	6	2	6	6	4	6	3	6	1	3.0	2.0	2000-032
Paris	French Open	2000-05-29	Grand Slam	Outdoor	Clay	1st Round	5	Enqvist T.	Rochus C.	7	89	6	2	6	0	6	0	0	0	0	0	3.0	0.0	2000-032
Paris	French Open	2000-05-29	Grand Slam	Outdoor	Clay	1st Round	5	Eschauer W.	Saulnier C.	209	126	3	6	6	2	6	2	6	2	0	0	3.0	1.0	2000-032
Paris	French Open	2000-05-29	Grand Slam	Outdoor	Clay	1st Round	5	Federer R.	Arthurs W.	54	106	7	6	6	3	1	6	6	3	0	0	3.0	1.0	2000-032
Paris	French Open	2000-05-29	Grand Slam	Outdoor	Clay	1st Round	5	Ferreira W.	Schuettler R.	48	77	7	6	4	6	6	3	6	2	0	0	3.0	1.0	2000-032
Paris	French Open	2000-05-29	Grand Slam	Outdoor	Clay	1st Round	5	Ferrero J.C.	Golmard J.	16	79	6	4	6	3	6	2	0	0	0	0	3.0	0.0	2000-032
Paris	French Open	2000-05-29	Grand Slam	Outdoor	Clay	1st Round	5	Gambill J.M.	Kiefer N.	69	8	6	3	7	5	6	1	0	0	0	0	3.0	0.0	2000-032
Paris	French Open	2000-05-29	Grand Slam	Outdoor	Clay	1st Round	5	Gaudenzi A.	van Lottum J.	74	114	6	3	3	6	7	6	6	0	0	0	3.0	1.0	2000-032
Paris	French Open	2000-05-29	Grand Slam	Outdoor	Clay	1st Round	5	Gaudio G.	di Pasquale A.	47	51	6	2	6	3	6	2	0	0	0	0	3.0	0.0	2000-032
Paris	French Open	2000-05-29	Grand Slam	Outdoor	Clay	1st Round	5	Goldstein P.	Sa A.	80	86	6	1	6	1	7	6	0	0	0	0	3.0	0.0	2000-032
Paris	French Open	2000-05-29	Grand Slam	Outdoor	Clay	1st Round	5	Grosjean S.	Fromberg R.	34	61	6	4	6	2	1	6	6	1	0	0	3.0	1.0	2000-032
Paris	French Open	2000-05-29	Grand Slam	Outdoor	Clay	1st Round	5	Gumy H.	Moya C.	93	35	7	6	6	2	4	6	3	6	6	3	3.0	2.0	2000-032
Paris	French Open	2000-05-29	Grand Slam	Outdoor	Clay	1st Round	5	Haas T.	Rios M.	21	19	6	3	6	2	0	0	0	0	0	0	2.0	0.0	2000-032
Paris	French Open	2000-05-29	Grand Slam	Outdoor	Clay	1st Round	5	Hantschk M.	Prinosil D.	94	127	6	2	6	7	7	6	6	4	0	0	3.0	1.0	2000-032
Paris	French Open	2000-05-29	Grand Slam	Outdoor	Clay	1st Round	5	Henman T.	Spadea V.	13	50	7	5	7	5	6	4	0	0	0	0	3.0	0.0	2000-032
Paris	French Open	2000-05-29	Grand Slam	Outdoor	Clay	1st Round	5	Hewitt L.	Tarango J.	9	58	7	6	7	6	6	3	0	0	0	0	3.0	0.0	2000-032
Paris	French Open	2000-05-29	Grand Slam	Outdoor	Clay	1st Round	5	Hipfl M.	Mahut N.	105	644	6	4	7	5	6	4	0	0	0	0	3.0	0.0	2000-032
Paris	French Open	2000-05-29	Grand Slam	Outdoor	Clay	1st Round	5	Hrbaty D.	Bjorkman J.	14	82	6	3	6	2	6	1	0	0	0	0	3.0	0.0	2000-032
Paris	French Open	2000-05-29	Grand Slam	Outdoor	Clay	1st Round	5	Ilie A.	Raoux G.	38	283	6	3	4	6	6	0	7	5	0	0	3.0	1.0	2000-032
Paris	French Open	2000-05-29	Grand Slam	Outdoor	Clay	1st Round	5	Johansson T.	Ruud C.	62	87	7	6	6	3	6	3	0	0	0	0	3.0	0.0	2000-032
Paris	French Open	2000-05-29	Grand Slam	Outdoor	Clay	1st Round	5	Kafelnikov Y.	Ljubicic I.	4	85	6	4	6	4	3	6	3	6	6	4	3.0	2.0	2000-032
Paris	French Open	2000-05-29	Grand Slam	Outdoor	Clay	1st Round	5	Koubek S.	Blanco G.	32	68	6	3	1	6	7	6	6	2	0	0	3.0	1.0	2000-032
Paris	French Open	2000-05-29	Grand Slam	Outdoor	Clay	1st Round	5	Krajicek R.	Zib T.	36	100	6	3	6	1	6	2	0	0	0	0	3.0	0.0	2000-032
Paris	French Open	2000-05-29	Grand Slam	Outdoor	Clay	1st Round	5	Kratochvil M.	Gimelstob J.	120	99	6	4	6	7	6	3	6	1	0	0	3.0	1.0	2000-032
Paris	French Open	2000-05-29	Grand Slam	Outdoor	Clay	1st Round	5	Kucera K.	Serrano O.	40	219	6	1	6	2	6	1	0	0	0	0	3.0	0.0	2000-032
Paris	French Open	2000-05-29	Grand Slam	Outdoor	Clay	1st Round	5	Kuerten G.	Vinciguerra A.	5	53	6	0	6	0	6	3	0	0	0	0	3.0	0.0	2000-032
Paris	French Open	2000-05-29	Grand Slam	Outdoor	Clay	1st Round	5	Lapentti N.	Boutter J.	11	95	6	4	6	2	6	0	0	0	0	0	3.0	0.0	2000-032
Paris	French Open	2000-05-29	Grand Slam	Outdoor	Clay	1st Round	5	Massu N.	Diaz J.	75	130	6	4	6	3	6	3	0	0	0	0	3.0	0.0	2000-032
Paris	French Open	2000-05-29	Grand Slam	Outdoor	Clay	1st Round	5	Medvedev A.	Tillstrom M.	20	65	1	6	7	6	7	6	6	2	0	0	3.0	1.0	2000-032
Paris	French Open	2000-05-29	Grand Slam	Outdoor	Clay	1st Round	5	Meligeni F.	Prodon E.	42	487	2	6	6	4	6	3	7	5	0	0	3.0	1.0	2000-032
Paris	French Open	2000-05-29	Grand Slam	Outdoor	Clay	1st Round	5	Norman M.	Guardiola T.	3	119	6	4	6	4	6	0	0	0	0	0	3.0	0.0	2000-032
Paris	French Open	2000-05-29	Grand Slam	Outdoor	Clay	1st Round	5	Philippoussis M.	Sampras P.	25	2	4	6	7	5	7	6	4	6	8	6	3.0	2.0	2000-032
Paris	French Open	2000-05-29	Grand Slam	Outdoor	Clay	1st Round	5	Pioline C.	Sanguinetti D.	6	97	4	6	6	0	4	0	0	0	0	0	1.0	1.0	2000-032
Paris	French Open	2000-05-29	Grand Slam	Outdoor	Clay	1st Round	5	Portas A.	Pavel A.	66	27	6	2	7	6	6	1	0	0	0	0	3.0	0.0	2000-032
Paris	French Open	2000-05-29	Grand Slam	Outdoor	Clay	1st Round	5	Puerta M.	Damm M.	26	84	7	6	6	3	6	2	0	0	0	0	3.0	0.0	2000-032
Paris	French Open	2000-05-29	Grand Slam	Outdoor	Clay	1st Round	5	Rafter P.	Pozzi G.	24	72	6	3	6	1	6	1	0	0	0	0	3.0	0.0	2000-032
Paris	French Open	2000-05-29	Grand Slam	Outdoor	Clay	1st Round	5	Rosset M.	Black B.	37	64	7	5	7	5	6	0	0	0	0	0	3.0	0.0	2000-032
Paris	French Open	2000-05-29	Grand Slam	Outdoor	Clay	1st Round	5	Safin M.	Bastl G.	12	76	6	7	6	1	6	3	6	2	0	0	3.0	1.0	2000-032
Paris	French Open	2000-05-29	Grand Slam	Outdoor	Clay	1st Round	5	Santoro F.	Gustafsson M.	29	78	6	3	3	6	6	4	6	4	0	0	3.0	1.0	2000-032
Paris	French Open	2000-05-29	Grand Slam	Outdoor	Clay	1st Round	5	Sargsian S.	Schalken S.	60	39	5	7	3	6	7	6	6	3	6	2	3.0	2.0	2000-032
Paris	French Open	2000-05-29	Grand Slam	Outdoor	Clay	1st Round	5	Savolt A.	Rodriguez M.	149	111	3	6	3	6	6	4	6	4	6	2	3.0	2.0	2000-032
Paris	French Open	2000-05-29	Grand Slam	Outdoor	Clay	1st Round	5	Squillari F.	Popp A.	45	110	3	6	6	3	6	2	6	0	0	0	3.0	1.0	2000-032
Paris	French Open	2000-05-29	Grand Slam	Outdoor	Clay	1st Round	5	Stanoytchev O.	Huet S.	104	101	4	6	0	6	7	5	6	4	7	5	3.0	2.0	2000-032
Paris	French Open	2000-05-29	Grand Slam	Outdoor	Clay	1st Round	5	Stoltenberg J.	Novak J.	81	43	6	4	6	3	3	6	6	1	0	0	3.0	1.0	2000-032
Paris	French Open	2000-05-29	Grand Slam	Outdoor	Clay	1st Round	5	Ulihrach B.	Phau B.	96	218	6	4	6	1	5	7	6	4	0	0	3.0	1.0	2000-032
Paris	French Open	2000-05-29	Grand Slam	Outdoor	Clay	1st Round	5	Vanek J.	Berasategui A.	88	83	6	1	6	1	6	7	5	7	6	1	3.0	2.0	2000-032
Paris	French Open	2000-05-29	Grand Slam	Outdoor	Clay	1st Round	5	Vicente F.	Mirnyi M.	31	57	3	6	5	7	6	3	6	4	6	4	3.0	2.0	2000-032
Paris	French Open	2000-05-29	Grand Slam	Outdoor	Clay	1st Round	5	Vinck C.	Behrend T.	195	113	6	1	6	4	6	4	0	0	0	0	3.0	0.0	2000-032
Paris	French Open	2000-05-29	Grand Slam	Outdoor	Clay	1st Round	5	Zabaleta M.	Levy H.	46	147	7	5	6	7	6	4	6	4	0	0	3.0	1.0	2000-032
Paris	French Open	2000-05-29	Grand Slam	Outdoor	Clay	2nd Round	5	Arazi H.	Hipfl M.	28	105	6	3	3	6	5	7	6	2	6	1	3.0	2.0	2000-032
Paris	French Open	2000-05-29	Grand Slam	Outdoor	Clay	2nd Round	5	Calleri A.	Hrbaty D.	102	14	6	7	6	1	6	4	6	4	0	0	3.0	1.0	2000-032
Paris	French Open	2000-05-29	Grand Slam	Outdoor	Clay	2nd Round	5	Chang M.	Johansson T.	33	62	7	6	7	6	2	6	6	3	0	0	3.0	1.0	2000-032
Paris	French Open	2000-05-29	Grand Slam	Outdoor	Clay	2nd Round	5	Corretja A.	Meligeni F.	10	42	4	6	6	3	6	3	4	6	6	3	3.0	2.0	2000-032
Paris	French Open	2000-05-29	Grand Slam	Outdoor	Clay	2nd Round	5	Costa A.	Gumy H.	18	93	4	6	6	3	7	5	1	0	0	0	2.0	1.0	2000-032
Paris	French Open	2000-05-29	Grand Slam	Outdoor	Clay	2nd Round	5	El Aynaoui Y.	Chela J.I.	15	56	6	3	6	4	6	0	0	0	0	0	3.0	0.0	2000-032
Paris	French Open	2000-05-29	Grand Slam	Outdoor	Clay	2nd Round	5	Enqvist T.	Gaudio G.	7	47	6	3	6	2	6	0	0	0	0	0	3.0	0.0	2000-032
Paris	French Open	2000-05-29	Grand Slam	Outdoor	Clay	2nd Round	5	Federer R.	Gambill J.M.	54	69	7	6	6	3	6	3	0	0	0	0	3.0	0.0	2000-032
Paris	French Open	2000-05-29	Grand Slam	Outdoor	Clay	2nd Round	5	Ferreira W.	Coria G.	48	295	6	3	6	1	4	6	7	5	0	0	3.0	1.0	2000-032
Paris	French Open	2000-05-29	Grand Slam	Outdoor	Clay	2nd Round	5	Ferrero J.C.	Dosedel S.	16	55	1	6	2	6	6	2	6	4	6	4	3.0	2.0	2000-032
Paris	French Open	2000-05-29	Grand Slam	Outdoor	Clay	2nd Round	5	Grosjean S.	Browne F.	34	123	6	1	6	3	2	6	6	7	6	2	3.0	2.0	2000-032
Paris	French Open	2000-05-29	Grand Slam	Outdoor	Clay	2nd Round	5	Haas T.	Gaudenzi A.	21	74	4	6	3	6	7	6	7	6	6	1	3.0	2.0	2000-032
Paris	French Open	2000-05-29	Grand Slam	Outdoor	Clay	2nd Round	5	Henman T.	Vinck C.	13	195	6	2	6	4	7	6	0	0	0	0	3.0	0.0	2000-032
Paris	French Open	2000-05-29	Grand Slam	Outdoor	Clay	2nd Round	5	Hewitt L.	Hantschk M.	9	94	2	6	6	3	3	6	6	2	6	3	3.0	2.0	2000-032
Paris	French Open	2000-05-29	Grand Slam	Outdoor	Clay	2nd Round	5	Kafelnikov Y.	Zabaleta M.	4	46	6	2	3	6	6	7	6	4	6	4	3.0	2.0	2000-032
Paris	French Open	2000-05-29	Grand Slam	Outdoor	Clay	2nd Round	5	Krajicek R.	Eschauer W.	36	209	7	5	6	3	7	5	0	0	0	0	3.0	0.0	2000-032
Paris	French Open	2000-05-29	Grand Slam	Outdoor	Clay	2nd Round	5	Kratochvil M.	Stanoytchev O.	120	104	6	7	7	5	6	2	6	1	0	0	3.0	1.0	2000-032
Paris	French Open	2000-05-29	Grand Slam	Outdoor	Clay	2nd Round	5	Kucera K.	Agassi A.	40	1	2	6	7	5	6	1	6	0	0	0	3.0	1.0	2000-032
Paris	French Open	2000-05-29	Grand Slam	Outdoor	Clay	2nd Round	5	Kuerten G.	Charpentier M.	5	230	7	6	6	2	6	2	0	0	0	0	3.0	0.0	2000-032
Paris	French Open	2000-05-29	Grand Slam	Outdoor	Clay	2nd Round	5	Lapentti N.	Ulihrach B.	11	96	7	6	6	3	6	7	6	3	0	0	3.0	1.0	2000-032
Paris	French Open	2000-05-29	Grand Slam	Outdoor	Clay	2nd Round	5	Medvedev A.	Rosset M.	20	37	6	1	6	2	6	2	0	0	0	0	3.0	0.0	2000-032
Paris	French Open	2000-05-29	Grand Slam	Outdoor	Clay	2nd Round	5	Norman M.	Santoro F.	3	29	6	1	6	4	6	2	0	0	0	0	3.0	0.0	2000-032
Paris	French Open	2000-05-29	Grand Slam	Outdoor	Clay	2nd Round	5	Philippoussis M.	Goldstein P.	25	80	6	4	6	7	6	0	6	2	0	0	3.0	1.0	2000-032
Paris	French Open	2000-05-29	Grand Slam	Outdoor	Clay	2nd Round	5	Pioline C.	Rafter P.	6	24	7	6	6	3	6	4	0	0	0	0	3.0	0.0	2000-032
Paris	French Open	2000-05-29	Grand Slam	Outdoor	Clay	2nd Round	5	Portas A.	Balcells J.	66	122	4	6	6	3	7	5	6	3	0	0	3.0	1.0	2000-032
Paris	French Open	2000-05-29	Grand Slam	Outdoor	Clay	2nd Round	5	Puerta M.	Clavet F.	26	49	6	2	6	1	6	3	0	0	0	0	3.0	0.0	2000-032
Paris	French Open	2000-05-29	Grand Slam	Outdoor	Clay	2nd Round	5	Safin M.	Ilie A.	12	38	7	5	4	6	5	7	6	3	5	0	2.0	2.0	2000-032
Paris	French Open	2000-05-29	Grand Slam	Outdoor	Clay	2nd Round	5	Sargsian S.	Clement A.	60	59	6	7	6	3	2	6	6	0	6	4	3.0	2.0	2000-032
Paris	French Open	2000-05-29	Grand Slam	Outdoor	Clay	2nd Round	5	Savolt A.	Koubek S.	149	32	3	6	7	5	6	0	5	2	0	0	2.0	1.0	2000-032
Paris	French Open	2000-05-29	Grand Slam	Outdoor	Clay	2nd Round	5	Squillari F.	Vanek J.	45	88	7	5	6	3	6	7	6	4	0	0	3.0	1.0	2000-032
Paris	French Open	2000-05-29	Grand Slam	Outdoor	Clay	2nd Round	5	Stoltenberg J.	Massu N.	81	75	6	3	6	1	7	5	0	0	0	0	3.0	0.0	2000-032
Paris	French Open	2000-05-29	Grand Slam	Outdoor	Clay	2nd Round	5	Vicente F.	Agenor R.	31	91	6	1	6	0	6	3	0	0	0	0	3.0	0.0	2000-032
Paris	French Open	2000-05-29	Grand Slam	Outdoor	Clay	3rd Round	5	Corretja A.	Krajicek R.	10	36	4	6	6	2	6	3	6	2	0	0	3.0	1.0	2000-032
Paris	French Open	2000-05-29	Grand Slam	Outdoor	Clay	3rd Round	5	Costa A.	Enqvist T.	18	7	5	7	7	6	6	1	3	6	6	4	3.0	2.0	2000-032
Paris	French Open	2000-05-29	Grand Slam	Outdoor	Clay	3rd Round	5	El Aynaoui Y.	Stoltenberg J.	15	81	6	4	5	5	0	0	0	0	0	0	1.0	0.0	2000-032
Paris	French Open	2000-05-29	Grand Slam	Outdoor	Clay	3rd Round	5	Federer R.	Kratochvil M.	54	120	7	6	6	4	2	6	6	7	8	6	3.0	2.0	2000-032
Paris	French Open	2000-05-29	Grand Slam	Outdoor	Clay	3rd Round	5	Ferrero J.C.	Puerta M.	16	26	6	2	3	2	0	0	0	0	0	0	1.0	0.0	2000-032
Paris	French Open	2000-05-29	Grand Slam	Outdoor	Clay	3rd Round	5	Hewitt L.	Savolt A.	9	149	6	1	6	4	6	0	0	0	0	0	3.0	0.0	2000-032
Paris	French Open	2000-05-29	Grand Slam	Outdoor	Clay	3rd Round	5	Kafelnikov Y.	Grosjean S.	4	34	6	4	6	1	5	7	6	4	0	0	3.0	1.0	2000-032
Paris	French Open	2000-05-29	Grand Slam	Outdoor	Clay	3rd Round	5	Kuerten G.	Chang M.	5	33	6	3	6	7	6	1	6	4	0	0	3.0	1.0	2000-032
Paris	French Open	2000-05-29	Grand Slam	Outdoor	Clay	3rd Round	5	Lapentti N.	Ferreira W.	11	48	5	7	6	3	7	5	6	3	0	0	3.0	1.0	2000-032
Paris	French Open	2000-05-29	Grand Slam	Outdoor	Clay	3rd Round	5	Medvedev A.	Calleri A.	20	102	6	3	3	6	6	4	6	3	0	0	3.0	1.0	2000-032
Paris	French Open	2000-05-29	Grand Slam	Outdoor	Clay	3rd Round	5	Norman M.	Sargsian S.	3	60	6	4	6	1	6	2	0	0	0	0	3.0	0.0	2000-032
Paris	French Open	2000-05-29	Grand Slam	Outdoor	Clay	3rd Round	5	Philippoussis M.	Arazi H.	25	28	6	2	6	1	3	6	6	3	0	0	3.0	1.0	2000-032
Paris	French Open	2000-05-29	Grand Slam	Outdoor	Clay	3rd Round	5	Pioline C.	Portas A.	6	66	6	4	6	3	6	3	0	0	0	0	3.0	0.0	2000-032
Paris	French Open	2000-05-29	Grand Slam	Outdoor	Clay	3rd Round	5	Safin M.	Haas T.	12	21	7	6	6	3	6	3	0	0	0	0	3.0	0.0	2000-032
Paris	French Open	2000-05-29	Grand Slam	Outdoor	Clay	3rd Round	5	Squillari F.	Kucera K.	45	40	6	1	6	4	4	6	6	4	0	0	3.0	1.0	2000-032
Paris	French Open	2000-05-29	Grand Slam	Outdoor	Clay	3rd Round	5	Vicente F.	Henman T.	31	13	7	5	4	6	6	4	4	6	6	3	3.0	2.0	2000-032
Paris	French Open	2000-05-29	Grand Slam	Outdoor	Clay	4th Round	5	Corretja A.	Federer R.	10	54	7	5	7	6	6	2	0	0	0	0	3.0	0.0	2000-032
Paris	French Open	2000-05-29	Grand Slam	Outdoor	Clay	4th Round	5	Costa A.	Hewitt L.	18	9	6	3	4	6	6	2	6	4	0	0	3.0	1.0	2000-032
Paris	French Open	2000-05-29	Grand Slam	Outdoor	Clay	4th Round	5	Ferrero J.C.	Philippoussis M.	16	25	6	2	6	2	3	6	6	3	0	0	3.0	1.0	2000-032
Paris	French Open	2000-05-29	Grand Slam	Outdoor	Clay	4th Round	5	Kafelnikov Y.	Vicente F.	4	31	5	7	6	3	5	7	7	6	8	6	3.0	2.0	2000-032
Paris	French Open	2000-05-29	Grand Slam	Outdoor	Clay	4th Round	5	Kuerten G.	Lapentti N.	5	11	6	3	6	4	7	6	0	0	0	0	3.0	0.0	2000-032
Paris	French Open	2000-05-29	Grand Slam	Outdoor	Clay	4th Round	5	Norman M.	Medvedev A.	3	20	6	0	6	4	6	2	0	0	0	0	3.0	0.0	2000-032
Paris	French Open	2000-05-29	Grand Slam	Outdoor	Clay	4th Round	5	Safin M.	Pioline C.	12	6	6	4	1	6	6	3	7	5	0	0	3.0	1.0	2000-032
Paris	French Open	2000-05-29	Grand Slam	Outdoor	Clay	4th Round	5	Squillari F.	El Aynaoui Y.	45	15	6	4	6	1	6	3	0	0	0	0	3.0	0.0	2000-032
Paris	French Open	2000-05-29	Grand Slam	Outdoor	Clay	Quarterfinals	5	Ferrero J.C.	Corretja A.	16	10	6	4	6	4	6	2	0	0	0	0	3.0	0.0	2000-032
Paris	French Open	2000-05-29	Grand Slam	Outdoor	Clay	Quarterfinals	5	Kuerten G.	Kafelnikov Y.	5	4	6	3	3	6	4	6	6	4	6	2	3.0	2.0	2000-032
Paris	French Open	2000-05-29	Grand Slam	Outdoor	Clay	Quarterfinals	5	Norman M.	Safin M.	3	12	6	4	6	3	4	6	7	5	0	0	3.0	1.0	2000-032
Paris	French Open	2000-05-29	Grand Slam	Outdoor	Clay	Quarterfinals	5	Squillari F.	Costa A.	45	18	6	4	6	4	2	6	6	4	0	0	3.0	1.0	2000-032
Paris	French Open	2000-05-29	Grand Slam	Outdoor	Clay	Semifinals	5	Kuerten G.	Ferrero J.C.	5	16	7	5	4	6	2	6	6	4	6	3	3.0	2.0	2000-032
Paris	French Open	2000-05-29	Grand Slam	Outdoor	Clay	Semifinals	5	Norman M.	Squillari F.	3	45	6	1	6	4	6	3	0	0	0	0	3.0	0.0	2000-032
Paris	French Open	2000-05-29	Grand Slam	Outdoor	Clay	The Final	5	Kuerten G.	Norman M.	5	3	6	2	6	3	2	6	7	6	0	0	3.0	1.0	2000-032
Halle	Gerry Weber Open	2000-06-12	International	Outdoor	Grass	1st Round	3	Burrieza O.	Alami K.	174	30	6	3	6	1	0	0	0	0	0	0	2.0	0.0	2000-033
Halle	Gerry Weber Open	2000-06-12	International	Outdoor	Grass	1st Round	3	Chang M.	Tillstrom M.	28	59	6	3	3	6	6	3	0	0	0	0	2.0	1.0	2000-033
Halle	Gerry Weber Open	2000-06-12	International	Outdoor	Grass	1st Round	3	Escude N.	Trifu G.	21	385	6	3	6	4	0	0	0	0	0	0	2.0	0.0	2000-033
Halle	Gerry Weber Open	2000-06-12	International	Outdoor	Grass	1st Round	3	Federer R.	Clement A.	38	57	6	4	6	2	0	0	0	0	0	0	2.0	0.0	2000-033
Halle	Gerry Weber Open	2000-06-12	International	Outdoor	Grass	1st Round	3	Kafelnikov Y.	Vicente F.	5	29	6	7	7	6	6	4	0	0	0	0	2.0	1.0	2000-033
Halle	Gerry Weber Open	2000-06-12	International	Outdoor	Grass	1st Round	3	Kiefer N.	Golmard J.	13	66	6	1	6	4	0	0	0	0	0	0	2.0	0.0	2000-033
Halle	Gerry Weber Open	2000-06-12	International	Outdoor	Grass	1st Round	3	Krajicek R.	Tarango J.	32	56	6	7	6	4	6	4	0	0	0	0	2.0	1.0	2000-033
Halle	Gerry Weber Open	2000-06-12	International	Outdoor	Grass	1st Round	3	Lapentti N.	Goellner M.K.	9	351	4	6	7	6	7	6	0	0	0	0	2.0	1.0	2000-033
Halle	Gerry Weber Open	2000-06-12	International	Outdoor	Grass	1st Round	3	Larsson M.	Ferrero J.C.	49	12	6	3	7	6	0	0	0	0	0	0	2.0	0.0	2000-033
Halle	Gerry Weber Open	2000-06-12	International	Outdoor	Grass	1st Round	3	Ljubicic I.	Haas T.	83	19	6	2	5	7	6	2	0	0	0	0	2.0	1.0	2000-033
Halle	Gerry Weber Open	2000-06-12	International	Outdoor	Grass	1st Round	3	Medvedev A.	Schuettler R.	47	75	6	3	2	6	6	3	0	0	0	0	2.0	1.0	2000-033
Halle	Gerry Weber Open	2000-06-12	International	Outdoor	Grass	1st Round	3	Moya C.	Caratti C.	51	153	6	2	6	4	0	0	0	0	0	0	2.0	0.0	2000-033
Halle	Gerry Weber Open	2000-06-12	International	Outdoor	Grass	1st Round	3	Portas A.	Ruud C.	53	99	6	7	6	4	6	3	0	0	0	0	2.0	1.0	2000-033
Halle	Gerry Weber Open	2000-06-12	International	Outdoor	Grass	1st Round	3	Prinosil D.	Johansson T.	130	54	7	5	6	1	0	0	0	0	0	0	2.0	0.0	2000-033
Halle	Gerry Weber Open	2000-06-12	International	Outdoor	Grass	1st Round	3	Rafter P.	Schalken S.	23	50	7	6	7	6	0	0	0	0	0	0	2.0	0.0	2000-033
Halle	Gerry Weber Open	2000-06-12	International	Outdoor	Grass	1st Round	3	Vinck C.	Kulti N.	167	224	6	7	6	2	6	4	0	0	0	0	2.0	1.0	2000-033
Halle	Gerry Weber Open	2000-06-12	International	Outdoor	Grass	2nd Round	3	Chang M.	Medvedev A.	28	47	2	6	7	6	6	4	0	0	0	0	2.0	1.0	2000-033
Halle	Gerry Weber Open	2000-06-12	International	Outdoor	Grass	2nd Round	3	Escude N.	Vinck C.	21	167	6	4	6	3	0	0	0	0	0	0	2.0	0.0	2000-033
Halle	Gerry Weber Open	2000-06-12	International	Outdoor	Grass	2nd Round	3	Federer R.	Larsson M.	38	49	6	2	6	3	0	0	0	0	0	0	2.0	0.0	2000-033
Halle	Gerry Weber Open	2000-06-12	International	Outdoor	Grass	2nd Round	3	Kafelnikov Y.	Burrieza O.	5	174	6	7	7	6	6	3	0	0	0	0	2.0	1.0	2000-033
Halle	Gerry Weber Open	2000-06-12	International	Outdoor	Grass	2nd Round	3	Kiefer N.	Portas A.	13	53	6	7	6	1	6	2	0	0	0	0	2.0	1.0	2000-033
Halle	Gerry Weber Open	2000-06-12	International	Outdoor	Grass	2nd Round	3	Krajicek R.	Rafter P.	32	23	6	7	7	6	6	2	0	0	0	0	2.0	1.0	2000-033
Halle	Gerry Weber Open	2000-06-12	International	Outdoor	Grass	2nd Round	3	Lapentti N.	Moya C.	9	51	4	6	7	6	6	4	0	0	0	0	2.0	1.0	2000-033
Halle	Gerry Weber Open	2000-06-12	International	Outdoor	Grass	2nd Round	3	Prinosil D.	Ljubicic I.	130	83	6	4	6	7	6	4	0	0	0	0	2.0	1.0	2000-033
Halle	Gerry Weber Open	2000-06-12	International	Outdoor	Grass	Quarterfinals	3	Chang M.	Federer R.	28	38	7	5	6	2	0	0	0	0	0	0	2.0	0.0	2000-033
Halle	Gerry Weber Open	2000-06-12	International	Outdoor	Grass	Quarterfinals	3	Kafelnikov Y.	Escude N.	5	21	7	6	6	3	0	0	0	0	0	0	2.0	0.0	2000-033
Halle	Gerry Weber Open	2000-06-12	International	Outdoor	Grass	Quarterfinals	3	Krajicek R.	Kiefer N.	32	13	7	5	5	7	7	6	0	0	0	0	2.0	1.0	2000-033
Halle	Gerry Weber Open	2000-06-12	International	Outdoor	Grass	Quarterfinals	3	Prinosil D.	Lapentti N.	130	9	6	3	7	6	0	0	0	0	0	0	2.0	0.0	2000-033
Halle	Gerry Weber Open	2000-06-12	International	Outdoor	Grass	Semifinals	3	Krajicek R.	Chang M.	32	28	6	2	6	1	0	0	0	0	0	0	2.0	0.0	2000-033
Halle	Gerry Weber Open	2000-06-12	International	Outdoor	Grass	Semifinals	3	Prinosil D.	Kafelnikov Y.	130	5	6	4	7	6	0	0	0	0	0	0	2.0	0.0	2000-033
Halle	Gerry Weber Open	2000-06-12	International	Outdoor	Grass	The Final	3	Prinosil D.	Krajicek R.	130	32	6	3	6	2	0	0	0	0	0	0	2.0	0.0	2000-033
Queens Club	Stella Artois	2000-06-12	International	Outdoor	Grass	1st Round	3	Agenor R.	Rosset M.	97	34	6	3	2	0	0	0	0	0	0	0	1.0	0.0	2000-034
Queens Club	Stella Artois	2000-06-12	International	Outdoor	Grass	1st Round	3	Black B.	Huet S.	64	106	6	3	6	1	0	0	0	0	0	0	2.0	0.0	2000-034
Queens Club	Stella Artois	2000-06-12	International	Outdoor	Grass	1st Round	3	Boutter J.	Manta L.	92	103	6	2	6	4	0	0	0	0	0	0	2.0	0.0	2000-034
Queens Club	Stella Artois	2000-06-12	International	Outdoor	Grass	1st Round	3	Bryan B.	Sargsian S.	202	78	6	3	3	6	6	4	0	0	0	0	2.0	1.0	2000-034
Queens Club	Stella Artois	2000-06-12	International	Outdoor	Grass	1st Round	3	Dupuis A.	Gustafsson M.	105	77	4	6	6	3	6	4	0	0	0	0	2.0	1.0	2000-034
Queens Club	Stella Artois	2000-06-12	International	Outdoor	Grass	1st Round	3	Gambill J.M.	Voinea A.	62	87	6	3	6	3	0	0	0	0	0	0	2.0	0.0	2000-034
Queens Club	Stella Artois	2000-06-12	International	Outdoor	Grass	1st Round	3	Gimelstob J.	Spadea V.	102	58	2	6	6	4	6	1	0	0	0	0	2.0	1.0	2000-034
Queens Club	Stella Artois	2000-06-12	International	Outdoor	Grass	1st Round	3	Grosjean S.	Bastl G.	33	71	6	1	6	0	0	0	0	0	0	0	2.0	0.0	2000-034
Queens Club	Stella Artois	2000-06-12	International	Outdoor	Grass	1st Round	3	Ivanisevic G.	Tieleman L.	63	91	7	5	7	5	0	0	0	0	0	0	2.0	0.0	2000-034
Queens Club	Stella Artois	2000-06-12	International	Outdoor	Grass	1st Round	3	Knippschild J.	Witt A.	114	498	3	6	6	4	6	3	0	0	0	0	2.0	1.0	2000-034
Queens Club	Stella Artois	2000-06-12	International	Outdoor	Grass	1st Round	3	Kucera K.	Cowan B.	36	170	6	2	7	5	0	0	0	0	0	0	2.0	0.0	2000-034
Queens Club	Stella Artois	2000-06-12	International	Outdoor	Grass	1st Round	3	Llodra M.	Rochus C.	169	86	5	7	6	4	6	3	0	0	0	0	2.0	1.0	2000-034
Queens Club	Stella Artois	2000-06-12	International	Outdoor	Grass	1st Round	3	Martin T.	Srichaphan P.	22	88	7	6	6	4	0	0	0	0	0	0	2.0	0.0	2000-034
Queens Club	Stella Artois	2000-06-12	International	Outdoor	Grass	1st Round	3	Mirnyi M.	Hantschk M.	60	90	6	3	7	6	0	0	0	0	0	0	2.0	0.0	2000-034
Queens Club	Stella Artois	2000-06-12	International	Outdoor	Grass	1st Round	3	Nestor D.	Lareau S.	163	137	6	4	2	6	7	6	0	0	0	0	2.0	1.0	2000-034
Queens Club	Stella Artois	2000-06-12	International	Outdoor	Grass	1st Round	3	Parmar A.	Draper S.	157	400	7	6	2	6	6	0	0	0	0	0	2.0	1.0	2000-034
Queens Club	Stella Artois	2000-06-12	International	Outdoor	Grass	1st Round	3	Pavel A.	Sluiter R.	26	128	6	7	6	3	6	4	0	0	0	0	2.0	1.0	2000-034
Queens Club	Stella Artois	2000-06-12	International	Outdoor	Grass	1st Round	3	Philippoussis M.	Arthurs W.	17	95	6	3	7	5	0	0	0	0	0	0	2.0	0.0	2000-034
Queens Club	Stella Artois	2000-06-12	International	Outdoor	Grass	1st Round	3	Pozzi G.	Siemerink J.	76	125	6	3	4	6	6	1	0	0	0	0	2.0	1.0	2000-034
Queens Club	Stella Artois	2000-06-12	International	Outdoor	Grass	1st Round	3	Rusedski G.	Ferreira W.	20	42	7	5	6	4	0	0	0	0	0	0	2.0	0.0	2000-034
Queens Club	Stella Artois	2000-06-12	International	Outdoor	Grass	1st Round	3	Sa A.	Ilie A.	84	39	4	6	6	3	7	6	0	0	0	0	2.0	1.0	2000-034
Queens Club	Stella Artois	2000-06-12	International	Outdoor	Grass	1st Round	3	Sanguinetti D.	Lee M.	104	289	6	7	6	4	6	2	0	0	0	0	2.0	1.0	2000-034
Queens Club	Stella Artois	2000-06-12	International	Outdoor	Grass	1st Round	3	Santoro F.	Goldstein P.	27	74	7	6	6	1	0	0	0	0	0	0	2.0	0.0	2000-034
Queens Club	Stella Artois	2000-06-12	International	Outdoor	Grass	1st Round	3	Wheaton D.	Vinciguerra A.	436	40	6	3	6	2	0	0	0	0	0	0	2.0	0.0	2000-034
Queens Club	Stella Artois	2000-06-12	International	Outdoor	Grass	2nd Round	3	Agassi A.	Dupuis A.	1	105	6	1	5	7	6	3	0	0	0	0	2.0	1.0	2000-034
Queens Club	Stella Artois	2000-06-12	International	Outdoor	Grass	2nd Round	3	Bryan B.	Henman T.	202	14	7	6	6	4	0	0	0	0	0	0	2.0	0.0	2000-034
Queens Club	Stella Artois	2000-06-12	International	Outdoor	Grass	2nd Round	3	Gimelstob J.	Santoro F.	102	27	4	6	6	4	6	0	0	0	0	0	2.0	1.0	2000-034
Queens Club	Stella Artois	2000-06-12	International	Outdoor	Grass	2nd Round	3	Hewitt L.	Wheaton D.	11	436	6	4	6	4	0	0	0	0	0	0	2.0	0.0	2000-034
Queens Club	Stella Artois	2000-06-12	International	Outdoor	Grass	2nd Round	3	Ivanisevic G.	Philippoussis M.	63	17	6	3	6	3	0	0	0	0	0	0	2.0	0.0	2000-034
Queens Club	Stella Artois	2000-06-12	International	Outdoor	Grass	2nd Round	3	Kucera K.	Enqvist T.	36	7	3	6	7	6	6	3	0	0	0	0	2.0	1.0	2000-034
Queens Club	Stella Artois	2000-06-12	International	Outdoor	Grass	2nd Round	3	Llodra M.	Sa A.	169	84	6	1	3	0	0	0	0	0	0	0	1.0	0.0	2000-034
Queens Club	Stella Artois	2000-06-12	International	Outdoor	Grass	2nd Round	3	Mirnyi M.	Martin T.	60	22	6	3	6	7	6	3	0	0	0	0	2.0	1.0	2000-034
Queens Club	Stella Artois	2000-06-12	International	Outdoor	Grass	2nd Round	3	Nestor D.	Hill M.	163	226	6	4	6	3	0	0	0	0	0	0	2.0	0.0	2000-034
Queens Club	Stella Artois	2000-06-12	International	Outdoor	Grass	2nd Round	3	Pavel A.	Black B.	26	64	7	6	6	4	0	0	0	0	0	0	2.0	0.0	2000-034
Queens Club	Stella Artois	2000-06-12	International	Outdoor	Grass	2nd Round	3	Pioline C.	Gambill J.M.	6	62	5	7	6	2	6	3	0	0	0	0	2.0	1.0	2000-034
Queens Club	Stella Artois	2000-06-12	International	Outdoor	Grass	2nd Round	3	Pozzi G.	Agenor R.	76	97	6	3	4	6	6	0	0	0	0	0	2.0	1.0	2000-034
Queens Club	Stella Artois	2000-06-12	International	Outdoor	Grass	2nd Round	3	Rusedski G.	Knippschild J.	20	114	7	6	7	6	0	0	0	0	0	0	2.0	0.0	2000-034
Queens Club	Stella Artois	2000-06-12	International	Outdoor	Grass	2nd Round	3	Safin M.	Boutter J.	8	92	7	5	5	7	6	3	0	0	0	0	2.0	1.0	2000-034
Queens Club	Stella Artois	2000-06-12	International	Outdoor	Grass	2nd Round	3	Sampras P.	Parmar A.	4	157	6	7	6	4	6	3	0	0	0	0	2.0	1.0	2000-034
Queens Club	Stella Artois	2000-06-12	International	Outdoor	Grass	2nd Round	3	Sanguinetti D.	Grosjean S.	104	33	7	6	1	6	7	6	0	0	0	0	2.0	1.0	2000-034
Queens Club	Stella Artois	2000-06-12	International	Outdoor	Grass	3rd Round	3	Bryan B.	Mirnyi M.	202	60	6	4	1	6	6	2	0	0	0	0	2.0	1.0	2000-034
Queens Club	Stella Artois	2000-06-12	International	Outdoor	Grass	3rd Round	3	Hewitt L.	Ivanisevic G.	11	63	6	4	6	4	0	0	0	0	0	0	2.0	0.0	2000-034
Queens Club	Stella Artois	2000-06-12	International	Outdoor	Grass	3rd Round	3	Pavel A.	Kucera K.	26	36	7	6	3	6	7	5	0	0	0	0	2.0	1.0	2000-034
Queens Club	Stella Artois	2000-06-12	International	Outdoor	Grass	3rd Round	3	Pioline C.	Gimelstob J.	6	102	6	4	7	5	0	0	0	0	0	0	2.0	0.0	2000-034
Queens Club	Stella Artois	2000-06-12	International	Outdoor	Grass	3rd Round	3	Pozzi G.	Agassi A.	76	1	4	6	3	2	0	0	0	0	0	0	0.0	1.0	2000-034
Queens Club	Stella Artois	2000-06-12	International	Outdoor	Grass	3rd Round	3	Safin M.	Rusedski G.	8	20	6	7	7	6	6	4	0	0	0	0	2.0	1.0	2000-034
Queens Club	Stella Artois	2000-06-12	International	Outdoor	Grass	3rd Round	3	Sampras P.	Llodra M.	4	169	6	1	7	6	0	0	0	0	0	0	2.0	0.0	2000-034
Queens Club	Stella Artois	2000-06-12	International	Outdoor	Grass	3rd Round	3	Sanguinetti D.	Nestor D.	104	163	6	3	4	6	7	5	0	0	0	0	2.0	1.0	2000-034
Queens Club	Stella Artois	2000-06-12	International	Outdoor	Grass	Quarterfinals	3	Hewitt L.	Pioline C.	11	6	6	4	6	4	0	0	0	0	0	0	2.0	0.0	2000-034
Queens Club	Stella Artois	2000-06-12	International	Outdoor	Grass	Quarterfinals	3	Pozzi G.	Safin M.	76	8	7	5	7	6	0	0	0	0	0	0	2.0	0.0	2000-034
Queens Club	Stella Artois	2000-06-12	International	Outdoor	Grass	Quarterfinals	3	Sampras P.	Bryan B.	4	202	6	4	6	4	0	0	0	0	0	0	2.0	0.0	2000-034
Queens Club	Stella Artois	2000-06-12	International	Outdoor	Grass	Quarterfinals	3	Sanguinetti D.	Pavel A.	104	26	3	6	7	6	6	3	0	0	0	0	2.0	1.0	2000-034
Queens Club	Stella Artois	2000-06-12	International	Outdoor	Grass	Semifinals	3	Hewitt L.	Pozzi G.	11	76	6	1	6	4	0	0	0	0	0	0	2.0	0.0	2000-034
Queens Club	Stella Artois	2000-06-12	International	Outdoor	Grass	Semifinals	3	Sampras P.	Sanguinetti D.	4	104	7	5	6	3	0	0	0	0	0	0	2.0	0.0	2000-034
Queens Club	Stella Artois	2000-06-12	International	Outdoor	Grass	The Final	3	Hewitt L.	Sampras P.	11	4	6	4	6	4	0	0	0	0	0	0	2.0	0.0	2000-034
Nottingham	Nottingham Open	2000-06-19	International	Outdoor	Grass	1st Round	3	Arthurs W.	Schuettler R.	94	76	7	6	7	6	0	0	0	0	0	0	2.0	0.0	2000-035
Nottingham	Nottingham Open	2000-06-19	International	Outdoor	Grass	1st Round	3	Bjorkman J.	Henman T.	85	14	5	7	6	4	7	5	0	0	0	0	2.0	1.0	2000-035
Nottingham	Nottingham Open	2000-06-19	International	Outdoor	Grass	1st Round	3	Black B.	Sa A.	65	82	6	1	6	7	6	1	0	0	0	0	2.0	1.0	2000-035
Nottingham	Nottingham Open	2000-06-19	International	Outdoor	Grass	1st Round	3	Clement A.	Koubek S.	57	36	3	6	7	6	6	3	0	0	0	0	2.0	1.0	2000-035
Nottingham	Nottingham Open	2000-06-19	International	Outdoor	Grass	1st Round	3	Cowan B.	Bastl G.	180	72	3	6	7	6	6	4	0	0	0	0	2.0	1.0	2000-035
Nottingham	Nottingham Open	2000-06-19	International	Outdoor	Grass	1st Round	3	Ferreira W.	Gimelstob J.	40	99	7	5	6	7	6	3	0	0	0	0	2.0	1.0	2000-035
Nottingham	Nottingham Open	2000-06-19	International	Outdoor	Grass	1st Round	3	Fromberg R.	Federer R.	71	35	7	5	6	1	0	0	0	0	0	0	2.0	0.0	2000-035
Nottingham	Nottingham Open	2000-06-19	International	Outdoor	Grass	1st Round	3	Gambill J.M.	Lee M.	62	264	6	3	6	4	0	0	0	0	0	0	2.0	0.0	2000-035
Nottingham	Nottingham Open	2000-06-19	International	Outdoor	Grass	1st Round	3	Grosjean S.	Spadea V.	32	59	6	1	4	6	7	5	0	0	0	0	2.0	1.0	2000-035
Nottingham	Nottingham Open	2000-06-19	International	Outdoor	Grass	1st Round	3	Massu N.	Landsberg J.	68	611	7	6	6	1	0	0	0	0	0	0	2.0	0.0	2000-035
Nottingham	Nottingham Open	2000-06-19	International	Outdoor	Grass	1st Round	3	Mirnyi M.	Martin A.	58	66	6	2	6	2	0	0	0	0	0	0	2.0	0.0	2000-035
Nottingham	Nottingham Open	2000-06-19	International	Outdoor	Grass	1st Round	3	Parmar A.	Pioline C.	151	6	7	5	7	6	0	0	0	0	0	0	2.0	0.0	2000-035
Nottingham	Nottingham Open	2000-06-19	International	Outdoor	Grass	1st Round	3	Pozzi G.	Sanguinetti D.	64	86	7	5	6	4	0	0	0	0	0	0	2.0	0.0	2000-035
Nottingham	Nottingham Open	2000-06-19	International	Outdoor	Grass	1st Round	3	Rosset M.	Chela J.I.	33	53	6	4	6	4	0	0	0	0	0	0	2.0	0.0	2000-035
Nottingham	Nottingham Open	2000-06-19	International	Outdoor	Grass	1st Round	3	Santoro F.	Palmer J.	28	519	3	6	7	6	6	4	0	0	0	0	2.0	1.0	2000-035
Nottingham	Nottingham Open	2000-06-19	International	Outdoor	Grass	1st Round	3	Sargsian S.	Ilie A.	78	41	6	7	6	2	5	0	0	0	0	0	1.0	1.0	2000-035
Nottingham	Nottingham Open	2000-06-19	International	Outdoor	Grass	2nd Round	3	Bjorkman J.	Mirnyi M.	85	58	6	4	6	4	0	0	0	0	0	0	2.0	0.0	2000-035
Nottingham	Nottingham Open	2000-06-19	International	Outdoor	Grass	2nd Round	3	Black B.	Sargsian S.	65	78	6	3	2	6	6	4	0	0	0	0	2.0	1.0	2000-035
Nottingham	Nottingham Open	2000-06-19	International	Outdoor	Grass	2nd Round	3	Ferreira W.	Rosset M.	40	33	6	1	6	2	0	0	0	0	0	0	2.0	0.0	2000-035
Nottingham	Nottingham Open	2000-06-19	International	Outdoor	Grass	2nd Round	3	Fromberg R.	Massu N.	71	68	6	7	6	3	6	3	0	0	0	0	2.0	1.0	2000-035
Nottingham	Nottingham Open	2000-06-19	International	Outdoor	Grass	2nd Round	3	Gambill J.M.	Santoro F.	62	28	7	6	6	2	0	0	0	0	0	0	2.0	0.0	2000-035
Nottingham	Nottingham Open	2000-06-19	International	Outdoor	Grass	2nd Round	3	Grosjean S.	Arthurs W.	32	94	7	6	7	6	0	0	0	0	0	0	2.0	0.0	2000-035
Nottingham	Nottingham Open	2000-06-19	International	Outdoor	Grass	2nd Round	3	Parmar A.	Cowan B.	151	180	6	3	6	4	0	0	0	0	0	0	2.0	0.0	2000-035
Nottingham	Nottingham Open	2000-06-19	International	Outdoor	Grass	2nd Round	3	Pozzi G.	Clement A.	64	57	4	6	7	6	6	1	0	0	0	0	2.0	1.0	2000-035
Nottingham	Nottingham Open	2000-06-19	International	Outdoor	Grass	Quarterfinals	3	Bjorkman J.	Fromberg R.	85	71	7	5	4	6	6	3	0	0	0	0	2.0	1.0	2000-035
Nottingham	Nottingham Open	2000-06-19	International	Outdoor	Grass	Quarterfinals	3	Black B.	Parmar A.	65	151	6	4	6	4	0	0	0	0	0	0	2.0	0.0	2000-035
Nottingham	Nottingham Open	2000-06-19	International	Outdoor	Grass	Quarterfinals	3	Gambill J.M.	Pozzi G.	62	64	6	4	6	4	0	0	0	0	0	0	2.0	0.0	2000-035
Nottingham	Nottingham Open	2000-06-19	International	Outdoor	Grass	Quarterfinals	3	Grosjean S.	Ferreira W.	32	40	7	6	6	3	0	0	0	0	0	0	2.0	0.0	2000-035
Nottingham	Nottingham Open	2000-06-19	International	Outdoor	Grass	Semifinals	3	Black B.	Gambill J.M.	65	62	7	6	6	1	0	0	0	0	0	0	2.0	0.0	2000-035
Nottingham	Nottingham Open	2000-06-19	International	Outdoor	Grass	Semifinals	3	Grosjean S.	Bjorkman J.	32	85	7	6	6	4	0	0	0	0	0	0	2.0	0.0	2000-035
Nottingham	Nottingham Open	2000-06-19	International	Outdoor	Grass	The Final	3	Grosjean S.	Black B.	32	65	7	6	6	3	0	0	0	0	0	0	2.0	0.0	2000-035
's-Hertogenbosch	Heineken Trophy	2000-06-19	International	Outdoor	Grass	1st Round	3	Alami K.	Stoliarov A.	30	124	6	1	7	6	0	0	0	0	0	0	2.0	0.0	2000-036
's-Hertogenbosch	Heineken Trophy	2000-06-19	International	Outdoor	Grass	1st Round	3	Braasch K.	Boutter J.	426	102	6	3	6	0	0	0	0	0	0	0	2.0	0.0	2000-036
's-Hertogenbosch	Heineken Trophy	2000-06-19	International	Outdoor	Grass	1st Round	3	Chang M.	Srichaphan P.	26	89	6	3	6	2	0	0	0	0	0	0	2.0	0.0	2000-036
's-Hertogenbosch	Heineken Trophy	2000-06-19	International	Outdoor	Grass	1st Round	3	Clavet F.	Ljubicic I.	44	79	6	2	6	2	0	0	0	0	0	0	2.0	0.0	2000-036
's-Hertogenbosch	Heineken Trophy	2000-06-19	International	Outdoor	Grass	1st Round	3	Damm M.	Stanoytchev O.	98	103	6	4	6	2	0	0	0	0	0	0	2.0	0.0	2000-036
's-Hertogenbosch	Heineken Trophy	2000-06-19	International	Outdoor	Grass	1st Round	3	Escude N.	van Lottum J.	18	117	6	1	6	2	0	0	0	0	0	0	2.0	0.0	2000-036
's-Hertogenbosch	Heineken Trophy	2000-06-19	International	Outdoor	Grass	1st Round	3	Golmard J.	Manta L.	70	105	6	2	4	6	6	4	0	0	0	0	2.0	1.0	2000-036
's-Hertogenbosch	Heineken Trophy	2000-06-19	International	Outdoor	Grass	1st Round	3	Gustafsson M.	Boruszewski J.	77	376	6	2	1	6	7	6	0	0	0	0	2.0	1.0	2000-036
's-Hertogenbosch	Heineken Trophy	2000-06-19	International	Outdoor	Grass	1st Round	3	Hantschk M.	Rochus C.	92	88	3	6	6	1	6	4	0	0	0	0	2.0	1.0	2000-036
's-Hertogenbosch	Heineken Trophy	2000-06-19	International	Outdoor	Grass	1st Round	3	Krajicek R.	Sluiter R.	25	126	6	7	6	3	6	2	0	0	0	0	2.0	1.0	2000-036
's-Hertogenbosch	Heineken Trophy	2000-06-19	International	Outdoor	Grass	1st Round	3	Pavel A.	Wassen R.	34	263	6	2	7	5	0	0	0	0	0	0	2.0	0.0	2000-036
's-Hertogenbosch	Heineken Trophy	2000-06-19	International	Outdoor	Grass	1st Round	3	Rafter P.	van Scheppingen D.	27	351	6	3	6	4	0	0	0	0	0	0	2.0	0.0	2000-036
's-Hertogenbosch	Heineken Trophy	2000-06-19	International	Outdoor	Grass	1st Round	3	Schalken S.	Goellner M.K.	52	342	6	2	6	4	0	0	0	0	0	0	2.0	0.0	2000-036
's-Hertogenbosch	Heineken Trophy	2000-06-19	International	Outdoor	Grass	1st Round	3	Siemerink J.	Johansson T.	125	55	3	6	6	3	6	4	0	0	0	0	2.0	1.0	2000-036
's-Hertogenbosch	Heineken Trophy	2000-06-19	International	Outdoor	Grass	1st Round	3	Wessels P.	Tieleman L.	131	95	7	5	6	4	0	0	0	0	0	0	2.0	0.0	2000-036
's-Hertogenbosch	Heineken Trophy	2000-06-19	International	Outdoor	Grass	1st Round	3	Youzhny M.	Nestor D.	158	154	7	5	6	7	6	3	0	0	0	0	2.0	1.0	2000-036
's-Hertogenbosch	Heineken Trophy	2000-06-19	International	Outdoor	Grass	2nd Round	3	Alami K.	Hantschk M.	30	92	7	6	6	3	0	0	0	0	0	0	2.0	0.0	2000-036
's-Hertogenbosch	Heineken Trophy	2000-06-19	International	Outdoor	Grass	2nd Round	3	Braasch K.	Pavel A.	426	34	7	5	4	6	7	6	0	0	0	0	2.0	1.0	2000-036
's-Hertogenbosch	Heineken Trophy	2000-06-19	International	Outdoor	Grass	2nd Round	3	Chang M.	Golmard J.	26	70	1	6	6	4	6	3	0	0	0	0	2.0	1.0	2000-036
's-Hertogenbosch	Heineken Trophy	2000-06-19	International	Outdoor	Grass	2nd Round	3	Clavet F.	Wessels P.	44	131	6	4	6	4	0	0	0	0	0	0	2.0	0.0	2000-036
's-Hertogenbosch	Heineken Trophy	2000-06-19	International	Outdoor	Grass	2nd Round	3	Damm M.	Krajicek R.	98	25	3	6	7	6	6	4	0	0	0	0	2.0	1.0	2000-036
's-Hertogenbosch	Heineken Trophy	2000-06-19	International	Outdoor	Grass	2nd Round	3	Escude N.	Youzhny M.	18	158	7	5	6	2	0	0	0	0	0	0	2.0	0.0	2000-036
's-Hertogenbosch	Heineken Trophy	2000-06-19	International	Outdoor	Grass	2nd Round	3	Gustafsson M.	Siemerink J.	77	125	1	6	7	5	7	5	0	0	0	0	2.0	1.0	2000-036
's-Hertogenbosch	Heineken Trophy	2000-06-19	International	Outdoor	Grass	2nd Round	3	Rafter P.	Schalken S.	27	52	6	3	6	2	0	0	0	0	0	0	2.0	0.0	2000-036
's-Hertogenbosch	Heineken Trophy	2000-06-19	International	Outdoor	Grass	Quarterfinals	3	Chang M.	Braasch K.	26	426	7	6	7	6	0	0	0	0	0	0	2.0	0.0	2000-036
's-Hertogenbosch	Heineken Trophy	2000-06-19	International	Outdoor	Grass	Quarterfinals	3	Damm M.	Gustafsson M.	98	77	6	3	3	6	7	5	0	0	0	0	2.0	1.0	2000-036
's-Hertogenbosch	Heineken Trophy	2000-06-19	International	Outdoor	Grass	Quarterfinals	3	Escude N.	Clavet F.	18	44	7	5	6	4	0	0	0	0	0	0	2.0	0.0	2000-036
's-Hertogenbosch	Heineken Trophy	2000-06-19	International	Outdoor	Grass	Quarterfinals	3	Rafter P.	Alami K.	27	30	6	3	3	6	6	3	0	0	0	0	2.0	1.0	2000-036
's-Hertogenbosch	Heineken Trophy	2000-06-19	International	Outdoor	Grass	Semifinals	3	Escude N.	Chang M.	18	26	7	6	6	2	0	0	0	0	0	0	2.0	0.0	2000-036
's-Hertogenbosch	Heineken Trophy	2000-06-19	International	Outdoor	Grass	Semifinals	3	Rafter P.	Damm M.	27	98	6	2	6	1	0	0	0	0	0	0	2.0	0.0	2000-036
's-Hertogenbosch	Heineken Trophy	2000-06-19	International	Outdoor	Grass	The Final	3	Rafter P.	Escude N.	27	18	6	1	6	3	0	0	0	0	0	0	2.0	0.0	2000-036
London	Wimbledon	2000-06-26	Grand Slam	Outdoor	Grass	1st Round	5	Agassi A.	Dent T.	1	256	2	6	6	3	6	0	4	0	0	0	2.0	1.0	2000-037
London	Wimbledon	2000-06-26	Grand Slam	Outdoor	Grass	1st Round	5	Arazi H.	Gaudi I.	38	218	6	2	6	4	6	0	0	0	0	0	3.0	0.0	2000-037
London	Wimbledon	2000-06-26	Grand Slam	Outdoor	Grass	1st Round	5	Bjorkman J.	Medvedev A.	78	47	6	4	6	3	6	3	0	0	0	0	3.0	0.0	2000-037
London	Wimbledon	2000-06-26	Grand Slam	Outdoor	Grass	1st Round	5	Black B.	Ilie A.	52	43	6	3	5	7	7	6	6	0	0	0	3.0	1.0	2000-037
London	Wimbledon	2000-06-26	Grand Slam	Outdoor	Grass	1st Round	5	Bower J.	Sanguinetti D.	509	87	6	3	7	6	4	6	7	6	0	0	3.0	1.0	2000-037
London	Wimbledon	2000-06-26	Grand Slam	Outdoor	Grass	1st Round	5	Chang M.	Gaudio G.	24	41	6	2	6	3	6	2	0	0	0	0	3.0	0.0	2000-037
London	Wimbledon	2000-06-26	Grand Slam	Outdoor	Grass	1st Round	5	Clavet F.	Gumy H.	42	88	6	3	6	3	6	3	0	0	0	0	3.0	0.0	2000-037
London	Wimbledon	2000-06-26	Grand Slam	Outdoor	Grass	1st Round	5	Clement A.	Ivanisevic G.	58	65	6	3	3	6	6	3	6	4	0	0	3.0	1.0	2000-037
London	Wimbledon	2000-06-26	Grand Slam	Outdoor	Grass	1st Round	5	Damm M.	Petrovic D.	86	185	6	1	6	4	6	1	0	0	0	0	3.0	0.0	2000-037
London	Wimbledon	2000-06-26	Grand Slam	Outdoor	Grass	1st Round	5	di Pasquale A.	Hipfl M.	49	97	4	6	6	4	6	4	6	7	6	1	3.0	2.0	2000-037
London	Wimbledon	2000-06-26	Grand Slam	Outdoor	Grass	1st Round	5	Dosedel S.	Lapentti N.	50	10	6	3	6	2	0	6	6	1	0	0	3.0	1.0	2000-037
London	Wimbledon	2000-06-26	Grand Slam	Outdoor	Grass	1st Round	5	El Aynaoui Y.	Mantilla F.	16	75	7	6	6	3	6	4	0	0	0	0	3.0	0.0	2000-037
London	Wimbledon	2000-06-26	Grand Slam	Outdoor	Grass	1st Round	5	Enqvist T.	Hantschk M.	8	92	6	1	6	4	6	2	0	0	0	0	3.0	0.0	2000-037
London	Wimbledon	2000-06-26	Grand Slam	Outdoor	Grass	1st Round	5	Escude N.	Canas G.	17	144	4	6	6	4	6	1	6	2	0	0	3.0	1.0	2000-037
London	Wimbledon	2000-06-26	Grand Slam	Outdoor	Grass	1st Round	5	Ferreira W.	Arthurs W.	37	94	6	7	6	3	7	6	6	1	0	0	3.0	1.0	2000-037
London	Wimbledon	2000-06-26	Grand Slam	Outdoor	Grass	1st Round	5	Gambill J.M.	Hewitt L.	56	7	6	3	6	2	7	5	0	0	0	0	3.0	0.0	2000-037
London	Wimbledon	2000-06-26	Grand Slam	Outdoor	Grass	1st Round	5	Gimelstob J.	Cowan B.	99	172	6	3	6	4	6	7	6	3	0	0	3.0	1.0	2000-037
London	Wimbledon	2000-06-26	Grand Slam	Outdoor	Grass	1st Round	5	Godwin N.	Vicente F.	203	31	6	7	6	1	3	6	6	2	8	6	3.0	2.0	2000-037
London	Wimbledon	2000-06-26	Grand Slam	Outdoor	Grass	1st Round	5	Goldstein P.	Boutter J.	76	103	7	6	6	3	6	4	0	0	0	0	3.0	0.0	2000-037
London	Wimbledon	2000-06-26	Grand Slam	Outdoor	Grass	1st Round	5	Golmard J.	Saulnier C.	70	124	7	5	6	4	6	4	0	0	0	0	3.0	0.0	2000-037
London	Wimbledon	2000-06-26	Grand Slam	Outdoor	Grass	1st Round	5	Gustafsson M.	Kilderry P.	72	297	6	4	6	2	6	4	0	0	0	0	3.0	0.0	2000-037
London	Wimbledon	2000-06-26	Grand Slam	Outdoor	Grass	1st Round	5	Haas T.	Kiefer N.	23	12	5	7	6	4	6	2	6	3	0	0	3.0	1.0	2000-037
London	Wimbledon	2000-06-26	Grand Slam	Outdoor	Grass	1st Round	5	Henman T.	Srichaphan P.	14	90	5	7	6	3	6	1	6	3	0	0	3.0	1.0	2000-037
London	Wimbledon	2000-06-26	Grand Slam	Outdoor	Grass	1st Round	5	Hrbaty D.	Zabaleta M.	32	40	6	4	6	2	7	5	0	0	0	0	3.0	0.0	2000-037
London	Wimbledon	2000-06-26	Grand Slam	Outdoor	Grass	1st Round	5	Huet S.	Bhupathi M.	108	1049	6	7	6	3	7	6	6	1	0	0	3.0	1.0	2000-037
London	Wimbledon	2000-06-26	Grand Slam	Outdoor	Grass	1st Round	5	Johansson T.	Meligeni F.	57	100	6	4	6	7	6	3	6	2	0	0	3.0	1.0	2000-037
London	Wimbledon	2000-06-26	Grand Slam	Outdoor	Grass	1st Round	5	Kafelnikov Y.	Federer R.	5	35	7	5	7	5	7	6	0	0	0	0	3.0	0.0	2000-037
London	Wimbledon	2000-06-26	Grand Slam	Outdoor	Grass	1st Round	5	Koubek S.	Voinea A.	36	93	3	3	0	0	0	0	0	0	0	0	0.0	0.0	2000-037
London	Wimbledon	2000-06-26	Grand Slam	Outdoor	Grass	1st Round	5	Krajicek R.	Kohlmann M.	27	189	3	6	6	1	6	4	7	6	0	0	3.0	1.0	2000-037
London	Wimbledon	2000-06-26	Grand Slam	Outdoor	Grass	1st Round	5	Kucera K.	Black W.	44	166	6	2	6	2	6	4	0	0	0	0	3.0	0.0	2000-037
London	Wimbledon	2000-06-26	Grand Slam	Outdoor	Grass	1st Round	5	Kuerten G.	Woodruff C.	4	46	6	4	6	7	7	5	7	6	0	0	3.0	1.0	2000-037
London	Wimbledon	2000-06-26	Grand Slam	Outdoor	Grass	1st Round	5	Lareau S.	Russell M.	133	183	7	6	6	2	1	6	6	2	0	0	3.0	1.0	2000-037
London	Wimbledon	2000-06-26	Grand Slam	Outdoor	Grass	1st Round	5	Lee M.	Marin J.A.	259	68	6	2	6	4	7	6	0	0	0	0	3.0	0.0	2000-037
London	Wimbledon	2000-06-26	Grand Slam	Outdoor	Grass	1st Round	5	Levy H.	Stoltenberg J.	142	82	6	3	2	6	6	7	6	4	6	4	3.0	2.0	2000-037
London	Wimbledon	2000-06-26	Grand Slam	Outdoor	Grass	1st Round	5	Llodra M.	Alami K.	158	29	6	3	6	3	6	1	0	0	0	0	3.0	0.0	2000-037
London	Wimbledon	2000-06-26	Grand Slam	Outdoor	Grass	1st Round	5	Martin A.	Eschauer W.	67	176	6	4	6	4	3	6	6	2	0	0	3.0	1.0	2000-037
London	Wimbledon	2000-06-26	Grand Slam	Outdoor	Grass	1st Round	5	Martin T.	Jonsson F.	20	118	7	6	7	6	6	2	0	0	0	0	3.0	0.0	2000-037
London	Wimbledon	2000-06-26	Grand Slam	Outdoor	Grass	1st Round	5	Mirnyi M.	Ulihrach B.	59	85	6	2	4	0	0	0	0	0	0	0	1.0	0.0	2000-037
London	Wimbledon	2000-06-26	Grand Slam	Outdoor	Grass	1st Round	5	Nestor D.	MacLagan M.	154	353	4	6	7	6	6	2	6	4	0	0	3.0	1.0	2000-037
London	Wimbledon	2000-06-26	Grand Slam	Outdoor	Grass	1st Round	5	Norman M.	Woodforde M.	2	191	6	4	6	2	2	0	0	0	0	0	2.0	0.0	2000-037
London	Wimbledon	2000-06-26	Grand Slam	Outdoor	Grass	1st Round	5	O'Brien A.	Ljubicic I.	192	81	5	7	6	1	7	5	7	6	0	0	3.0	1.0	2000-037
London	Wimbledon	2000-06-26	Grand Slam	Outdoor	Grass	1st Round	5	Parmar A.	Sa A.	137	83	6	7	6	3	4	6	6	2	6	3	3.0	2.0	2000-037
London	Wimbledon	2000-06-26	Grand Slam	Outdoor	Grass	1st Round	5	Pavel A.	Berasategui A.	34	113	6	0	6	4	6	2	0	0	0	0	3.0	0.0	2000-037
London	Wimbledon	2000-06-26	Grand Slam	Outdoor	Grass	1st Round	5	Philippoussis M.	Melzer J.	18	387	6	4	7	6	5	7	6	4	0	0	3.0	1.0	2000-037
London	Wimbledon	2000-06-26	Grand Slam	Outdoor	Grass	1st Round	5	Pioline C.	Ruud C.	6	111	7	6	6	1	4	6	6	3	0	0	3.0	1.0	2000-037
London	Wimbledon	2000-06-26	Grand Slam	Outdoor	Grass	1st Round	5	Popp A.	Agenor R.	114	98	0	6	7	5	7	6	6	2	0	0	3.0	1.0	2000-037
London	Wimbledon	2000-06-26	Grand Slam	Outdoor	Grass	1st Round	5	Portas A.	Zib T.	55	121	6	3	6	4	6	4	0	0	0	0	3.0	0.0	2000-037
London	Wimbledon	2000-06-26	Grand Slam	Outdoor	Grass	1st Round	5	Pozzi G.	Novak J.	64	45	6	3	6	4	3	6	6	1	0	0	3.0	1.0	2000-037
London	Wimbledon	2000-06-26	Grand Slam	Outdoor	Grass	1st Round	5	Prinosil D.	Sargsian S.	84	79	2	6	6	1	6	2	6	4	0	0	3.0	1.0	2000-037
London	Wimbledon	2000-06-26	Grand Slam	Outdoor	Grass	1st Round	5	Rafter P.	Delgado J.	21	143	6	3	7	6	6	1	0	0	0	0	3.0	0.0	2000-037
London	Wimbledon	2000-06-26	Grand Slam	Outdoor	Grass	1st Round	5	Rochus C.	Tillstrom M.	89	62	4	6	7	6	6	2	4	6	6	1	3.0	2.0	2000-037
London	Wimbledon	2000-06-26	Grand Slam	Outdoor	Grass	1st Round	5	Rochus O.	Fromberg R.	179	66	4	6	6	3	3	6	7	6	6	4	3.0	2.0	2000-037
London	Wimbledon	2000-06-26	Grand Slam	Outdoor	Grass	1st Round	5	Rosset M.	Squillari F.	33	19	7	5	6	3	7	6	0	0	0	0	3.0	0.0	2000-037
London	Wimbledon	2000-06-26	Grand Slam	Outdoor	Grass	1st Round	5	Safin M.	Blanco G.	9	74	7	6	6	3	6	4	0	0	0	0	3.0	0.0	2000-037
London	Wimbledon	2000-06-26	Grand Slam	Outdoor	Grass	1st Round	5	Sampras P.	Vanek J.	3	80	6	4	6	4	6	2	0	0	0	0	3.0	0.0	2000-037
London	Wimbledon	2000-06-26	Grand Slam	Outdoor	Grass	1st Round	5	Santoro F.	Gaudenzi A.	30	91	6	3	6	2	6	2	0	0	0	0	3.0	0.0	2000-037
London	Wimbledon	2000-06-26	Grand Slam	Outdoor	Grass	1st Round	5	Schalken S.	Bastl G.	53	73	6	2	6	4	6	2	0	0	0	0	3.0	0.0	2000-037
London	Wimbledon	2000-06-26	Grand Slam	Outdoor	Grass	1st Round	5	Schuettler R.	Moya C.	77	51	6	3	6	7	6	3	6	2	0	0	3.0	1.0	2000-037
London	Wimbledon	2000-06-26	Grand Slam	Outdoor	Grass	1st Round	5	Spadea V.	Rusedski G.	61	22	6	3	6	7	6	3	6	7	9	7	3.0	2.0	2000-037
London	Wimbledon	2000-06-26	Grand Slam	Outdoor	Grass	1st Round	5	Tarango J.	Grosjean S.	60	28	7	6	3	6	6	4	6	4	0	0	3.0	1.0	2000-037
London	Wimbledon	2000-06-26	Grand Slam	Outdoor	Grass	1st Round	5	Vinciguerra A.	Tieleman L.	39	96	7	6	6	1	6	7	6	2	0	0	3.0	1.0	2000-037
London	Wimbledon	2000-06-26	Grand Slam	Outdoor	Grass	1st Round	5	Vinck C.	Massu N.	160	69	7	5	4	6	7	6	3	6	6	3	3.0	2.0	2000-037
London	Wimbledon	2000-06-26	Grand Slam	Outdoor	Grass	1st Round	5	Voltchkov V.	Chela J.I.	237	54	6	7	6	3	3	6	6	3	6	0	3.0	2.0	2000-037
London	Wimbledon	2000-06-26	Grand Slam	Outdoor	Grass	1st Round	5	Woodbridge T.	Siemerink J.	171	123	6	4	3	6	7	6	6	2	0	0	3.0	1.0	2000-037
London	Wimbledon	2000-06-26	Grand Slam	Outdoor	Grass	2nd Round	5	Agassi A.	Martin T.	1	20	6	4	2	6	7	6	2	6	10	8	3.0	2.0	2000-037
London	Wimbledon	2000-06-26	Grand Slam	Outdoor	Grass	2nd Round	5	Arazi H.	Lareau S.	38	133	6	3	3	6	6	7	6	4	9	7	3.0	2.0	2000-037
London	Wimbledon	2000-06-26	Grand Slam	Outdoor	Grass	2nd Round	5	Bjorkman J.	Dosedel S.	78	50	6	4	6	3	6	0	0	0	0	0	3.0	0.0	2000-037
London	Wimbledon	2000-06-26	Grand Slam	Outdoor	Grass	2nd Round	5	Black B.	Hrbaty D.	52	32	6	3	7	5	6	2	0	0	0	0	3.0	0.0	2000-037
London	Wimbledon	2000-06-26	Grand Slam	Outdoor	Grass	2nd Round	5	Damm M.	Safin M.	86	9	7	5	7	6	6	3	0	0	0	0	3.0	0.0	2000-037
London	Wimbledon	2000-06-26	Grand Slam	Outdoor	Grass	2nd Round	5	El Aynaoui Y.	Lee M.	16	259	6	7	6	2	6	2	6	2	0	0	3.0	1.0	2000-037
London	Wimbledon	2000-06-26	Grand Slam	Outdoor	Grass	2nd Round	5	Enqvist T.	Clavet F.	8	42	7	6	7	6	7	5	0	0	0	0	3.0	0.0	2000-037
London	Wimbledon	2000-06-26	Grand Slam	Outdoor	Grass	2nd Round	5	Ferreira W.	Krajicek R.	37	27	5	7	6	3	6	3	7	6	0	0	3.0	1.0	2000-037
London	Wimbledon	2000-06-26	Grand Slam	Outdoor	Grass	2nd Round	5	Gambill J.M.	Santoro F.	56	30	4	6	6	4	6	2	6	2	0	0	3.0	1.0	2000-037
London	Wimbledon	2000-06-26	Grand Slam	Outdoor	Grass	2nd Round	5	Gimelstob J.	Llodra M.	99	158	7	6	6	3	6	4	0	0	0	0	3.0	0.0	2000-037
London	Wimbledon	2000-06-26	Grand Slam	Outdoor	Grass	2nd Round	5	Godwin N.	Martin A.	203	67	7	5	6	4	6	3	0	0	0	0	3.0	0.0	2000-037
London	Wimbledon	2000-06-26	Grand Slam	Outdoor	Grass	2nd Round	5	Goldstein P.	Tarango J.	76	60	3	6	6	2	5	7	6	2	12	10	3.0	2.0	2000-037
London	Wimbledon	2000-06-26	Grand Slam	Outdoor	Grass	2nd Round	5	Golmard J.	Koubek S.	70	36	7	6	4	6	6	1	6	2	0	0	3.0	1.0	2000-037
London	Wimbledon	2000-06-26	Grand Slam	Outdoor	Grass	2nd Round	5	Gustafsson M.	Mirnyi M.	72	59	6	4	6	3	6	1	0	0	0	0	3.0	0.0	2000-037
London	Wimbledon	2000-06-26	Grand Slam	Outdoor	Grass	2nd Round	5	Haas T.	Vinciguerra A.	23	39	6	3	7	6	6	3	0	0	0	0	3.0	0.0	2000-037
London	Wimbledon	2000-06-26	Grand Slam	Outdoor	Grass	2nd Round	5	Henman T.	Clement A.	14	58	6	4	6	4	6	4	0	0	0	0	3.0	0.0	2000-037
London	Wimbledon	2000-06-26	Grand Slam	Outdoor	Grass	2nd Round	5	Johansson T.	Kafelnikov Y.	57	5	6	1	7	6	6	4	0	0	0	0	3.0	0.0	2000-037
London	Wimbledon	2000-06-26	Grand Slam	Outdoor	Grass	2nd Round	5	Kuerten G.	Bower J.	4	509	6	4	6	4	7	5	0	0	0	0	3.0	0.0	2000-037
London	Wimbledon	2000-06-26	Grand Slam	Outdoor	Grass	2nd Round	5	Pavel A.	Nestor D.	34	154	7	6	7	5	4	6	6	0	0	0	3.0	1.0	2000-037
London	Wimbledon	2000-06-26	Grand Slam	Outdoor	Grass	2nd Round	5	Philippoussis M.	di Pasquale A.	18	49	4	6	7	6	6	3	6	0	0	0	3.0	1.0	2000-037
London	Wimbledon	2000-06-26	Grand Slam	Outdoor	Grass	2nd Round	5	Popp A.	Chang M.	114	24	7	6	4	6	6	7	6	3	8	6	3.0	2.0	2000-037
London	Wimbledon	2000-06-26	Grand Slam	Outdoor	Grass	2nd Round	5	Portas A.	Spadea V.	55	61	6	4	6	3	6	3	0	0	0	0	3.0	0.0	2000-037
London	Wimbledon	2000-06-26	Grand Slam	Outdoor	Grass	2nd Round	5	Pozzi G.	O'Brien A.	64	192	7	6	6	3	6	4	0	0	0	0	3.0	0.0	2000-037
London	Wimbledon	2000-06-26	Grand Slam	Outdoor	Grass	2nd Round	5	Prinosil D.	Huet S.	84	108	6	4	2	6	6	1	6	2	0	0	3.0	1.0	2000-037
London	Wimbledon	2000-06-26	Grand Slam	Outdoor	Grass	2nd Round	5	Rafter P.	Woodbridge T.	21	171	6	3	6	3	6	4	0	0	0	0	3.0	0.0	2000-037
London	Wimbledon	2000-06-26	Grand Slam	Outdoor	Grass	2nd Round	5	Rochus O.	Norman M.	179	2	6	4	2	6	6	4	6	7	6	1	3.0	2.0	2000-037
London	Wimbledon	2000-06-26	Grand Slam	Outdoor	Grass	2nd Round	5	Rosset M.	Parmar A.	33	137	7	6	7	5	6	3	0	0	0	0	3.0	0.0	2000-037
London	Wimbledon	2000-06-26	Grand Slam	Outdoor	Grass	2nd Round	5	Sampras P.	Kucera K.	3	44	7	6	3	6	6	3	6	4	0	0	3.0	1.0	2000-037
London	Wimbledon	2000-06-26	Grand Slam	Outdoor	Grass	2nd Round	5	Schalken S.	Rochus C.	53	89	6	4	6	3	6	1	0	0	0	0	3.0	0.0	2000-037
London	Wimbledon	2000-06-26	Grand Slam	Outdoor	Grass	2nd Round	5	Schuettler R.	Escude N.	77	17	6	4	7	6	7	6	0	0	0	0	3.0	0.0	2000-037
London	Wimbledon	2000-06-26	Grand Slam	Outdoor	Grass	2nd Round	5	Vinck C.	Levy H.	160	142	6	4	7	6	7	5	0	0	0	0	3.0	0.0	2000-037
London	Wimbledon	2000-06-26	Grand Slam	Outdoor	Grass	2nd Round	5	Voltchkov V.	Pioline C.	237	6	6	3	6	3	2	6	3	6	6	4	3.0	2.0	2000-037
London	Wimbledon	2000-06-26	Grand Slam	Outdoor	Grass	3rd Round	5	Agassi A.	Golmard J.	1	70	6	3	6	3	6	4	0	0	0	0	3.0	0.0	2000-037
London	Wimbledon	2000-06-26	Grand Slam	Outdoor	Grass	3rd Round	5	Bjorkman J.	Godwin N.	78	203	6	3	6	4	6	4	0	0	0	0	3.0	0.0	2000-037
London	Wimbledon	2000-06-26	Grand Slam	Outdoor	Grass	3rd Round	5	Black B.	Portas A.	52	55	6	2	6	0	6	4	0	0	0	0	3.0	0.0	2000-037
London	Wimbledon	2000-06-26	Grand Slam	Outdoor	Grass	3rd Round	5	Enqvist T.	Vinck C.	8	160	6	3	6	7	2	6	6	3	6	3	3.0	2.0	2000-037
London	Wimbledon	2000-06-26	Grand Slam	Outdoor	Grass	3rd Round	5	Ferreira W.	Pavel A.	37	34	3	6	7	6	7	5	6	3	0	0	3.0	1.0	2000-037
London	Wimbledon	2000-06-26	Grand Slam	Outdoor	Grass	3rd Round	5	Gambill J.M.	Goldstein P.	56	76	7	6	6	2	6	2	0	0	0	0	3.0	0.0	2000-037
London	Wimbledon	2000-06-26	Grand Slam	Outdoor	Grass	3rd Round	5	Henman T.	Arazi H.	14	38	6	3	6	3	6	3	0	0	0	0	3.0	0.0	2000-037
London	Wimbledon	2000-06-26	Grand Slam	Outdoor	Grass	3rd Round	5	Johansson T.	Gustafsson M.	57	72	6	7	7	6	6	4	5	7	6	3	3.0	2.0	2000-037
London	Wimbledon	2000-06-26	Grand Slam	Outdoor	Grass	3rd Round	5	Philippoussis M.	Schalken S.	18	53	4	6	6	3	6	7	7	6	20	18	3.0	2.0	2000-037
London	Wimbledon	2000-06-26	Grand Slam	Outdoor	Grass	3rd Round	5	Popp A.	Kuerten G.	114	4	7	6	6	2	6	1	0	0	0	0	3.0	0.0	2000-037
London	Wimbledon	2000-06-26	Grand Slam	Outdoor	Grass	3rd Round	5	Pozzi G.	Rochus O.	64	179	6	3	3	6	7	6	6	2	0	0	3.0	1.0	2000-037
London	Wimbledon	2000-06-26	Grand Slam	Outdoor	Grass	3rd Round	5	Prinosil D.	Damm M.	84	86	7	6	3	6	7	6	6	4	0	0	3.0	1.0	2000-037
London	Wimbledon	2000-06-26	Grand Slam	Outdoor	Grass	3rd Round	5	Rafter P.	Schuettler R.	21	77	6	2	7	6	6	3	0	0	0	0	3.0	0.0	2000-037
London	Wimbledon	2000-06-26	Grand Slam	Outdoor	Grass	3rd Round	5	Rosset M.	Haas T.	33	23	6	4	3	6	6	3	3	6	9	7	3.0	2.0	2000-037
London	Wimbledon	2000-06-26	Grand Slam	Outdoor	Grass	3rd Round	5	Sampras P.	Gimelstob J.	3	99	2	6	6	4	6	2	6	2	0	0	3.0	1.0	2000-037
London	Wimbledon	2000-06-26	Grand Slam	Outdoor	Grass	3rd Round	5	Voltchkov V.	El Aynaoui Y.	237	16	7	6	7	5	7	6	0	0	0	0	3.0	0.0	2000-037
London	Wimbledon	2000-06-26	Grand Slam	Outdoor	Grass	4th Round	5	Agassi A.	Prinosil D.	1	84	6	4	6	3	6	3	0	0	0	0	3.0	0.0	2000-037
London	Wimbledon	2000-06-26	Grand Slam	Outdoor	Grass	4th Round	5	Black B.	Pozzi G.	52	64	4	6	7	6	6	2	6	4	0	0	3.0	1.0	2000-037
London	Wimbledon	2000-06-26	Grand Slam	Outdoor	Grass	4th Round	5	Gambill J.M.	Enqvist T.	56	8	7	6	3	6	6	3	6	4	0	0	3.0	1.0	2000-037
London	Wimbledon	2000-06-26	Grand Slam	Outdoor	Grass	4th Round	5	Philippoussis M.	Henman T.	18	14	6	1	5	7	6	7	6	3	6	4	3.0	2.0	2000-037
London	Wimbledon	2000-06-26	Grand Slam	Outdoor	Grass	4th Round	5	Popp A.	Rosset M.	114	33	6	1	6	4	3	6	4	6	6	1	3.0	2.0	2000-037
London	Wimbledon	2000-06-26	Grand Slam	Outdoor	Grass	4th Round	5	Rafter P.	Johansson T.	21	57	6	3	6	4	6	7	6	1	0	0	3.0	1.0	2000-037
London	Wimbledon	2000-06-26	Grand Slam	Outdoor	Grass	4th Round	5	Sampras P.	Bjorkman J.	3	78	6	3	6	2	7	5	0	0	0	0	3.0	0.0	2000-037
London	Wimbledon	2000-06-26	Grand Slam	Outdoor	Grass	4th Round	5	Voltchkov V.	Ferreira W.	237	37	6	3	6	4	7	6	0	0	0	0	3.0	0.0	2000-037
London	Wimbledon	2000-06-26	Grand Slam	Outdoor	Grass	Quarterfinals	5	Agassi A.	Philippoussis M.	1	18	7	6	6	3	6	4	0	0	0	0	3.0	0.0	2000-037
London	Wimbledon	2000-06-26	Grand Slam	Outdoor	Grass	Quarterfinals	5	Rafter P.	Popp A.	21	114	6	3	6	2	7	6	0	0	0	0	3.0	0.0	2000-037
London	Wimbledon	2000-06-26	Grand Slam	Outdoor	Grass	Quarterfinals	5	Sampras P.	Gambill J.M.	3	56	6	4	6	7	6	4	6	4	0	0	3.0	1.0	2000-037
London	Wimbledon	2000-06-26	Grand Slam	Outdoor	Grass	Quarterfinals	5	Voltchkov V.	Black B.	237	52	7	6	7	6	6	4	0	0	0	0	3.0	0.0	2000-037
London	Wimbledon	2000-06-26	Grand Slam	Outdoor	Grass	Semifinals	5	Rafter P.	Agassi A.	21	1	7	5	4	6	7	5	4	6	6	3	3.0	2.0	2000-037
London	Wimbledon	2000-06-26	Grand Slam	Outdoor	Grass	Semifinals	5	Sampras P.	Voltchkov V.	3	237	7	6	6	2	6	4	0	0	0	0	3.0	0.0	2000-037
London	Wimbledon	2000-06-26	Grand Slam	Outdoor	Grass	The Final	5	Sampras P.	Rafter P.	3	21	6	7	7	6	6	4	6	2	0	0	3.0	1.0	2000-037
Bastad	Swedish Open	2000-07-10	International	Outdoor	Clay	1st Round	3	Canas G.	Zib T.	144	119	6	4	6	3	0	0	0	0	0	0	2.0	0.0	2000-038
Bastad	Swedish Open	2000-07-10	International	Outdoor	Clay	1st Round	3	Gaudenzi A.	Timfjord N.	101	421	2	6	6	2	6	1	0	0	0	0	2.0	1.0	2000-038
Bastad	Swedish Open	2000-07-10	International	Outdoor	Clay	1st Round	3	Gustafsson M.	Tillstrom M.	66	63	6	4	7	5	0	0	0	0	0	0	2.0	0.0	2000-038
Bastad	Swedish Open	2000-07-10	International	Outdoor	Clay	1st Round	3	Hipfl M.	Johansson J.	103	NR	6	3	0	0	0	0	0	0	0	0	1.0	0.0	2000-038
Bastad	Swedish Open	2000-07-10	International	Outdoor	Clay	1st Round	3	Hrbaty D.	Boutter J.	33	99	4	6	6	2	6	3	0	0	0	0	2.0	1.0	2000-038
Bastad	Swedish Open	2000-07-10	International	Outdoor	Clay	1st Round	3	Jonsson F.	Kulti N.	113	430	6	2	6	4	0	0	0	0	0	0	2.0	0.0	2000-038
Bastad	Swedish Open	2000-07-10	International	Outdoor	Clay	1st Round	3	Ljubicic I.	Chela J.I.	83	57	6	2	6	4	0	0	0	0	0	0	2.0	0.0	2000-038
Bastad	Swedish Open	2000-07-10	International	Outdoor	Clay	1st Round	3	Massu N.	Gumy H.	76	91	6	3	6	4	0	0	0	0	0	0	2.0	0.0	2000-038
Bastad	Swedish Open	2000-07-10	International	Outdoor	Clay	1st Round	3	Norman M.	Rochus C.	2	88	6	2	6	1	0	0	0	0	0	0	2.0	0.0	2000-038
Bastad	Swedish Open	2000-07-10	International	Outdoor	Clay	1st Round	3	Portas A.	Sargsian S.	48	80	6	3	6	2	0	0	0	0	0	0	2.0	0.0	2000-038
Bastad	Swedish Open	2000-07-10	International	Outdoor	Clay	1st Round	3	Ruud C.	Fleischfresser T.	122	566	6	2	6	0	0	0	0	0	0	0	2.0	0.0	2000-038
Bastad	Swedish Open	2000-07-10	International	Outdoor	Clay	1st Round	3	Sanguinetti D.	Martin A.	90	71	6	4	6	3	0	0	0	0	0	0	2.0	0.0	2000-038
Bastad	Swedish Open	2000-07-10	International	Outdoor	Clay	1st Round	3	Tarango J.	Agenor R.	62	105	7	5	7	6	0	0	0	0	0	0	2.0	0.0	2000-038
Bastad	Swedish Open	2000-07-10	International	Outdoor	Clay	1st Round	3	Ulihrach B.	Fromberg R.	85	72	6	2	6	2	0	0	0	0	0	0	2.0	0.0	2000-038
Bastad	Swedish Open	2000-07-10	International	Outdoor	Clay	1st Round	3	Vanek J.	Blanco G.	82	79	6	3	6	2	0	0	0	0	0	0	2.0	0.0	2000-038
Bastad	Swedish Open	2000-07-10	International	Outdoor	Clay	1st Round	3	Vinciguerra A.	Marin J.A.	49	86	6	4	6	4	0	0	0	0	0	0	2.0	0.0	2000-038
Bastad	Swedish Open	2000-07-10	International	Outdoor	Clay	2nd Round	3	Gustafsson M.	Canas G.	66	144	6	3	3	6	6	4	0	0	0	0	2.0	1.0	2000-038
Bastad	Swedish Open	2000-07-10	International	Outdoor	Clay	2nd Round	3	Hipfl M.	Hrbaty D.	103	33	6	4	6	4	0	0	0	0	0	0	2.0	0.0	2000-038
Bastad	Swedish Open	2000-07-10	International	Outdoor	Clay	2nd Round	3	Ljubicic I.	Sanguinetti D.	83	90	3	6	6	3	7	5	0	0	0	0	2.0	1.0	2000-038
Bastad	Swedish Open	2000-07-10	International	Outdoor	Clay	2nd Round	3	Massu N.	Ulihrach B.	76	85	6	2	6	4	0	0	0	0	0	0	2.0	0.0	2000-038
Bastad	Swedish Open	2000-07-10	International	Outdoor	Clay	2nd Round	3	Norman M.	Vanek J.	2	82	6	2	6	2	0	0	0	0	0	0	2.0	0.0	2000-038
Bastad	Swedish Open	2000-07-10	International	Outdoor	Clay	2nd Round	3	Portas A.	Jonsson F.	48	113	7	6	6	2	0	0	0	0	0	0	2.0	0.0	2000-038
Bastad	Swedish Open	2000-07-10	International	Outdoor	Clay	2nd Round	3	Tarango J.	Ruud C.	62	122	6	3	6	4	0	0	0	0	0	0	2.0	0.0	2000-038
Bastad	Swedish Open	2000-07-10	International	Outdoor	Clay	2nd Round	3	Vinciguerra A.	Gaudenzi A.	49	101	6	2	7	6	0	0	0	0	0	0	2.0	0.0	2000-038
Bastad	Swedish Open	2000-07-10	International	Outdoor	Clay	Quarterfinals	3	Hipfl M.	Gustafsson M.	103	66	6	7	6	1	7	5	0	0	0	0	2.0	1.0	2000-038
Bastad	Swedish Open	2000-07-10	International	Outdoor	Clay	Quarterfinals	3	Ljubicic I.	Portas A.	83	48	7	5	6	1	0	0	0	0	0	0	2.0	0.0	2000-038
Bastad	Swedish Open	2000-07-10	International	Outdoor	Clay	Quarterfinals	3	Norman M.	Massu N.	2	76	6	2	6	4	0	0	0	0	0	0	2.0	0.0	2000-038
Bastad	Swedish Open	2000-07-10	International	Outdoor	Clay	Quarterfinals	3	Vinciguerra A.	Tarango J.	49	62	6	1	6	2	0	0	0	0	0	0	2.0	0.0	2000-038
Bastad	Swedish Open	2000-07-10	International	Outdoor	Clay	Semifinals	3	Norman M.	Ljubicic I.	2	83	6	2	7	5	0	0	0	0	0	0	2.0	0.0	2000-038
Bastad	Swedish Open	2000-07-10	International	Outdoor	Clay	Semifinals	3	Vinciguerra A.	Hipfl M.	49	103	6	2	6	7	7	6	0	0	0	0	2.0	1.0	2000-038
Bastad	Swedish Open	2000-07-10	International	Outdoor	Clay	The Final	3	Norman M.	Vinciguerra A.	2	49	6	1	7	6	0	0	0	0	0	0	2.0	0.0	2000-038
Gstaad	Gstaad Open	2000-07-10	International	Outdoor	Clay	1st Round	3	Bastl G.	Arnold L.	75	596	6	2	6	1	0	0	0	0	0	0	2.0	0.0	2000-039
Gstaad	Gstaad Open	2000-07-10	International	Outdoor	Clay	1st Round	3	Clavet F.	El Aynaoui Y.	46	15	6	1	4	6	6	4	0	0	0	0	2.0	1.0	2000-039
Gstaad	Gstaad Open	2000-07-10	International	Outdoor	Clay	1st Round	3	Corretja A.	Federer R.	10	39	6	4	4	6	6	4	0	0	0	0	2.0	1.0	2000-039
Gstaad	Gstaad Open	2000-07-10	International	Outdoor	Clay	1st Round	3	Costa A.	Koubek S.	17	40	4	6	6	3	6	3	0	0	0	0	2.0	1.0	2000-039
Gstaad	Gstaad Open	2000-07-10	International	Outdoor	Clay	1st Round	3	Gaudio G.	Ferrero J.C.	42	12	6	4	7	6	0	0	0	0	0	0	2.0	0.0	2000-039
Gstaad	Gstaad Open	2000-07-10	International	Outdoor	Clay	1st Round	3	Golmard J.	Thomann N.	61	296	4	6	6	2	6	4	0	0	0	0	2.0	1.0	2000-039
Gstaad	Gstaad Open	2000-07-10	International	Outdoor	Clay	1st Round	3	Grosjean S.	Heuberger I.	27	204	6	3	6	4	0	0	0	0	0	0	2.0	0.0	2000-039
Gstaad	Gstaad Open	2000-07-10	International	Outdoor	Clay	1st Round	3	Kiefer N.	Calatrava A.	13	120	6	3	7	6	0	0	0	0	0	0	2.0	0.0	2000-039
Gstaad	Gstaad Open	2000-07-10	International	Outdoor	Clay	1st Round	3	Mantilla F.	Vicente F.	95	35	6	1	6	4	0	0	0	0	0	0	2.0	0.0	2000-039
Gstaad	Gstaad Open	2000-07-10	International	Outdoor	Clay	1st Round	3	Mirnyi M.	Zabaleta M.	58	43	6	7	7	6	6	3	0	0	0	0	2.0	1.0	2000-039
Gstaad	Gstaad Open	2000-07-10	International	Outdoor	Clay	1st Round	3	Novak J.	Arazi H.	44	36	6	3	7	6	0	0	0	0	0	0	2.0	0.0	2000-039
Gstaad	Gstaad Open	2000-07-10	International	Outdoor	Clay	1st Round	3	Puerta M.	di Pasquale A.	23	53	6	3	6	4	0	0	0	0	0	0	2.0	0.0	2000-039
Gstaad	Gstaad Open	2000-07-10	International	Outdoor	Clay	1st Round	3	Rios M.	Dosedel S.	24	56	7	5	6	7	6	2	0	0	0	0	2.0	1.0	2000-039
Gstaad	Gstaad Open	2000-07-10	International	Outdoor	Clay	1st Round	3	Rosset M.	Kratochvil M.	28	100	6	3	6	2	0	0	0	0	0	0	2.0	0.0	2000-039
Gstaad	Gstaad Open	2000-07-10	International	Outdoor	Clay	1st Round	3	Spadea V.	Bruguera S.	65	184	2	6	7	5	6	2	0	0	0	0	2.0	1.0	2000-039
Gstaad	Gstaad Open	2000-07-10	International	Outdoor	Clay	1st Round	3	Squillari F.	Schuettler R.	20	68	7	5	7	5	0	0	0	0	0	0	2.0	0.0	2000-039
Gstaad	Gstaad Open	2000-07-10	International	Outdoor	Clay	2nd Round	3	Corretja A.	Spadea V.	10	65	6	2	6	2	0	0	0	0	0	0	2.0	0.0	2000-039
Gstaad	Gstaad Open	2000-07-10	International	Outdoor	Clay	2nd Round	3	Costa A.	Golmard J.	17	61	6	4	6	3	0	0	0	0	0	0	2.0	0.0	2000-039
Gstaad	Gstaad Open	2000-07-10	International	Outdoor	Clay	2nd Round	3	Gaudio G.	Mirnyi M.	42	58	6	2	4	6	7	5	0	0	0	0	2.0	1.0	2000-039
Gstaad	Gstaad Open	2000-07-10	International	Outdoor	Clay	2nd Round	3	Grosjean S.	Kiefer N.	27	13	6	3	6	1	0	0	0	0	0	0	2.0	0.0	2000-039
Gstaad	Gstaad Open	2000-07-10	International	Outdoor	Clay	2nd Round	3	Novak J.	Clavet F.	44	46	6	3	7	5	0	0	0	0	0	0	2.0	0.0	2000-039
Gstaad	Gstaad Open	2000-07-10	International	Outdoor	Clay	2nd Round	3	Puerta M.	Mantilla F.	23	95	6	0	6	2	0	0	0	0	0	0	2.0	0.0	2000-039
Gstaad	Gstaad Open	2000-07-10	International	Outdoor	Clay	2nd Round	3	Rios M.	Bastl G.	24	75	6	3	7	5	0	0	0	0	0	0	2.0	0.0	2000-039
Gstaad	Gstaad Open	2000-07-10	International	Outdoor	Clay	2nd Round	3	Squillari F.	Rosset M.	20	28	6	3	7	5	0	0	0	0	0	0	2.0	0.0	2000-039
Gstaad	Gstaad Open	2000-07-10	International	Outdoor	Clay	Quarterfinals	3	Corretja A.	Rios M.	10	24	6	7	6	1	6	3	0	0	0	0	2.0	1.0	2000-039
Gstaad	Gstaad Open	2000-07-10	International	Outdoor	Clay	Quarterfinals	3	Costa A.	Novak J.	17	44	6	3	6	1	0	0	0	0	0	0	2.0	0.0	2000-039
Gstaad	Gstaad Open	2000-07-10	International	Outdoor	Clay	Quarterfinals	3	Gaudio G.	Squillari F.	42	20	6	1	4	1	0	0	0	0	0	0	1.0	0.0	2000-039
Gstaad	Gstaad Open	2000-07-10	International	Outdoor	Clay	Quarterfinals	3	Puerta M.	Grosjean S.	23	27	7	6	6	3	0	0	0	0	0	0	2.0	0.0	2000-039
Gstaad	Gstaad Open	2000-07-10	International	Outdoor	Clay	Semifinals	3	Corretja A.	Gaudio G.	10	42	7	5	7	5	0	0	0	0	0	0	2.0	0.0	2000-039
Gstaad	Gstaad Open	2000-07-10	International	Outdoor	Clay	Semifinals	3	Puerta M.	Costa A.	23	17	6	4	6	3	0	0	0	0	0	0	2.0	0.0	2000-039
Gstaad	Gstaad Open	2000-07-10	International	Outdoor	Clay	The Final	3	Corretja A.	Puerta M.	10	23	6	1	6	3	0	0	0	0	0	0	2.0	0.0	2000-039
Newport	Hall of Fame Championships	2000-07-10	International	Outdoor	Grass	1st Round	3	Arthurs W.	Sekulov J.	154	142	6	2	6	2	0	0	0	0	0	0	2.0	0.0	2000-040
Newport	Hall of Fame Championships	2000-07-10	International	Outdoor	Grass	1st Round	3	Bjorkman J.	Pretzsch A.	60	164	4	6	6	3	6	2	0	0	0	0	2.0	1.0	2000-040
Newport	Hall of Fame Championships	2000-07-10	International	Outdoor	Grass	1st Round	3	Bryan B.	Thomas J.	158	396	7	5	6	2	0	0	0	0	0	0	2.0	0.0	2000-040
Newport	Hall of Fame Championships	2000-07-10	International	Outdoor	Grass	1st Round	3	Draper S.	Burrieza O.	380	168	4	6	6	3	7	5	0	0	0	0	2.0	1.0	2000-040
Newport	Hall of Fame Championships	2000-07-10	International	Outdoor	Grass	1st Round	3	Fish M.	Caratti C.	556	159	6	7	6	3	6	4	0	0	0	0	2.0	1.0	2000-040
Newport	Hall of Fame Championships	2000-07-10	International	Outdoor	Grass	1st Round	3	Goldstein P.	Motomura G.	78	151	6	4	6	3	0	0	0	0	0	0	2.0	0.0	2000-040
Newport	Hall of Fame Championships	2000-07-10	International	Outdoor	Grass	1st Round	3	Ketola T.	Gimelstob J.	166	87	7	6	2	6	6	3	0	0	0	0	2.0	1.0	2000-040
Newport	Hall of Fame Championships	2000-07-10	International	Outdoor	Grass	1st Round	3	Knippschild J.	Ondruska M.	150	155	6	3	6	7	6	2	0	0	0	0	2.0	1.0	2000-040
Newport	Hall of Fame Championships	2000-07-10	International	Outdoor	Grass	1st Round	3	Petrovic D.	Stoliarov A.	169	123	6	3	6	3	0	0	0	0	0	0	2.0	0.0	2000-040
Newport	Hall of Fame Championships	2000-07-10	International	Outdoor	Grass	1st Round	3	Pozzi G.	Dupuis A.	45	108	7	6	6	4	0	0	0	0	0	0	2.0	0.0	2000-040
Newport	Hall of Fame Championships	2000-07-10	International	Outdoor	Grass	1st Round	3	Prinosil D.	Levy H.	67	121	7	6	3	6	6	3	0	0	0	0	2.0	1.0	2000-040
Newport	Hall of Fame Championships	2000-07-10	International	Outdoor	Grass	1st Round	3	Stoltenberg J.	Godwin N.	81	140	4	6	6	3	7	6	0	0	0	0	2.0	1.0	2000-040
Newport	Hall of Fame Championships	2000-07-10	International	Outdoor	Grass	1st Round	3	Tieleman L.	Manta L.	112	174	6	4	6	3	0	0	0	0	0	0	2.0	0.0	2000-040
Newport	Hall of Fame Championships	2000-07-10	International	Outdoor	Grass	1st Round	3	Vinck C.	Morrison J.	126	1014	6	1	6	2	0	0	0	0	0	0	2.0	0.0	2000-040
Newport	Hall of Fame Championships	2000-07-10	International	Outdoor	Grass	1st Round	3	Wessels P.	Nestor D.	133	203	6	7	7	5	0	0	0	0	0	0	1.0	1.0	2000-040
Newport	Hall of Fame Championships	2000-07-10	International	Outdoor	Grass	1st Round	3	Woodruff C.	Russell M.	64	185	6	1	6	2	0	0	0	0	0	0	2.0	0.0	2000-040
Newport	Hall of Fame Championships	2000-07-10	International	Outdoor	Grass	2nd Round	3	Arthurs W.	Bryan B.	154	158	6	3	6	4	0	0	0	0	0	0	2.0	0.0	2000-040
Newport	Hall of Fame Championships	2000-07-10	International	Outdoor	Grass	2nd Round	3	Bjorkman J.	Vinck C.	60	126	7	6	6	0	0	0	0	0	0	0	2.0	0.0	2000-040
Newport	Hall of Fame Championships	2000-07-10	International	Outdoor	Grass	2nd Round	3	Draper S.	Pozzi G.	380	45	6	4	6	4	0	0	0	0	0	0	2.0	0.0	2000-040
Newport	Hall of Fame Championships	2000-07-10	International	Outdoor	Grass	2nd Round	3	Fish M.	Woodruff C.	556	64	6	4	0	6	6	4	0	0	0	0	2.0	1.0	2000-040
Newport	Hall of Fame Championships	2000-07-10	International	Outdoor	Grass	2nd Round	3	Goldstein P.	Ketola T.	78	166	6	3	6	1	0	0	0	0	0	0	2.0	0.0	2000-040
Newport	Hall of Fame Championships	2000-07-10	International	Outdoor	Grass	2nd Round	3	Knippschild J.	Tieleman L.	150	112	7	6	6	3	0	0	0	0	0	0	2.0	0.0	2000-040
Newport	Hall of Fame Championships	2000-07-10	International	Outdoor	Grass	2nd Round	3	Stoltenberg J.	Petrovic D.	81	169	6	3	6	2	0	0	0	0	0	0	2.0	0.0	2000-040
Newport	Hall of Fame Championships	2000-07-10	International	Outdoor	Grass	2nd Round	3	Wessels P.	Prinosil D.	133	67	6	4	7	5	0	0	0	0	0	0	2.0	0.0	2000-040
Newport	Hall of Fame Championships	2000-07-10	International	Outdoor	Grass	Quarterfinals	3	Arthurs W.	Fish M.	154	556	6	3	6	2	0	0	0	0	0	0	2.0	0.0	2000-040
Newport	Hall of Fame Championships	2000-07-10	International	Outdoor	Grass	Quarterfinals	3	Knippschild J.	Draper S.	150	380	6	4	6	3	0	0	0	0	0	0	2.0	0.0	2000-040
Newport	Hall of Fame Championships	2000-07-10	International	Outdoor	Grass	Quarterfinals	3	Stoltenberg J.	Goldstein P.	81	78	7	6	7	6	0	0	0	0	0	0	2.0	0.0	2000-040
Newport	Hall of Fame Championships	2000-07-10	International	Outdoor	Grass	Quarterfinals	3	Wessels P.	Bjorkman J.	133	60	7	6	6	3	0	0	0	0	0	0	2.0	0.0	2000-040
Newport	Hall of Fame Championships	2000-07-10	International	Outdoor	Grass	Semifinals	3	Knippschild J.	Stoltenberg J.	150	81	6	3	6	4	0	0	0	0	0	0	2.0	0.0	2000-040
Newport	Hall of Fame Championships	2000-07-10	International	Outdoor	Grass	Semifinals	3	Wessels P.	Arthurs W.	133	154	7	6	6	7	6	4	0	0	0	0	2.0	1.0	2000-040
Newport	Hall of Fame Championships	2000-07-10	International	Outdoor	Grass	The Final	3	Wessels P.	Knippschild J.	133	150	7	6	6	3	0	0	0	0	0	0	2.0	0.0	2000-040
Amsterdam	Dutch Open	2000-07-17	International	Outdoor	Clay	1st Round	3	Behrend T.	Guardiola T.	164	107	6	3	6	4	0	0	0	0	0	0	2.0	0.0	2000-041
Amsterdam	Dutch Open	2000-07-17	International	Outdoor	Clay	1st Round	3	Browne F.	Huet S.	116	99	6	4	6	4	0	0	0	0	0	0	2.0	0.0	2000-041
Amsterdam	Dutch Open	2000-07-17	International	Outdoor	Clay	1st Round	3	Calatrava A.	Verkerk M.	124	256	6	4	4	6	6	3	0	0	0	0	2.0	1.0	2000-041
Amsterdam	Dutch Open	2000-07-17	International	Outdoor	Clay	1st Round	3	Davydenko N.	Zabaleta M.	308	45	3	6	6	2	7	6	0	0	0	0	2.0	1.0	2000-041
Amsterdam	Dutch Open	2000-07-17	International	Outdoor	Clay	1st Round	3	di Pasquale A.	Cadart R.	53	260	6	3	6	3	0	0	0	0	0	0	2.0	0.0	2000-041
Amsterdam	Dutch Open	2000-07-17	International	Outdoor	Clay	1st Round	3	Fromberg R.	Stoliarov A.	74	127	6	2	6	3	0	0	0	0	0	0	2.0	0.0	2000-041
Amsterdam	Dutch Open	2000-07-17	International	Outdoor	Clay	1st Round	3	Garcia A.	Tiilikainen K.	288	285	6	0	6	2	0	0	0	0	0	0	2.0	0.0	2000-041
Amsterdam	Dutch Open	2000-07-17	International	Outdoor	Clay	1st Round	3	Gustafsson M.	Etlis G.	63	119	6	2	6	2	0	0	0	0	0	0	2.0	0.0	2000-041
Amsterdam	Dutch Open	2000-07-17	International	Outdoor	Clay	1st Round	3	Kempes E.	Agenor R.	212	122	6	2	6	4	0	0	0	0	0	0	2.0	0.0	2000-041
Amsterdam	Dutch Open	2000-07-17	International	Outdoor	Clay	1st Round	3	Massu N.	Filippini M.	72	411	6	4	7	5	0	0	0	0	0	0	2.0	0.0	2000-041
Amsterdam	Dutch Open	2000-07-17	International	Outdoor	Clay	1st Round	3	Roitman S.	Sa A.	254	90	3	6	7	6	6	4	0	0	0	0	2.0	1.0	2000-041
Amsterdam	Dutch Open	2000-07-17	International	Outdoor	Clay	1st Round	3	Ruud C.	Lapentti N.	120	11	6	2	7	5	0	0	0	0	0	0	2.0	0.0	2000-041
Amsterdam	Dutch Open	2000-07-17	International	Outdoor	Clay	1st Round	3	Siemerink J.	Alvarez E.	118	131	7	6	6	4	0	0	0	0	0	0	2.0	0.0	2000-041
Amsterdam	Dutch Open	2000-07-17	International	Outdoor	Clay	1st Round	3	Sluiter R.	Knippschild J.	142	112	6	2	4	6	6	3	0	0	0	0	2.0	1.0	2000-041
Amsterdam	Dutch Open	2000-07-17	International	Outdoor	Clay	1st Round	3	van Scheppingen D.	Arthurs W.	294	125	6	2	7	6	0	0	0	0	0	0	2.0	0.0	2000-041
Amsterdam	Dutch Open	2000-07-17	International	Outdoor	Clay	1st Round	3	Voinea A.	Stanoytchev O.	95	105	7	5	6	2	0	0	0	0	0	0	2.0	0.0	2000-041
Amsterdam	Dutch Open	2000-07-17	International	Outdoor	Clay	2nd Round	3	Behrend T.	Roitman S.	164	254	7	6	6	2	0	0	0	0	0	0	2.0	0.0	2000-041
Amsterdam	Dutch Open	2000-07-17	International	Outdoor	Clay	2nd Round	3	Calatrava A.	Fromberg R.	124	74	7	6	7	6	0	0	0	0	0	0	2.0	0.0	2000-041
Amsterdam	Dutch Open	2000-07-17	International	Outdoor	Clay	2nd Round	3	Davydenko N.	Siemerink J.	308	118	6	3	3	6	6	1	0	0	0	0	2.0	1.0	2000-041
Amsterdam	Dutch Open	2000-07-17	International	Outdoor	Clay	2nd Round	3	Gustafsson M.	van Scheppingen D.	63	294	6	3	7	6	0	0	0	0	0	0	2.0	0.0	2000-041
Amsterdam	Dutch Open	2000-07-17	International	Outdoor	Clay	2nd Round	3	Kempes E.	Voinea A.	212	95	6	2	6	2	0	0	0	0	0	0	2.0	0.0	2000-041
Amsterdam	Dutch Open	2000-07-17	International	Outdoor	Clay	2nd Round	3	Massu N.	Garcia A.	72	288	6	1	6	1	0	0	0	0	0	0	2.0	0.0	2000-041
Amsterdam	Dutch Open	2000-07-17	International	Outdoor	Clay	2nd Round	3	Ruud C.	Browne F.	120	116	6	4	6	3	0	0	0	0	0	0	2.0	0.0	2000-041
Amsterdam	Dutch Open	2000-07-17	International	Outdoor	Clay	2nd Round	3	Sluiter R.	di Pasquale A.	142	53	3	6	7	6	7	6	0	0	0	0	2.0	1.0	2000-041
Amsterdam	Dutch Open	2000-07-17	International	Outdoor	Clay	Quarterfinals	3	Davydenko N.	Behrend T.	308	164	6	2	1	6	6	4	0	0	0	0	2.0	1.0	2000-041
Amsterdam	Dutch Open	2000-07-17	International	Outdoor	Clay	Quarterfinals	3	Gustafsson M.	Massu N.	63	72	6	3	3	6	6	1	0	0	0	0	2.0	1.0	2000-041
Amsterdam	Dutch Open	2000-07-17	International	Outdoor	Clay	Quarterfinals	3	Kempes E.	Ruud C.	212	120	4	6	7	6	6	3	0	0	0	0	2.0	1.0	2000-041
Amsterdam	Dutch Open	2000-07-17	International	Outdoor	Clay	Quarterfinals	3	Sluiter R.	Calatrava A.	142	124	7	6	6	4	0	0	0	0	0	0	2.0	0.0	2000-041
Amsterdam	Dutch Open	2000-07-17	International	Outdoor	Clay	Semifinals	3	Gustafsson M.	Kempes E.	63	212	6	4	6	4	0	0	0	0	0	0	2.0	0.0	2000-041
Amsterdam	Dutch Open	2000-07-17	International	Outdoor	Clay	Semifinals	3	Sluiter R.	Davydenko N.	142	308	6	2	7	6	0	0	0	0	0	0	2.0	0.0	2000-041
Amsterdam	Dutch Open	2000-07-17	International	Outdoor	Clay	The Final	5	Gustafsson M.	Sluiter R.	63	142	6	7	6	3	7	6	6	1	0	0	3.0	1.0	2000-041
Stuttgart	Mercedes Cup	2000-07-17	International Gold	Outdoor	Clay	1st Round	3	Alami K.	Jonsson F.	34	108	0	6	7	6	6	2	0	0	0	0	2.0	1.0	2000-042
Stuttgart	Mercedes Cup	2000-07-17	International Gold	Outdoor	Clay	1st Round	3	El Aynaoui Y.	Vinck C.	15	123	6	1	7	6	0	0	0	0	0	0	2.0	0.0	2000-042
Stuttgart	Mercedes Cup	2000-07-17	International Gold	Outdoor	Clay	1st Round	3	Elsner D.	Clavet F.	133	47	6	4	4	6	6	3	0	0	0	0	2.0	1.0	2000-042
Stuttgart	Mercedes Cup	2000-07-17	International Gold	Outdoor	Clay	1st Round	3	Gaudio G.	Diaz J.	41	132	6	0	7	5	0	0	0	0	0	0	2.0	0.0	2000-042
Stuttgart	Mercedes Cup	2000-07-17	International Gold	Outdoor	Clay	1st Round	3	Goellner M.K.	Hernych J.	330	315	6	1	6	3	0	0	0	0	0	0	2.0	0.0	2000-042
Stuttgart	Mercedes Cup	2000-07-17	International Gold	Outdoor	Clay	1st Round	3	Haas T.	Miketa D.	22	208	3	6	7	5	6	2	0	0	0	0	2.0	1.0	2000-042
Stuttgart	Mercedes Cup	2000-07-17	International Gold	Outdoor	Clay	1st Round	3	Ilie A.	Arazi H.	55	36	4	6	6	2	7	6	0	0	0	0	2.0	1.0	2000-042
Stuttgart	Mercedes Cup	2000-07-17	International Gold	Outdoor	Clay	1st Round	3	Kafelnikov Y.	Boutter J.	5	102	7	6	6	7	7	6	0	0	0	0	2.0	1.0	2000-042
Stuttgart	Mercedes Cup	2000-07-17	International Gold	Outdoor	Clay	1st Round	3	Kucera K.	Dosedel S.	50	58	6	2	6	1	0	0	0	0	0	0	2.0	0.0	2000-042
Stuttgart	Mercedes Cup	2000-07-17	International Gold	Outdoor	Clay	1st Round	3	Medvedev A.	Karbacher B.	48	442	6	3	6	2	0	0	0	0	0	0	2.0	0.0	2000-042
Stuttgart	Mercedes Cup	2000-07-17	International Gold	Outdoor	Clay	1st Round	3	Meligeni F.	Hantschk M.	101	93	6	1	6	2	0	0	0	0	0	0	2.0	0.0	2000-042
Stuttgart	Mercedes Cup	2000-07-17	International Gold	Outdoor	Clay	1st Round	3	Norman M.	Phau B.	2	197	6	2	6	2	0	0	0	0	0	0	2.0	0.0	2000-042
Stuttgart	Mercedes Cup	2000-07-17	International Gold	Outdoor	Clay	1st Round	3	Novak J.	Hrbaty D.	44	31	6	3	7	5	0	0	0	0	0	0	2.0	0.0	2000-042
Stuttgart	Mercedes Cup	2000-07-17	International Gold	Outdoor	Clay	1st Round	3	Safin M.	Pavel A.	10	38	5	7	6	3	6	3	0	0	0	0	2.0	1.0	2000-042
Stuttgart	Mercedes Cup	2000-07-17	International Gold	Outdoor	Clay	1st Round	3	Schuettler R.	Vicente F.	68	35	6	4	4	6	6	3	0	0	0	0	2.0	1.0	2000-042
Stuttgart	Mercedes Cup	2000-07-17	International Gold	Outdoor	Clay	1st Round	3	Squillari F.	Gonzalez F.	20	134	6	1	6	3	0	0	0	0	0	0	2.0	0.0	2000-042
Stuttgart	Mercedes Cup	2000-07-17	International Gold	Outdoor	Clay	2nd Round	3	Elsner D.	Norman M.	133	2	4	6	7	6	6	4	0	0	0	0	2.0	1.0	2000-042
Stuttgart	Mercedes Cup	2000-07-17	International Gold	Outdoor	Clay	2nd Round	3	Gaudio G.	Alami K.	41	34	5	7	6	3	6	2	0	0	0	0	2.0	1.0	2000-042
Stuttgart	Mercedes Cup	2000-07-17	International Gold	Outdoor	Clay	2nd Round	3	Ilie A.	Safin M.	55	10	7	6	7	6	0	0	0	0	0	0	2.0	0.0	2000-042
Stuttgart	Mercedes Cup	2000-07-17	International Gold	Outdoor	Clay	2nd Round	3	Kucera K.	El Aynaoui Y.	50	15	6	3	6	2	0	0	0	0	0	0	2.0	0.0	2000-042
Stuttgart	Mercedes Cup	2000-07-17	International Gold	Outdoor	Clay	2nd Round	3	Medvedev A.	Kafelnikov Y.	48	5	6	7	7	5	6	3	0	0	0	0	2.0	1.0	2000-042
Stuttgart	Mercedes Cup	2000-07-17	International Gold	Outdoor	Clay	2nd Round	3	Novak J.	Meligeni F.	44	101	6	3	6	2	0	0	0	0	0	0	2.0	0.0	2000-042
Stuttgart	Mercedes Cup	2000-07-17	International Gold	Outdoor	Clay	2nd Round	3	Schuettler R.	Haas T.	68	22	7	5	2	1	0	0	0	0	0	0	1.0	0.0	2000-042
Stuttgart	Mercedes Cup	2000-07-17	International Gold	Outdoor	Clay	2nd Round	3	Squillari F.	Goellner M.K.	20	330	4	6	6	2	6	3	0	0	0	0	2.0	1.0	2000-042
Stuttgart	Mercedes Cup	2000-07-17	International Gold	Outdoor	Clay	Quarterfinals	3	Elsner D.	Novak J.	133	44	6	2	6	1	0	0	0	0	0	0	2.0	0.0	2000-042
Stuttgart	Mercedes Cup	2000-07-17	International Gold	Outdoor	Clay	Quarterfinals	3	Gaudio G.	Medvedev A.	41	48	6	1	7	6	0	0	0	0	0	0	2.0	0.0	2000-042
Stuttgart	Mercedes Cup	2000-07-17	International Gold	Outdoor	Clay	Quarterfinals	3	Ilie A.	Schuettler R.	55	68	6	3	6	4	0	0	0	0	0	0	2.0	0.0	2000-042
Stuttgart	Mercedes Cup	2000-07-17	International Gold	Outdoor	Clay	Quarterfinals	3	Squillari F.	Kucera K.	20	50	7	5	6	1	0	0	0	0	0	0	2.0	0.0	2000-042
Stuttgart	Mercedes Cup	2000-07-17	International Gold	Outdoor	Clay	Semifinals	3	Gaudio G.	Ilie A.	41	55	6	2	6	4	0	0	0	0	0	0	2.0	0.0	2000-042
Stuttgart	Mercedes Cup	2000-07-17	International Gold	Outdoor	Clay	Semifinals	3	Squillari F.	Elsner D.	20	133	7	6	7	6	0	0	0	0	0	0	2.0	0.0	2000-042
Stuttgart	Mercedes Cup	2000-07-17	International Gold	Outdoor	Clay	The Final	5	Squillari F.	Gaudio G.	20	41	6	2	3	6	4	6	6	4	6	2	3.0	2.0	2000-042
Umag	Croatia Open	2000-07-17	International	Outdoor	Clay	1st Round	3	Blanco G.	Tabara M.	81	138	7	5	6	4	0	0	0	0	0	0	2.0	0.0	2000-043
Umag	Croatia Open	2000-07-17	International	Outdoor	Clay	1st Round	3	Bruguera S.	Vanek J.	181	83	6	3	1	6	7	5	0	0	0	0	2.0	1.0	2000-043
Umag	Croatia Open	2000-07-17	International	Outdoor	Clay	1st Round	3	Carretero R.	Zib T.	263	153	6	3	6	2	0	0	0	0	0	0	2.0	0.0	2000-043
Umag	Croatia Open	2000-07-17	International	Outdoor	Clay	1st Round	3	Damm M.	Peschek D.	80	NR	6	2	6	1	0	0	0	0	0	0	2.0	0.0	2000-043
Umag	Croatia Open	2000-07-17	International	Outdoor	Clay	1st Round	3	Ljubicic I.	Zovko L.	79	348	7	6	6	2	0	0	0	0	0	0	2.0	0.0	2000-043
Umag	Croatia Open	2000-07-17	International	Outdoor	Clay	1st Round	3	Marin J.A.	Gumy H.	86	92	5	7	6	2	6	4	0	0	0	0	2.0	1.0	2000-043
Umag	Croatia Open	2000-07-17	International	Outdoor	Clay	1st Round	3	Martelli M.	Tarango J.	276	60	4	6	6	2	6	1	0	0	0	0	2.0	1.0	2000-043
Umag	Croatia Open	2000-07-17	International	Outdoor	Clay	1st Round	3	Martin A.	Canas G.	73	141	1	6	6	0	6	4	0	0	0	0	2.0	1.0	2000-043
Umag	Croatia Open	2000-07-17	International	Outdoor	Clay	1st Round	3	Moya C.	Vajda I.	54	421	6	3	6	1	0	0	0	0	0	0	2.0	0.0	2000-043
Umag	Croatia Open	2000-07-17	International	Outdoor	Clay	1st Round	3	Portas A.	Kralert P.	49	173	6	1	6	3	0	0	0	0	0	0	2.0	0.0	2000-043
Umag	Croatia Open	2000-07-17	International	Outdoor	Clay	1st Round	3	Puentes G.	Mantilla F.	128	97	6	3	3	6	6	3	0	0	0	0	2.0	1.0	2000-043
Umag	Croatia Open	2000-07-17	International	Outdoor	Clay	1st Round	3	Puerta M.	Alonso J.	21	113	6	4	6	1	0	0	0	0	0	0	2.0	0.0	2000-043
Umag	Croatia Open	2000-07-17	International	Outdoor	Clay	1st Round	3	Rios M.	Kroslak J.	23	137	6	3	6	1	0	0	0	0	0	0	2.0	0.0	2000-043
Umag	Croatia Open	2000-07-17	International	Outdoor	Clay	1st Round	3	Sanchez D.	Sargsian S.	104	82	6	3	6	4	0	0	0	0	0	0	2.0	0.0	2000-043
Umag	Croatia Open	2000-07-17	International	Outdoor	Clay	1st Round	3	Schranz W.	Lopez-Moron A.	318	156	3	6	6	2	7	6	0	0	0	0	2.0	1.0	2000-043
Umag	Croatia Open	2000-07-17	International	Outdoor	Clay	1st Round	3	Ulihrach B.	Hipfl M.	85	94	6	4	7	5	0	0	0	0	0	0	2.0	0.0	2000-043
Umag	Croatia Open	2000-07-17	International	Outdoor	Clay	2nd Round	3	Carretero R.	Martelli M.	263	276	6	2	6	3	0	0	0	0	0	0	2.0	0.0	2000-043
Umag	Croatia Open	2000-07-17	International	Outdoor	Clay	2nd Round	3	Damm M.	Bruguera S.	80	181	6	1	1	6	6	3	0	0	0	0	2.0	1.0	2000-043
Umag	Croatia Open	2000-07-17	International	Outdoor	Clay	2nd Round	3	Martin A.	Schranz W.	73	318	6	2	6	3	0	0	0	0	0	0	2.0	0.0	2000-043
Umag	Croatia Open	2000-07-17	International	Outdoor	Clay	2nd Round	3	Moya C.	Marin J.A.	54	86	6	3	6	3	0	0	0	0	0	0	2.0	0.0	2000-043
Umag	Croatia Open	2000-07-17	International	Outdoor	Clay	2nd Round	3	Puerta M.	Ljubicic I.	21	79	6	4	4	6	6	4	0	0	0	0	2.0	1.0	2000-043
Umag	Croatia Open	2000-07-17	International	Outdoor	Clay	2nd Round	3	Rios M.	Puentes G.	23	128	6	3	6	3	0	0	0	0	0	0	2.0	0.0	2000-043
Umag	Croatia Open	2000-07-17	International	Outdoor	Clay	2nd Round	3	Sanchez D.	Blanco G.	104	81	6	1	6	4	0	0	0	0	0	0	2.0	0.0	2000-043
Umag	Croatia Open	2000-07-17	International	Outdoor	Clay	2nd Round	3	Ulihrach B.	Portas A.	85	49	4	6	6	4	6	1	0	0	0	0	2.0	1.0	2000-043
Umag	Croatia Open	2000-07-17	International	Outdoor	Clay	Quarterfinals	3	Moya C.	Carretero R.	54	263	5	7	6	3	6	4	0	0	0	0	2.0	1.0	2000-043
Umag	Croatia Open	2000-07-17	International	Outdoor	Clay	Quarterfinals	3	Puerta M.	Damm M.	21	80	6	3	6	2	0	0	0	0	0	0	2.0	0.0	2000-043
Umag	Croatia Open	2000-07-17	International	Outdoor	Clay	Quarterfinals	3	Rios M.	Sanchez D.	23	104	7	6	6	2	0	0	0	0	0	0	2.0	0.0	2000-043
Umag	Croatia Open	2000-07-17	International	Outdoor	Clay	Quarterfinals	3	Ulihrach B.	Martin A.	85	73	6	3	4	6	6	4	0	0	0	0	2.0	1.0	2000-043
Umag	Croatia Open	2000-07-17	International	Outdoor	Clay	Semifinals	3	Puerta M.	Ulihrach B.	21	85	4	6	6	2	6	3	0	0	0	0	2.0	1.0	2000-043
Umag	Croatia Open	2000-07-17	International	Outdoor	Clay	Semifinals	3	Rios M.	Moya C.	23	54	6	2	7	5	0	0	0	0	0	0	2.0	0.0	2000-043
Umag	Croatia Open	2000-07-17	International	Outdoor	Clay	The Final	3	Rios M.	Puerta M.	23	21	7	6	4	6	6	3	0	0	0	0	2.0	1.0	2000-043
Kitzbuhel	Generali Open	2000-07-24	International Gold	Outdoor	Clay	1st Round	3	Alvarez E.	Hipfl M.	150	94	6	4	1	0	0	0	0	0	0	0	1.0	0.0	2000-044
Kitzbuhel	Generali Open	2000-07-24	International Gold	Outdoor	Clay	1st Round	3	Berasategui A.	Lopez-Moron A.	111	159	6	1	6	4	0	0	0	0	0	0	2.0	0.0	2000-044
Kitzbuhel	Generali Open	2000-07-24	International Gold	Outdoor	Clay	1st Round	3	Calleri A.	Moretti H.	86	228	6	2	6	2	0	0	0	0	0	0	2.0	0.0	2000-044
Kitzbuhel	Generali Open	2000-07-24	International Gold	Outdoor	Clay	1st Round	3	Gonzalez F.	Trimmel C.	135	192	4	6	6	2	6	0	0	0	0	0	2.0	1.0	2000-044
Kitzbuhel	Generali Open	2000-07-24	International Gold	Outdoor	Clay	1st Round	3	Gumy H.	Sa A.	97	90	6	3	6	4	0	0	0	0	0	0	2.0	0.0	2000-044
Kitzbuhel	Generali Open	2000-07-24	International Gold	Outdoor	Clay	1st Round	3	Kratochvil M.	Vasek R.	105	470	6	3	6	3	0	0	0	0	0	0	2.0	0.0	2000-044
Kitzbuhel	Generali Open	2000-07-24	International Gold	Outdoor	Clay	1st Round	3	Ljubicic I.	Fasching A.	77	700	6	3	6	4	0	0	0	0	0	0	2.0	0.0	2000-044
Kitzbuhel	Generali Open	2000-07-24	International Gold	Outdoor	Clay	1st Round	3	Luzzi F.	Coria G.	265	194	7	6	6	3	0	0	0	0	0	0	2.0	0.0	2000-044
Kitzbuhel	Generali Open	2000-07-24	International Gold	Outdoor	Clay	1st Round	3	Martin A.	Cabello F.	69	291	6	0	6	2	0	0	0	0	0	0	2.0	0.0	2000-044
Kitzbuhel	Generali Open	2000-07-24	International Gold	Outdoor	Clay	1st Round	3	Massu N.	Arthurs W.	68	128	7	6	7	6	0	0	0	0	0	0	2.0	0.0	2000-044
Kitzbuhel	Generali Open	2000-07-24	International Gold	Outdoor	Clay	1st Round	3	Mathieu P.H.	Stanoytchev O.	368	104	7	6	6	1	0	0	0	0	0	0	2.0	0.0	2000-044
Kitzbuhel	Generali Open	2000-07-24	International Gold	Outdoor	Clay	1st Round	3	Meligeni F.	Browne F.	102	114	6	4	7	6	0	0	0	0	0	0	2.0	0.0	2000-044
Kitzbuhel	Generali Open	2000-07-24	International Gold	Outdoor	Clay	1st Round	3	Ruud C.	Balcells J.	127	112	6	2	6	2	0	0	0	0	0	0	2.0	0.0	2000-044
Kitzbuhel	Generali Open	2000-07-24	International Gold	Outdoor	Clay	1st Round	3	Sargsian S.	Melzer J.	83	331	3	6	6	3	6	1	0	0	0	0	2.0	1.0	2000-044
Kitzbuhel	Generali Open	2000-07-24	International Gold	Outdoor	Clay	1st Round	3	Ulihrach B.	Filippini M.	81	420	6	1	6	3	0	0	0	0	0	0	2.0	0.0	2000-044
Kitzbuhel	Generali Open	2000-07-24	International Gold	Outdoor	Clay	1st Round	3	Voinea A.	Guardiola T.	92	110	7	6	6	4	0	0	0	0	0	0	2.0	0.0	2000-044
Kitzbuhel	Generali Open	2000-07-24	International Gold	Outdoor	Clay	2nd Round	3	Alvarez E.	Costa F.	150	170	6	4	6	3	0	0	0	0	0	0	2.0	0.0	2000-044
Kitzbuhel	Generali Open	2000-07-24	International Gold	Outdoor	Clay	2nd Round	3	Calleri A.	Safin M.	86	9	6	4	7	6	0	0	0	0	0	0	2.0	0.0	2000-044
Kitzbuhel	Generali Open	2000-07-24	International Gold	Outdoor	Clay	2nd Round	3	Clavet F.	Berasategui A.	51	111	6	0	7	5	0	0	0	0	0	0	2.0	0.0	2000-044
Kitzbuhel	Generali Open	2000-07-24	International Gold	Outdoor	Clay	2nd Round	3	Corretja A.	Gonzalez F.	10	135	6	1	6	2	0	0	0	0	0	0	2.0	0.0	2000-044
Kitzbuhel	Generali Open	2000-07-24	International Gold	Outdoor	Clay	2nd Round	3	Costa A.	Mathieu P.H.	18	368	6	4	7	6	0	0	0	0	0	0	2.0	0.0	2000-044
Kitzbuhel	Generali Open	2000-07-24	International Gold	Outdoor	Clay	2nd Round	3	Dosedel S.	Meligeni F.	59	102	6	1	6	3	0	0	0	0	0	0	2.0	0.0	2000-044
Kitzbuhel	Generali Open	2000-07-24	International Gold	Outdoor	Clay	2nd Round	3	Kafelnikov Y.	Gumy H.	5	97	6	4	2	6	6	2	0	0	0	0	2.0	1.0	2000-044
Kitzbuhel	Generali Open	2000-07-24	International Gold	Outdoor	Clay	2nd Round	3	Lapentti N.	Kratochvil M.	11	105	6	3	6	2	0	0	0	0	0	0	2.0	0.0	2000-044
Kitzbuhel	Generali Open	2000-07-24	International Gold	Outdoor	Clay	2nd Round	3	Ljubicic I.	Schuettler R.	77	63	6	4	6	2	0	0	0	0	0	0	2.0	0.0	2000-044
Kitzbuhel	Generali Open	2000-07-24	International Gold	Outdoor	Clay	2nd Round	3	Luzzi F.	Vicente F.	265	36	7	6	6	7	7	6	0	0	0	0	2.0	1.0	2000-044
Kitzbuhel	Generali Open	2000-07-24	International Gold	Outdoor	Clay	2nd Round	3	Martin A.	El Aynaoui Y.	69	16	7	6	3	2	0	0	0	0	0	0	1.0	0.0	2000-044
Kitzbuhel	Generali Open	2000-07-24	International Gold	Outdoor	Clay	2nd Round	3	Massu N.	Portas A.	68	50	6	4	6	4	0	0	0	0	0	0	2.0	0.0	2000-044
Kitzbuhel	Generali Open	2000-07-24	International Gold	Outdoor	Clay	2nd Round	3	Sargsian S.	Wiltschnig H.	83	210	1	6	6	3	6	0	0	0	0	0	2.0	1.0	2000-044
Kitzbuhel	Generali Open	2000-07-24	International Gold	Outdoor	Clay	2nd Round	3	Ulihrach B.	Tarango J.	81	66	6	3	6	4	0	0	0	0	0	0	2.0	0.0	2000-044
Kitzbuhel	Generali Open	2000-07-24	International Gold	Outdoor	Clay	2nd Round	3	Voinea A.	Moya C.	92	56	2	6	6	3	6	4	0	0	0	0	2.0	1.0	2000-044
Kitzbuhel	Generali Open	2000-07-24	International Gold	Outdoor	Clay	2nd Round	3	Zabaleta M.	Ruud C.	48	127	6	3	6	2	0	0	0	0	0	0	2.0	0.0	2000-044
Kitzbuhel	Generali Open	2000-07-24	International Gold	Outdoor	Clay	3rd Round	3	Alvarez E.	Voinea A.	150	92	6	2	6	4	0	0	0	0	0	0	2.0	0.0	2000-044
Kitzbuhel	Generali Open	2000-07-24	International Gold	Outdoor	Clay	3rd Round	3	Calleri A.	Dosedel S.	86	59	6	0	6	1	0	0	0	0	0	0	2.0	0.0	2000-044
Kitzbuhel	Generali Open	2000-07-24	International Gold	Outdoor	Clay	3rd Round	3	Clavet F.	Costa A.	51	18	4	6	6	3	6	2	0	0	0	0	2.0	1.0	2000-044
Kitzbuhel	Generali Open	2000-07-24	International Gold	Outdoor	Clay	3rd Round	3	Corretja A.	Ljubicic I.	10	77	7	6	6	4	0	0	0	0	0	0	2.0	0.0	2000-044
Kitzbuhel	Generali Open	2000-07-24	International Gold	Outdoor	Clay	3rd Round	3	Kafelnikov Y.	Sargsian S.	5	83	6	4	4	6	6	4	0	0	0	0	2.0	1.0	2000-044
Kitzbuhel	Generali Open	2000-07-24	International Gold	Outdoor	Clay	3rd Round	3	Lapentti N.	Ulihrach B.	11	81	6	1	6	0	0	0	0	0	0	0	2.0	0.0	2000-044
Kitzbuhel	Generali Open	2000-07-24	International Gold	Outdoor	Clay	3rd Round	3	Martin A.	Massu N.	69	68	5	7	6	1	6	1	0	0	0	0	2.0	1.0	2000-044
Kitzbuhel	Generali Open	2000-07-24	International Gold	Outdoor	Clay	3rd Round	3	Zabaleta M.	Luzzi F.	48	265	6	3	6	2	0	0	0	0	0	0	2.0	0.0	2000-044
Kitzbuhel	Generali Open	2000-07-24	International Gold	Outdoor	Clay	Quarterfinals	3	Alvarez E.	Lapentti N.	150	11	6	4	4	6	7	6	0	0	0	0	2.0	1.0	2000-044
Kitzbuhel	Generali Open	2000-07-24	International Gold	Outdoor	Clay	Quarterfinals	3	Calleri A.	Martin A.	86	69	7	5	4	6	6	4	0	0	0	0	2.0	1.0	2000-044
Kitzbuhel	Generali Open	2000-07-24	International Gold	Outdoor	Clay	Quarterfinals	3	Clavet F.	Kafelnikov Y.	51	5	6	3	6	2	0	0	0	0	0	0	2.0	0.0	2000-044
Kitzbuhel	Generali Open	2000-07-24	International Gold	Outdoor	Clay	Quarterfinals	3	Corretja A.	Zabaleta M.	10	48	6	3	6	0	0	0	0	0	0	0	2.0	0.0	2000-044
Kitzbuhel	Generali Open	2000-07-24	International Gold	Outdoor	Clay	Semifinals	3	Alvarez E.	Clavet F.	150	51	6	3	7	5	0	0	0	0	0	0	2.0	0.0	2000-044
Kitzbuhel	Generali Open	2000-07-24	International Gold	Outdoor	Clay	Semifinals	3	Corretja A.	Calleri A.	10	86	6	3	6	7	6	2	0	0	0	0	2.0	1.0	2000-044
Kitzbuhel	Generali Open	2000-07-24	International Gold	Outdoor	Clay	The Final	5	Corretja A.	Alvarez E.	10	150	6	3	6	1	3	0	0	0	0	0	2.0	0.0	2000-044
Los Angeles	Mercedes-Benz Cup	2000-07-24	International	Outdoor	Hard	1st Round	3	Chang M.	Kilderry P.	23	263	6	4	6	2	0	0	0	0	0	0	2.0	0.0	2000-045
Los Angeles	Mercedes-Benz Cup	2000-07-24	International	Outdoor	Hard	1st Round	3	Clement A.	Ondruska M.	60	158	6	3	6	2	0	0	0	0	0	0	2.0	0.0	2000-045
Los Angeles	Mercedes-Benz Cup	2000-07-24	International	Outdoor	Hard	1st Round	3	Ferreira W.	Dupuis A.	30	113	6	2	6	2	0	0	0	0	0	0	2.0	0.0	2000-045
Los Angeles	Mercedes-Benz Cup	2000-07-24	International	Outdoor	Hard	1st Round	3	Gambill J.M.	Mamiit C.	38	125	6	3	6	2	0	0	0	0	0	0	2.0	0.0	2000-045
Los Angeles	Mercedes-Benz Cup	2000-07-24	International	Outdoor	Hard	1st Round	3	Gimelstob J.	Sekulov J.	87	146	6	3	6	3	0	0	0	0	0	0	2.0	0.0	2000-045
Los Angeles	Mercedes-Benz Cup	2000-07-24	International	Outdoor	Hard	1st Round	3	Godwin N.	Draper S.	156	280	6	4	6	7	7	6	0	0	0	0	2.0	1.0	2000-045
Los Angeles	Mercedes-Benz Cup	2000-07-24	International	Outdoor	Hard	1st Round	3	Goldstein P.	Manta L.	75	172	3	6	6	1	6	4	0	0	0	0	2.0	1.0	2000-045
Los Angeles	Mercedes-Benz Cup	2000-07-24	International	Outdoor	Hard	1st Round	3	Kroslak J.	Saulnier C.	136	122	6	2	6	2	0	0	0	0	0	0	2.0	0.0	2000-045
Los Angeles	Mercedes-Benz Cup	2000-07-24	International	Outdoor	Hard	1st Round	3	Motomura G.	Rios M.	176	22	5	3	0	0	0	0	0	0	0	0	0.0	0.0	2000-045
Los Angeles	Mercedes-Benz Cup	2000-07-24	International	Outdoor	Hard	1st Round	3	O'Brien A.	Ilie A.	195	43	6	3	6	2	0	0	0	0	0	0	2.0	0.0	2000-045
Los Angeles	Mercedes-Benz Cup	2000-07-24	International	Outdoor	Hard	1st Round	3	Philippoussis M.	Humphries S.	19	656	7	5	7	6	0	0	0	0	0	0	2.0	0.0	2000-045
Los Angeles	Mercedes-Benz Cup	2000-07-24	International	Outdoor	Hard	1st Round	3	Roux L.	Dent T.	259	275	6	4	1	6	6	3	0	0	0	0	2.0	1.0	2000-045
Los Angeles	Mercedes-Benz Cup	2000-07-24	International	Outdoor	Hard	1st Round	3	Srichaphan P.	Lareau S.	100	129	6	4	6	4	0	0	0	0	0	0	2.0	0.0	2000-045
Los Angeles	Mercedes-Benz Cup	2000-07-24	International	Outdoor	Hard	1st Round	3	Stoltenberg J.	Bryan B.	72	133	6	3	3	6	6	4	0	0	0	0	2.0	1.0	2000-045
Los Angeles	Mercedes-Benz Cup	2000-07-24	International	Outdoor	Hard	1st Round	3	Tieleman L.	Levy H.	117	143	6	4	6	0	0	0	0	0	0	0	2.0	0.0	2000-045
Los Angeles	Mercedes-Benz Cup	2000-07-24	International	Outdoor	Hard	1st Round	3	Ullyett K.	Agenor R.	148	134	6	7	6	2	6	4	0	0	0	0	2.0	1.0	2000-045
Los Angeles	Mercedes-Benz Cup	2000-07-24	International	Outdoor	Hard	2nd Round	3	Chang M.	Ullyett K.	23	148	6	1	6	3	0	0	0	0	0	0	2.0	0.0	2000-045
Los Angeles	Mercedes-Benz Cup	2000-07-24	International	Outdoor	Hard	2nd Round	3	Clement A.	Godwin N.	60	156	6	4	4	6	6	3	0	0	0	0	2.0	1.0	2000-045
Los Angeles	Mercedes-Benz Cup	2000-07-24	International	Outdoor	Hard	2nd Round	3	Ferreira W.	Srichaphan P.	30	100	7	6	4	6	7	5	0	0	0	0	2.0	1.0	2000-045
Los Angeles	Mercedes-Benz Cup	2000-07-24	International	Outdoor	Hard	2nd Round	3	Gambill J.M.	Tieleman L.	38	117	7	6	6	2	0	0	0	0	0	0	2.0	0.0	2000-045
Los Angeles	Mercedes-Benz Cup	2000-07-24	International	Outdoor	Hard	2nd Round	3	Gimelstob J.	Philippoussis M.	87	19	3	6	7	6	7	6	0	0	0	0	2.0	1.0	2000-045
Los Angeles	Mercedes-Benz Cup	2000-07-24	International	Outdoor	Hard	2nd Round	3	Goldstein P.	O'Brien A.	75	195	6	4	6	2	0	0	0	0	0	0	2.0	0.0	2000-045
Los Angeles	Mercedes-Benz Cup	2000-07-24	International	Outdoor	Hard	2nd Round	3	Roux L.	Kroslak J.	259	136	6	3	7	6	0	0	0	0	0	0	2.0	0.0	2000-045
Los Angeles	Mercedes-Benz Cup	2000-07-24	International	Outdoor	Hard	2nd Round	3	Stoltenberg J.	Motomura G.	72	176	6	1	6	2	0	0	0	0	0	0	2.0	0.0	2000-045
Los Angeles	Mercedes-Benz Cup	2000-07-24	International	Outdoor	Hard	Quarterfinals	3	Chang M.	Ferreira W.	23	30	6	3	7	6	0	0	0	0	0	0	2.0	0.0	2000-045
Los Angeles	Mercedes-Benz Cup	2000-07-24	International	Outdoor	Hard	Quarterfinals	3	Clement A.	Roux L.	60	259	6	3	6	2	0	0	0	0	0	0	2.0	0.0	2000-045
Los Angeles	Mercedes-Benz Cup	2000-07-24	International	Outdoor	Hard	Quarterfinals	3	Gambill J.M.	Stoltenberg J.	38	72	6	1	3	6	6	1	0	0	0	0	2.0	1.0	2000-045
Los Angeles	Mercedes-Benz Cup	2000-07-24	International	Outdoor	Hard	Quarterfinals	3	Gimelstob J.	Goldstein P.	87	75	3	0	0	0	0	0	0	0	0	0	0.0	0.0	2000-045
Los Angeles	Mercedes-Benz Cup	2000-07-24	International	Outdoor	Hard	Semifinals	3	Chang M.	Gimelstob J.	23	87	3	6	6	3	6	0	0	0	0	0	2.0	1.0	2000-045
Los Angeles	Mercedes-Benz Cup	2000-07-24	International	Outdoor	Hard	Semifinals	3	Gambill J.M.	Clement A.	38	60	3	6	6	0	6	3	0	0	0	0	2.0	1.0	2000-045
Los Angeles	Mercedes-Benz Cup	2000-07-24	International	Outdoor	Hard	The Final	3	Chang M.	Gambill J.M.	23	38	6	7	6	3	0	0	0	0	0	0	1.0	1.0	2000-045
San Marino	Tennis Int'l of San Marino	2000-07-24	International	Outdoor	Clay	1st Round	3	Alami K.	Etlis G.	34	121	7	5	6	3	0	0	0	0	0	0	2.0	0.0	2000-046
San Marino	Tennis Int'l of San Marino	2000-07-24	International	Outdoor	Clay	1st Round	3	Alonso J.	Blanco G.	118	82	2	6	6	1	6	4	0	0	0	0	2.0	1.0	2000-046
San Marino	Tennis Int'l of San Marino	2000-07-24	International	Outdoor	Clay	1st Round	3	Behrend T.	Knippschild J.	144	126	6	4	6	1	0	0	0	0	0	0	2.0	0.0	2000-046
San Marino	Tennis Int'l of San Marino	2000-07-24	International	Outdoor	Clay	1st Round	3	Bruguera S.	Squillari F.	169	14	6	1	6	4	0	0	0	0	0	0	2.0	0.0	2000-046
San Marino	Tennis Int'l of San Marino	2000-07-24	International	Outdoor	Clay	1st Round	3	Calatrava A.	Puerta M.	115	21	6	7	7	6	7	5	0	0	0	0	2.0	1.0	2000-046
San Marino	Tennis Int'l of San Marino	2000-07-24	International	Outdoor	Clay	1st Round	3	Furlan R.	Sluiter R.	459	106	4	6	6	3	7	5	0	0	0	0	2.0	1.0	2000-046
San Marino	Tennis Int'l of San Marino	2000-07-24	International	Outdoor	Clay	1st Round	3	Gaudenzi A.	Tabara M.	107	137	6	3	6	0	0	0	0	0	0	0	2.0	0.0	2000-046
San Marino	Tennis Int'l of San Marino	2000-07-24	International	Outdoor	Clay	1st Round	3	Marin J.A.	Kempes E.	85	161	6	4	0	6	7	5	0	0	0	0	2.0	1.0	2000-046
San Marino	Tennis Int'l of San Marino	2000-07-24	International	Outdoor	Clay	1st Round	3	Medvedev A.	Cobolli S.	46	400	6	3	6	4	0	0	0	0	0	0	2.0	0.0	2000-046
San Marino	Tennis Int'l of San Marino	2000-07-24	International	Outdoor	Clay	1st Round	3	Nargiso D.	Fromberg R.	340	79	3	6	6	2	6	4	0	0	0	0	2.0	1.0	2000-046
San Marino	Tennis Int'l of San Marino	2000-07-24	International	Outdoor	Clay	1st Round	3	Rochus C.	Huet S.	88	101	6	3	6	0	0	0	0	0	0	0	2.0	0.0	2000-046
San Marino	Tennis Int'l of San Marino	2000-07-24	International	Outdoor	Clay	1st Round	3	Savolt A.	Charpentier M.	108	157	0	6	6	4	6	4	0	0	0	0	2.0	1.0	2000-046
San Marino	Tennis Int'l of San Marino	2000-07-24	International	Outdoor	Clay	1st Round	3	Siemerink J.	Jonsson F.	119	109	6	3	6	2	0	0	0	0	0	0	2.0	0.0	2000-046
San Marino	Tennis Int'l of San Marino	2000-07-24	International	Outdoor	Clay	1st Round	3	Stoliarov A.	Gaudio G.	131	25	6	3	6	0	0	0	0	0	0	0	2.0	0.0	2000-046
San Marino	Tennis Int'l of San Marino	2000-07-24	International	Outdoor	Clay	1st Round	3	Vanek J.	Armando H.	84	324	7	6	7	5	0	0	0	0	0	0	2.0	0.0	2000-046
San Marino	Tennis Int'l of San Marino	2000-07-24	International	Outdoor	Clay	1st Round	3	Zib T.	Malcor O.	155	339	6	2	5	7	6	1	0	0	0	0	2.0	1.0	2000-046
San Marino	Tennis Int'l of San Marino	2000-07-24	International	Outdoor	Clay	2nd Round	3	Alami K.	Furlan R.	34	459	4	6	6	1	6	3	0	0	0	0	2.0	1.0	2000-046
San Marino	Tennis Int'l of San Marino	2000-07-24	International	Outdoor	Clay	2nd Round	3	Alonso J.	Gaudenzi A.	118	107	4	6	7	6	7	5	0	0	0	0	2.0	1.0	2000-046
San Marino	Tennis Int'l of San Marino	2000-07-24	International	Outdoor	Clay	2nd Round	3	Bruguera S.	Zib T.	169	155	4	6	6	3	6	4	0	0	0	0	2.0	1.0	2000-046
San Marino	Tennis Int'l of San Marino	2000-07-24	International	Outdoor	Clay	2nd Round	3	Calatrava A.	Rochus C.	115	88	7	6	6	4	0	0	0	0	0	0	2.0	0.0	2000-046
San Marino	Tennis Int'l of San Marino	2000-07-24	International	Outdoor	Clay	2nd Round	3	Medvedev A.	Savolt A.	46	108	6	1	7	5	0	0	0	0	0	0	2.0	0.0	2000-046
San Marino	Tennis Int'l of San Marino	2000-07-24	International	Outdoor	Clay	2nd Round	3	Nargiso D.	Marin J.A.	340	85	7	5	2	6	6	4	0	0	0	0	2.0	1.0	2000-046
San Marino	Tennis Int'l of San Marino	2000-07-24	International	Outdoor	Clay	2nd Round	3	Siemerink J.	Stoliarov A.	119	131	6	3	6	2	0	0	0	0	0	0	2.0	0.0	2000-046
San Marino	Tennis Int'l of San Marino	2000-07-24	International	Outdoor	Clay	2nd Round	3	Vanek J.	Behrend T.	84	144	3	6	6	4	6	3	0	0	0	0	2.0	1.0	2000-046
San Marino	Tennis Int'l of San Marino	2000-07-24	International	Outdoor	Clay	Quarterfinals	3	Bruguera S.	Alonso J.	169	118	6	2	6	4	0	0	0	0	0	0	2.0	0.0	2000-046
San Marino	Tennis Int'l of San Marino	2000-07-24	International	Outdoor	Clay	Quarterfinals	3	Calatrava A.	Vanek J.	115	84	7	5	6	1	0	0	0	0	0	0	2.0	0.0	2000-046
San Marino	Tennis Int'l of San Marino	2000-07-24	International	Outdoor	Clay	Quarterfinals	3	Medvedev A.	Siemerink J.	46	119	6	4	7	5	0	0	0	0	0	0	2.0	0.0	2000-046
San Marino	Tennis Int'l of San Marino	2000-07-24	International	Outdoor	Clay	Quarterfinals	3	Nargiso D.	Alami K.	340	34	7	6	6	4	0	0	0	0	0	0	2.0	0.0	2000-046
San Marino	Tennis Int'l of San Marino	2000-07-24	International	Outdoor	Clay	Semifinals	3	Bruguera S.	Nargiso D.	169	340	6	7	6	1	6	3	0	0	0	0	2.0	1.0	2000-046
San Marino	Tennis Int'l of San Marino	2000-07-24	International	Outdoor	Clay	Semifinals	3	Calatrava A.	Medvedev A.	115	46	0	0	0	0	0	0	0	0	0	0	0.0	0.0	2000-046
San Marino	Tennis Int'l of San Marino	2000-07-24	International	Outdoor	Clay	The Final	3	Calatrava A.	Bruguera S.	115	169	7	6	1	6	6	4	0	0	0	0	2.0	1.0	2000-046
Toronto	Toronto TMS	2000-07-31	Masters	Outdoor	Hard	1st Round	3	Alami K.	Tramacchi P.	33	1164	6	2	6	4	0	0	0	0	0	0	2.0	0.0	2000-047
Toronto	Toronto TMS	2000-07-31	Masters	Outdoor	Hard	1st Round	3	Chang M.	Arazi H.	21	39	6	3	6	3	0	0	0	0	0	0	2.0	0.0	2000-047
Toronto	Toronto TMS	2000-07-31	Masters	Outdoor	Hard	1st Round	3	Clement A.	Puerta M.	50	20	6	3	6	3	0	0	0	0	0	0	2.0	0.0	2000-047
Toronto	Toronto TMS	2000-07-31	Masters	Outdoor	Hard	1st Round	3	Enqvist T.	Schalken S.	7	52	7	5	6	4	0	0	0	0	0	0	2.0	0.0	2000-047
Toronto	Toronto TMS	2000-07-31	Masters	Outdoor	Hard	1st Round	3	Escude N.	Zabaleta M.	19	42	6	3	3	6	6	1	0	0	0	0	2.0	1.0	2000-047
Toronto	Toronto TMS	2000-07-31	Masters	Outdoor	Hard	1st Round	3	Ferreira W.	Squillari F.	31	14	7	6	6	4	0	0	0	0	0	0	2.0	0.0	2000-047
Toronto	Toronto TMS	2000-07-31	Masters	Outdoor	Hard	1st Round	3	Ferrero J.C.	Nestor D.	13	203	6	7	7	5	6	4	0	0	0	0	2.0	1.0	2000-047
Toronto	Toronto TMS	2000-07-31	Masters	Outdoor	Hard	1st Round	3	Gaudio G.	Tarango J.	25	80	7	6	7	5	0	0	0	0	0	0	2.0	0.0	2000-047
Toronto	Toronto TMS	2000-07-31	Masters	Outdoor	Hard	1st Round	3	Golmard J.	Agassi A.	61	1	7	6	7	6	0	0	0	0	0	0	2.0	0.0	2000-047
Toronto	Toronto TMS	2000-07-31	Masters	Outdoor	Hard	1st Round	3	Grosjean S.	Mamiit C.	27	125	6	2	7	6	0	0	0	0	0	0	2.0	0.0	2000-047
Toronto	Toronto TMS	2000-07-31	Masters	Outdoor	Hard	1st Round	3	Hewitt L.	Federer R.	10	38	3	6	6	3	6	2	0	0	0	0	2.0	1.0	2000-047
Toronto	Toronto TMS	2000-07-31	Masters	Outdoor	Hard	1st Round	3	Ilie A.	Rosset M.	48	28	7	6	6	4	0	0	0	0	0	0	2.0	0.0	2000-047
Toronto	Toronto TMS	2000-07-31	Masters	Outdoor	Hard	1st Round	3	Johansson T.	Vinciguerra A.	44	40	7	6	6	4	0	0	0	0	0	0	2.0	0.0	2000-047
[truncated: 53,198 more rows]
