# Supplementary material for: A Bayesian approach to time-varying latent strengths in pairwise comparisons
Source: PLoS One. 2021 May 20;16(5):e0251945. doi: 10.1371/journal.pone.0251945 (PMC8136743; doi:10.1371/journal.pone.0251945)
Supplement: S2 Dataset — (CSV) [file pone.0251945.s003.csv]

game_id	game_date	matchup	team_id	is_home	wl	w	l	w_pct	min	fgm	fga	fg_pct	fg3m	fg3a	fg3_pct	ftm	fta	ft_pct	oreb	dreb	reb	ast	stl	blk	tov	pf	pts	a_team_id	season_year	season_type	season
0020800741	2009-02-06	SAC vs. UTA	1610612762	f	W	29	22	0.569	240	39	74	0.527	4	13	0.308	29	37	1	8	36	44	19	5	4	18	26	111	1610612758	2008	Regular Season	2008-09
0020800701	2009-01-31	POR vs. UTA	1610612762	f	L	26	22	0.542	240	37	68	0.544	5	20	0.25	29	37	1	7	20	27	17	6	0	15	22	108	1610612757	2008	Regular Season	2008-09
0020800584	2009-01-16	MEM vs. UTA	1610612762	f	W	24	16	0.6	240	37	71	0.521	7	19	0.368	20	27	1	7	26	33	23	9	3	15	22	101	1610612763	2008	Regular Season	2008-09
0020800558	2009-01-12	IND @ UTA	1610612762	t	W	23	15	0.605	240	39	85	0.459	8	18	0.444	34	37	1	9	31	40	24	10	6	8	20	120	1610612754	2008	Regular Season	2008-09
0020800440	2008-12-27	HOU vs. UTA	1610612762	f	L	18	14	0.563	290	49	100	0.49	5	13	0.385	12	18	1	11	29	40	35	13	7	9	27	115	1610612745	2008	Regular Season	2008-09
0020800395	2008-12-20	CHI vs. UTA	1610612762	f	L	17	12	0.586	240	38	79	0.481	2	11	0.182	20	22	1	12	21	33	21	9	5	20	19	98	1610612741	2008	Regular Season	2008-09
0029800603	1999-04-21	TOR @ WAS	1610612764	t	L				240	38	85	0.447	3	8	0.375	12	19	1	16	27	43	18	7	3	15	24	91	1610612761	1998	Regular Season	1998-99
0029800577	1999-04-18	BOS @ WAS	1610612764	t	L				240	33	76	0.434	4	7	0.571	28	40	1	11	28	39	23	9	5	17	26	98	1610612738	1998	Regular Season	1998-99
0029800561	1999-04-16	CHI @ WAS	1610612764	t	W				240	37	83	0.446	2	10	0.2	11	15	1	6	45	51	21	9	4	14	16	87	1610612741	1998	Regular Season	1998-99
0020800344	2008-12-13	ORL @ UTA	1610612762	t	L	15	10	0.6	240	33	77	0.429	8	18	0.444	20	29	1	17	29	46	25	11	4	22	23	94	1610612753	2008	Regular Season	2008-09
0020800325	2008-12-11	POR @ UTA	1610612762	t	W	15	9	0.625	240	35	72	0.486	3	10	0.3	24	30	1	10	28	38	23	9	1	11	21	97	1610612757	2008	Regular Season	2008-09
0020801116	2009-04-01	WAS @ MEM	1610612763	t	W	20	54	0.27	240	38	79	0.481	8	18	0.444	28	34	1	12	25	37	21	10	6	12	22	112	1610612764	2008	Regular Season	2008-09
0020801103	2009-03-30	GSW vs. MEM	1610612763	f	W	19	54	0.26	240	40	79	0.506	5	18	0.278	29	40	1	12	34	46	22	11	8	19	20	114	1610612744	2008	Regular Season	2008-09
0020801090	2009-03-28	POR vs. MEM	1610612763	f	L	18	54	0.25	240	28	68	0.412	0	8	0	10	15	1	8	20	28	12	6	4	13	19	66	1610612757	2008	Regular Season	2008-09
0020800796	2009-02-17	UTA vs. MEM	1610612763	f	L	15	38	0.283	240	35	75	0.467	3	12	0.25	26	32	1	17	24	41	15	4	5	18	25	99	1610612762	2008	Regular Season	2008-09
0020800762	2009-02-09	NOH @ MEM	1610612763	t	W	15	36	0.294	240	28	77	0.364	3	15	0.2	26	35	1	20	44	64	18	3	9	18	21	85	1610612740	2008	Regular Season	2008-09
0029800391	1999-03-26	MIL @ DET	1610612765	t	W				240	26	65	0.4	4	16	0.25	34	42	1	9	27	36	20	12	5	19	29	90	1610612749	1998	Regular Season	1998-99
0049800035	1999-05-16	ATL vs. DET	1610612765	f	L				240	31	73	0.425	3	10	0.3	10	13	1	8	18	26	22	10	3	10	27	75	1610612737	1998	Playoffs	1998-99
0049800004	1999-05-08	ATL vs. DET	1610612765	f	L				240	28	75	0.373	1	6	0.167	13	16	1	12	29	41	13	7	2	15	19	70	1610612737	1998	Playoffs	1998-99
0029800710	1999-05-04	LAC @ UTA	1610612762	t	W				240	40	64	0.625	0	3	0	19	23	1	7	36	43	32	5	9	17	21	99	1610612746	1998	Regular Season	1998-99
0029800681	1999-04-30	HOU vs. UTA	1610612762	f	W				240	34	73	0.466	5	8	0.625	18	24	1	9	32	41	22	8	9	12	23	91	1610612745	1998	Regular Season	1998-99
0029800671	1999-04-29	GSW @ UTA	1610612762	t	W				240	36	64	0.563	5	6	0.833	19	28	1	9	23	32	26	8	9	13	18	96	1610612744	1998	Regular Season	1998-99
0029800658	1999-04-27	SEA vs. UTA	1610612762	f	L				240	32	72	0.444	1	12	0.083	20	25	1	13	29	42	19	5	5	15	23	85	1610612760	1998	Regular Season	1998-99
0029800647	1999-04-26	PHX @ UTA	1610612762	t	L				240	32	73	0.438	5	14	0.357	16	23	1	11	25	36	26	6	3	15	24	85	1610612756	1998	Regular Season	1998-99
0020800642	2009-01-24	NJN @ MEM	1610612763	t	L	11	32	0.256	240	30	70	0.429	6	14	0.429	22	30	1	9	32	41	17	5	3	11	20	88	1610612751	2008	Regular Season	2008-09
0020800634	2009-01-23	NYK vs. MEM	1610612763	f	L	11	31	0.262	240	30	77	0.39	7	16	0.438	21	29	1	15	25	40	13	7	1	17	25	88	1610612752	2008	Regular Season	2008-09
0020800609	2009-01-19	DET @ MEM	1610612763	t	L	11	29	0.275	240	32	78	0.41	2	8	0.25	13	17	1	14	32	46	14	5	4	13	20	79	1610612765	2008	Regular Season	2008-09
0020800584	2009-01-16	UTA @ MEM	1610612763	t	L	11	28	0.282	240	32	75	0.427	3	12	0.25	24	29	1	13	22	35	15	8	6	16	24	91	1610612762	2008	Regular Season	2008-09
0020800498	2009-01-04	DAL @ MEM	1610612763	t	W	11	23	0.324	240	39	82	0.476	7	15	0.467	17	18	1	12	31	43	18	7	4	8	20	102	1610612742	2008	Regular Season	2008-09
0020800430	2008-12-26	IND @ MEM	1610612763	t	W	10	19	0.345	240	41	78	0.526	2	13	0.154	24	40	1	12	26	38	24	6	4	8	18	108	1610612754	2008	Regular Season	2008-09
0020800384	2008-12-19	CHA @ MEM	1610612763	t	L	9	17	0.346	240	31	72	0.431	3	16	0.188	18	23	1	6	17	23	15	7	7	12	14	83	1610612766	2008	Regular Season	2008-09
0020800361	2008-12-16	NOH @ MEM	1610612763	t	L	9	16	0.36	240	33	69	0.478	4	16	0.25	14	19	1	7	30	37	12	7	7	17	26	84	1610612740	2008	Regular Season	2008-09
0020800263	2008-12-03	ATL vs. MEM	1610612763	f	L	4	14	0.222	240	35	77	0.455	4	11	0.364	21	24	1	10	20	30	18	7	0	9	25	95	1610612737	2008	Regular Season	2008-09
0020800201	2008-11-24	SAS @ MEM	1610612763	t	L	4	10	0.286	240	30	77	0.39	3	13	0.231	18	24	1	9	30	39	10	7	2	11	18	81	1610612759	2008	Regular Season	2008-09
0020800023		ORL @ MEM	1610612763	t	W	1	1	0.5	240	30	76	0.395	2	13	0.154	24	30	1	8	34	42	11	6	7	10	23	86	1610612753	2008	Regular Season	2008-09
0010800096		ORL vs. MEM	1610612763	f	L	2	6	0.25	240	28	65	0.431	3	10	0.3	31	42	1	6	30	36	12	5	5	18	23	90	1610612753	2008	Pre Season	2008-09
0010800044		IND @ MEM	1610612763	t	W	2	2	0.5	240	39	86	0.453	11	21	0.524	14	24	1	13	29	42	20	10	5	13	27	103	1610612754	2008	Pre Season	2008-09
0010800009		HOU vs. MEM	1610612763	f	L	0	1	0	240	35	83	0.422	4	17	0.235	19	32	1	10	29	39	17	6	12	12	27	93	1610612745	2008	Pre Season	2008-09
0020801205	2009-04-13	NJN vs. CHA	1610612766	f	L	35	46	0.432	240	33	73	0.452	0	6	0	21	27	1	8	25	33	17	11	7	14	19	87	1610612751	2008	Regular Season	2008-09
0020801192	2009-04-11	CHI vs. CHA	1610612766	f	L	35	45	0.438	240	38	76	0.5	9	15	0.6	21	30	1	14	26	40	25	3	4	15	21	106	1610612741	2008	Regular Season	2008-09
0029800364	1999-03-22	PHX vs. VAN	1610612763	f	L				240	31	73	0.425	3	8	0.375	19	28	1	7	33	40	18	8	4	13	23	84	1610612756	1998	Regular Season	1998-99
0029800316	1999-03-16	SEA vs. VAN	1610612763	f	L				240	31	82	0.378	1	3	0.333	22	38	1	22	28	50	20	8	2	7	25	85	1610612760	1998	Regular Season	1998-99
0029800271	1999-03-11	HOU vs. VAN	1610612763	f	L				240	38	82	0.463	1	7	0.143	14	22	1	10	25	35	18	9	5	14	28	91	1610612745	1998	Regular Season	1998-99
0029800233	1999-03-06	HOU @ VAN	1610612763	t	L				240	37	96	0.385	3	13	0.231	15	23	1	19	19	38	18	15	2	14	27	92	1610612745	1998	Regular Season	1998-99
0020801104	2009-03-31	LAL @ CHA	1610612766	t	W	34	40	0.459	240	35	68	0.515	7	17	0.412	17	22	1	6	34	40	25	6	9	16	12	94	1610612747	2008	Regular Season	2008-09
0020801074	2009-03-27	PHI vs. CHA	1610612766	f	W	32	40	0.444	240	37	72	0.514	6	18	0.333	20	29	1	13	28	41	21	8	3	17	25	100	1610612755	2008	Regular Season	2008-09
0020801064	2009-03-25	WAS vs. CHA	1610612766	f	L	31	40	0.437	240	35	75	0.467	4	18	0.222	19	30	1	13	28	41	24	15	6	18	17	93	1610612764	2008	Regular Season	2008-09
0020800996	2009-03-16	TOR @ CHA	1610612766	t	W	29	38	0.433	240	44	89	0.494	6	23	0.261	18	19	1	9	32	41	32	10	6	12	26	112	1610612761	2008	Regular Season	2008-09
0020800929	2009-03-07	NYK vs. CHA	1610612766	f	W	28	35	0.444	240	41	74	0.554	11	22	0.5	21	24	1	6	34	40	24	10	2	19	22	114	1610612752	2008	Regular Season	2008-09
0020800917	2009-03-06	ATL @ CHA	1610612766	t	W	27	35	0.435	240	41	76	0.539	6	15	0.4	10	16	1	10	30	40	29	0	7	10	13	98	1610612737	2008	Regular Season	2008-09
0020800859	2009-02-25	SAC vs. CHA	1610612766	f	W	23	35	0.397	240	36	74	0.486	9	17	0.529	17	22	1	8	30	38	20	4	5	16	19	98	1610612758	2008	Regular Season	2008-09
0020800798	2009-02-18	IND @ CHA	1610612766	t	W	22	32	0.407	240	34	83	0.41	8	21	0.381	27	33	1	12	34	46	23	7	13	8	18	103	1610612754	2008	Regular Season	2008-09
0020800427	2008-12-26	NJN vs. CHA	1610612766	f	W	11	19	0.367	240	35	70	0.5	6	14	0.429	19	26	1	7	35	42	26	3	4	17	14	95	1610612751	2008	Regular Season	2008-09
0020800212	2008-11-26	TOR vs. CHA	1610612766	f	L	4	10	0.286	240	34	79	0.43	3	16	0.188	15	21	1	15	24	39	21	8	1	14	19	86	1610612761	2008	Regular Season	2008-09
0010800084		PHX vs. CHA	1610612766	f	L	0	6	0	290	37	90	0.411	3	10	0.3	31	40	1	15	31	46	16	12	8	22	32	108	1610612756	2008	Pre Season	2008-09
0020801056	2009-03-24	LAL @ OKC	1610612760	t	L	20	51	0.282	240	34	82	0.415	3	18	0.167	18	21	1	11	34	45	26	7	4	18	17	89	1610612747	2008	Regular Season	2008-09
0029800334	1999-03-19	UTA @ CHH	1610612766	t	W				265	26	79	0.329	3	13	0.231	28	32	1	14	33	47	12	11	2	16	30	83	1610612762	1998	Regular Season	1998-99
0029800321	1999-03-17	PHX @ CHH	1610612766	t	W				240	38	70	0.543	8	19	0.421	35	42	1	12	32	44	32	9	5	17	21	119	1610612756	1998	Regular Season	1998-99
0029800276	1999-03-12	WAS vs. CHH	1610612766	f	W				240	34	75	0.453	6	15	0.4	18	28	1	11	31	42	18	11	3	15	21	92	1610612764	1998	Regular Season	1998-99
0029800258	1999-03-10	PHI vs. CHH	1610612766	f	L				240	29	86	0.337	6	22	0.273	6	8	1	14	26	40	23	14	6	22	17	70	1610612755	1998	Regular Season	1998-99
0029800444	1999-04-01	DEN vs. SEA	1610612760	f	L				240	40	86	0.465	3	10	0.3	27	37	1	16	27	43	22	2	4	11	28	110	1610612743	1998	Regular Season	1998-99
0029800381	1999-03-24	WAS @ SEA	1610612760	t	L				240	35	77	0.455	4	12	0.333	18	24	1	15	30	45	20	6	3	17	22	92	1610612764	1998	Regular Season	1998-99
0020801016	2009-03-18	CHI @ OKC	1610612760	t	L	19	49	0.279	240	39	82	0.476	2	11	0.182	16	21	1	13	18	31	13	11	9	15	19	96	1610612741	2008	Regular Season	2008-09
0020800999	2009-03-16	SAS @ OKC	1610612760	t	W	19	48	0.284	240	29	81	0.358	3	7	0.429	17	21	1	10	33	43	13	10	4	11	11	78	1610612759	2008	Regular Season	2008-09
0020800984	2009-03-14	PHX vs. OKC	1610612760	f	L	18	48	0.273	240	37	80	0.463	3	12	0.25	18	20	1	12	26	38	18	8	3	21	24	95	1610612756	2008	Regular Season	2008-09
0020800963	2009-03-11	DEN vs. OKC	1610612760	f	L	18	47	0.277	240	33	82	0.402	3	13	0.231	30	32	1	18	25	43	13	8	7	16	22	99	1610612743	2008	Regular Season	2008-09
0020800909	2009-03-04	WAS @ OKC	1610612760	t	W	16	45	0.262	240	37	74	0.5	3	12	0.25	11	17	1	11	30	41	23	7	5	14	20	88	1610612764	2008	Regular Season	2008-09
0020800870	2009-02-27	DAL vs. OKC	1610612760	f	L	13	45	0.224	265	39	96	0.406	7	16	0.438	23	26	1	19	33	52	23	8	2	13	27	108	1610612742	2008	Regular Season	2008-09
0020800846	2009-02-24	LAL @ OKC	1610612760	t	L	13	44	0.228	240	33	79	0.418	5	15	0.333	22	29	1	12	33	45	17	6	1	16	18	93	1610612747	2008	Regular Season	2008-09
0029800356	1999-03-21	DEN vs. SEA	1610612760	f	L				240	35	91	0.385	8	22	0.364	20	30	1	21	25	46	23	8	1	11	26	98	1610612743	1998	Regular Season	1998-99
0029800316	1999-03-16	VAN @ SEA	1610612760	t	W				240	29	68	0.426	4	15	0.267	25	37	1	14	32	46	20	4	6	15	24	87	1610612763	1998	Regular Season	1998-99
0029800298	1999-03-14	LAC @ SEA	1610612760	t	W				240	42	74	0.568	6	13	0.462	18	21	1	9	28	37	27	8	4	18	13	108	1610612746	1998	Regular Season	1998-99
0029800218	1999-03-04	PHX @ SEA	1610612760	t	L				240	35	81	0.432	6	20	0.3	17	26	1	21	27	48	24	5	3	19	20	93	1610612756	1998	Regular Season	1998-99
0020800510	2009-01-06	NYK @ OKC	1610612760	t	W	5	30	0.143	240	39	74	0.527	5	16	0.313	24	31	1	9	37	46	23	9	8	18	16	107	1610612752	2008	Regular Season	2008-09
0020800454	2008-12-29	PHX @ OKC	1610612760	t	L	3	29	0.094	240	38	72	0.528	5	15	0.333	21	31	1	7	28	35	21	7	4	15	26	102	1610612756	2008	Regular Season	2008-09
0020800438	2008-12-27	WAS vs. OKC	1610612760	f	L	3	28	0.097	240	37	77	0.481	5	12	0.417	16	19	1	11	31	42	23	7	11	19	11	95	1610612764	2008	Regular Season	2008-09
0020800402	2008-12-21	CLE @ OKC	1610612760	t	L	3	25	0.107	240	35	79	0.443	7	15	0.467	14	19	1	14	27	41	21	5	1	16	15	91	1610612739	2008	Regular Season	2008-09
0020800276	2008-12-05	ORL vs. OKC	1610612760	f	L	2	18	0.1	240	36	83	0.434	3	9	0.333	14	21	1	14	32	46	20	9	4	16	20	89	1610612753	2008	Regular Season	2008-09
0020800264	2008-12-03	CHA vs. OKC	1610612760	f	L	2	17	0.105	240	36	66	0.545	7	11	0.636	18	28	1	5	23	28	24	6	8	18	26	97	1610612766	2008	Regular Season	2008-09
0020801203	2009-04-13	WAS vs. TOR	1610612761	f	W	32	49	0.395	240	39	96	0.406	4	17	0.235	15	21	1	22	29	51	30	14	6	16	17	97	1610612764	2008	Regular Season	2008-09
0020801183	2009-04-10	WAS @ TOR	1610612761	t	L	30	49	0.38	240	38	89	0.427	8	22	0.364	14	18	1	9	31	40	23	6	4	11	19	98	1610612764	2008	Regular Season	2008-09
0020800828	2009-02-22	NYK @ TOR	1610612761	t	W	22	36	0.379	240	44	86	0.512	8	15	0.533	15	19	1	7	43	50	27	7	4	13	19	111	1610612752	2008	Regular Season	2008-09
0020800812	2009-02-20	NYK vs. TOR	1610612761	f	L	21	36	0.368	240	38	93	0.409	5	17	0.294	16	22	1	11	34	45	23	4	8	12	15	97	1610612752	2008	Regular Season	2008-09
0020800721	2009-02-04	LAL @ TOR	1610612761	t	L	19	32	0.373	240	42	90	0.467	6	15	0.4	17	19	1	8	32	40	25	0	10	8	23	107	1610612747	2008	Regular Season	2008-09
0020800649	2009-01-25	SAC @ TOR	1610612761	t	W	18	28	0.391	240	41	78	0.526	6	10	0.6	25	29	1	10	33	43	21	7	5	13	18	113	1610612758	2008	Regular Season	2008-09
0020800568	2009-01-14	CHI @ TOR	1610612761	t	L	16	24	0.4	240	35	74	0.473	5	13	0.385	23	26	1	5	26	31	20	9	3	10	19	98	1610612741	2008	Regular Season	2008-09
0020800470	2008-12-31	DEN @ TOR	1610612761	t	L	12	20	0.375	240	38	81	0.469	10	24	0.417	21	24	1	10	32	42	24	8	7	12	22	107	1610612743	2008	Regular Season	2008-09
0020800457	2008-12-29	GSW vs. TOR	1610612761	f	L	12	19	0.387	240	41	93	0.441	10	26	0.385	19	25	1	20	29	49	27	6	4	13	26	111	1610612744	2008	Regular Season	2008-09
0029800052	1999-02-11	MIA vs. TOR	1610612761	f	L				240	31	70	0.443	3	10	0.3	19	24	1	12	30	42	12	7	3	22	29	84	1610612748	1998	Regular Season	1998-99
0029800635	1999-04-25	PHI vs. ORL	1610612753	f	L				240	34	73	0.466	4	14	0.286	14	22	1	7	26	33	26	12	2	22	26	86	1610612755	1998	Regular Season	1998-99
0029800619	1999-04-23	TOR @ ORL	1610612753	t	L				240	32	76	0.421	2	13	0.154	22	31	1	15	28	43	20	12	4	19	20	88	1610612761	1998	Regular Season	1998-99
0029800178	1999-02-28	MIA vs. ORL	1610612753	f	L				240	30	70	0.429	8	17	0.471	10	17	1	10	28	38	21	11	2	21	23	78	1610612748	1998	Regular Season	1998-99
0020800328	2008-12-12	NJN vs. TOR	1610612761	f	W	10	12	0.455	240	32	73	0.438	8	21	0.381	29	31	1	5	32	37	21	8	8	11	24	101	1610612751	2008	Regular Season	2008-09
0020800314	2008-12-10	IND @ TOR	1610612761	t	W	9	12	0.429	240	40	81	0.494	6	16	0.375	15	17	1	9	38	47	24	5	7	15	21	101	1610612754	2008	Regular Season	2008-09
0020800305	2008-12-09	CLE vs. TOR	1610612761	f	L	8	12	0.4	240	32	71	0.451	6	17	0.353	24	32	1	8	25	33	18	5	3	19	21	94	1610612739	2008	Regular Season	2008-09
0010800010		NYK @ TOR	1610612761	t	W	2	0	1	240	44	89	0.494	10	20	0.5	15	21	1	7	39	46	23	14	3	19	24	113	1610612752	2008	Pre Season	2008-09
0020801190	2009-04-11	NJN vs. ORL	1610612753	f	L	58	22	0.725	240	35	77	0.455	7	18	0.389	16	29	1	12	23	35	22	6	6	12	16	93	1610612751	2008	Regular Season	2008-09
0020801159	2009-04-07	HOU vs. ORL	1610612753	f	L	57	20	0.74	240	30	79	0.38	10	28	0.357	13	21	1	10	35	45	14	2	7	9	19	83	1610612745	2008	Regular Season	2008-09
0020800992	2009-03-15	UTA @ ORL	1610612753	t	W	49	17	0.742	240	40	90	0.444	11	34	0.324	14	28	0	18	42	60	22	3	6	13	23	105	1610612762	2008	Regular Season	2008-09
0020800956	2009-03-11	CHI @ ORL	1610612753	t	W	47	17	0.734	240	40	84	0.476	9	27	0.333	18	24	1	11	42	53	24	10	8	14	19	107	1610612741	2008	Regular Season	2008-09
0020800944	2009-03-09	DET vs. ORL	1610612753	f	L	46	17	0.73	240	29	64	0.453	7	18	0.389	29	35	1	6	35	41	18	5	5	15	19	94	1610612765	2008	Regular Season	2008-09
0020800936	2009-03-08	BOS vs. ORL	1610612753	f	W	46	16	0.742	240	33	75	0.44	8	22	0.364	12	16	1	4	32	36	17	9	9	13	23	86	1610612738	2008	Regular Season	2008-09
0020800864	2009-02-27	DET @ ORL	1610612753	t	L	42	16	0.724	240	33	70	0.471	4	19	0.211	15	22	1	7	21	28	16	11	1	11	18	85	1610612765	2008	Regular Season	2008-09
0020800775	2009-02-11	DEN @ ORL	1610612753	t	L	38	13	0.745	240	21	69	0.304	9	31	0.29	22	29	1	11	31	42	12	6	7	23	26	73	1610612743	2008	Regular Season	2008-09
0020800507	2009-01-06	WAS @ ORL	1610612753	t	W	27	8	0.771	240	31	75	0.413	10	26	0.385	17	20	1	9	40	49	17	9	6	15	14	89	1610612764	2008	Regular Season	2008-09
0029800587	1999-04-19	CHH @ NJN	1610612751	t	L				240	40	92	0.435	11	20	0.55	22	27	1	20	24	44	23	14	2	13	17	113	1610612766	1998	Regular Season	1998-99
0020800214	2008-11-26	PHI vs. ORL	1610612753	f	W	11	4	0.733	240	32	68	0.471	9	26	0.346	23	30	1	9	30	39	18	4	3	17	19	96	1610612755	2008	Regular Season	2008-09
0020800199	2008-11-24	MIL @ ORL	1610612753	t	W	10	4	0.714	240	31	65	0.477	8	22	0.364	38	54	1	7	33	40	18	3	7	18	20	108	1610612749	2008	Regular Season	2008-09
0040800214	2009-05-10	BOS @ ORL	1610612753	t	L	6	4	0.6	240	34	85	0.4	5	27	0.185	21	28	1	12	26	38	20	5	4	8	24	94	1610612738	2008	Playoffs	2008-09
0040800212	2009-05-06	BOS vs. ORL	1610612753	f	L	5	3	0.625	240	31	70	0.443	8	19	0.421	24	37	1	7	27	34	19	3	2	13	24	94	1610612738	2008	Playoffs	2008-09
0040800126	2009-04-30	PHI vs. ORL	1610612753	f	W	4	2	0.667	240	44	82	0.537	12	26	0.462	14	20	1	12	29	41	31	10	4	12	24	114	1610612755	2008	Playoffs	2008-09
0040800124	2009-04-26	PHI vs. ORL	1610612753	f	W	2	2	0.5	240	33	70	0.471	6	20	0.3	12	20	1	3	34	37	13	6	7	11	17	84	1610612755	2008	Playoffs	2008-09
0020801221	2009-04-15	MIL @ IND	1610612754	t	W	36	46	0.439	240	39	82	0.476	12	21	0.571	25	30	1	14	39	53	27	10	12	18	13	115	1610612749	2008	Regular Season	2008-09
0029800520	1999-04-11	NYK @ NJN	1610612751	t	L				240	26	78	0.333	7	17	0.412	19	24	1	12	27	39	18	12	7	17	20	78	1610612752	1998	Regular Season	1998-99
0020800972	2009-03-13	ATL vs. IND	1610612754	f	L	28	39	0.418	240	37	90	0.411	3	10	0.3	10	12	1	10	32	42	16	2	1	6	12	87	1610612737	2008	Regular Season	2008-09
0020800935	2009-03-07	LAC vs. IND	1610612754	f	W	28	37	0.431	240	41	89	0.461	8	23	0.348	16	19	1	9	28	37	24	9	4	9	21	106	1610612746	2008	Regular Season	2008-09
0020800887	2009-03-01	DEN @ IND	1610612754	t	W	26	36	0.419	240	37	96	0.385	10	26	0.385	16	22	1	17	34	51	22	4	6	11	22	100	1610612743	2008	Regular Season	2008-09
0020800850	2009-02-25	MEM @ IND	1610612754	t	W	25	35	0.417	240	38	81	0.469	11	23	0.478	17	20	1	12	28	40	16	6	10	20	19	104	1610612763	2008	Regular Season	2008-09
0020800827	2009-02-22	CHI @ IND	1610612754	t	W	24	34	0.414	240	36	90	0.4	8	15	0.533	18	23	1	17	32	49	19	8	2	10	18	98	1610612741	2008	Regular Season	2008-09
0020800715	2009-02-03	MIN @ IND	1610612754	t	L	19	30	0.388	240	40	84	0.476	11	24	0.458	20	29	1	11	25	36	26	11	8	15	20	111	1610612750	2008	Regular Season	2008-09
0020800651	2009-01-25	CHA @ IND	1610612754	t	W	17	27	0.386	240	37	86	0.43	5	20	0.25	19	23	1	19	33	52	21	6	7	15	20	98	1610612766	2008	Regular Season	2008-09
0020800566	2009-01-14	DET @ IND	1610612754	t	W	14	25	0.359	265	38	88	0.432	8	16	0.5	26	34	1	10	40	50	18	4	1	10	23	110	1610612765	2008	Regular Season	2008-09
0029800021	1999-02-07	ATL @ NJN	1610612751	t	W				240	26	65	0.4	2	8	0.25	25	33	1	14	32	46	16	6	10	22	27	79	1610612737	1998	Regular Season	1998-99
0020800558	2009-01-12	UTA vs. IND	1610612754	f	L	13	25	0.342	240	42	84	0.5	13	22	0.591	16	19	1	9	31	40	34	5	7	18	27	113	1610612762	2008	Regular Season	2008-09
0020800430	2008-12-26	MEM vs. IND	1610612754	f	L	10	19	0.345	240	43	80	0.537	6	22	0.273	13	18	1	12	28	40	22	8	5	16	28	105	1610612763	2008	Regular Season	2008-09
0020800367	2008-12-17	GSW @ IND	1610612754	t	W	9	16	0.36	240	47	106	0.443	6	17	0.353	27	29	1	20	37	57	19	12	6	12	18	127	1610612744	2008	Regular Season	2008-09
0020800314	2008-12-10	TOR vs. IND	1610612754	f	L	7	14	0.333	240	33	95	0.347	7	25	0.28	15	17	1	18	34	52	23	7	2	14	21	88	1610612761	2008	Regular Season	2008-09
0029800154	1999-02-25	MIN @ NYK	1610612752	t	W				265	43	81	0.531	6	16	0.375	23	29	1	4	34	38	29	8	11	16	23	115	1610612750	1998	Regular Season	1998-99
0029800103	1999-02-18	CLE vs. NYK	1610612752	f	L				240	32	89	0.36	3	13	0.231	7	12	1	18	19	37	22	9	1	14	23	74	1610612739	1998	Regular Season	1998-99
0049800072	1999-06-07	IND @ NYK	1610612752	t	L				240	33	80	0.413	3	12	0.25	9	14	1	7	23	30	18	13	3	14	27	78	1610612754	1998	Playoffs	1998-99
0049800070	1999-06-01	IND vs. NYK	1610612752	f	L				240	28	62	0.452	2	8	0.25	28	37	1	11	27	38	12	6	5	18	40	86	1610612754	1998	Playoffs	1998-99
0049800018	1999-05-12	MIA @ NYK	1610612752	t	W				240	34	73	0.466	4	14	0.286	25	30	1	15	28	43	14	7	4	10	26	97	1610612748	1998	Playoffs	1998-99
0020800299	2008-12-07	BOS @ IND	1610612754	t	L	7	13	0.35	265	42	83	0.506	6	23	0.261	27	32	1	5	34	39	23	7	7	18	27	117	1610612738	2008	Regular Season	2008-09
0020800187	2008-11-22	MIA vs. IND	1610612754	f	L	5	7	0.417	240	37	80	0.463	9	23	0.391	17	23	1	11	30	41	24	4	1	21	25	100	1610612748	2008	Regular Season	2008-09
0020800137	2008-11-15	CHI vs. IND	1610612754	f	L	4	5	0.444	240	35	94	0.372	4	16	0.25	17	21	1	17	42	59	20	4	10	19	22	91	1610612741	2008	Regular Season	2008-09
0020800070	2008-11-07	CLE vs. IND	1610612754	f	L	1	3	0.25	240	43	90	0.478	10	25	0.4	11	11	1	19	25	44	28	7	4	24	25	107	1610612739	2008	Regular Season	2008-09
0020800008		DET vs. IND	1610612754	f	L	0	1	0	240	33	67	0.493	4	12	0.333	24	29	1	5	33	38	18	7	8	21	20	94	1610612765	2008	Regular Season	2008-09
0010800109		DAL vs. IND	1610612754	f	W	4	4	0.5	240	42	101	0.416	7	22	0.318	23	23	1	15	41	56	26	12	8	15	20	114	1610612742	2008	Pre Season	2008-09
0010800076		SAS vs. IND	1610612754	f	L	3	3	0.5	240	35	82	0.427	10	26	0.385	18	24	1	8	38	46	22	8	7	15	17	98	1610612759	2008	Pre Season	2008-09
0010800044		MEM vs. IND	1610612754	f	L	1	2	0.333	240	32	79	0.405	4	17	0.235	27	35	1	14	33	47	16	7	6	19	20	95	1610612763	2008	Pre Season	2008-09
0010800027		CHI @ IND	1610612754	t	W	1	1	0.5	240	37	79	0.468	2	12	0.167	26	41	1	7	39	46	20	9	6	15	24	102	1610612741	2008	Pre Season	2008-09
0010800013		NOH @ IND	1610612754	t	L	0	1	0	240	23	74	0.311	3	21	0.143	22	35	1	14	38	52	11	6	9	25	23	71	1610612740	2008	Pre Season	2008-09
0020801205	2009-04-13	CHA @ NJN	1610612751	t	W	34	47	0.42	240	31	76	0.408	9	24	0.375	20	26	1	13	29	42	18	6	8	17	19	91	1610612766	2008	Regular Season	2008-09
0020801190	2009-04-11	ORL @ NJN	1610612751	t	W	33	47	0.413	240	38	70	0.543	11	20	0.55	16	19	1	5	29	34	27	4	7	13	24	103	1610612753	2008	Regular Season	2008-09
0020801136	2009-04-04	CHI vs. NJN	1610612751	f	L	31	45	0.408	240	33	78	0.423	6	26	0.231	22	30	1	14	33	47	22	6	6	15	26	94	1610612741	2008	Regular Season	2008-09
0020801093	2009-03-29	MIN vs. NJN	1610612751	f	L	30	43	0.411	240	35	77	0.455	7	23	0.304	22	28	1	8	31	39	14	7	3	12	22	99	1610612750	2008	Regular Season	2008-09
0020801078	2009-03-27	LAL @ NJN	1610612751	t	L	30	42	0.417	240	39	83	0.47	9	27	0.333	8	17	0	16	32	48	23	7	4	22	20	95	1610612747	2008	Regular Season	2008-09
0020801000	2009-03-16	DEN vs. NJN	1610612751	f	L	28	39	0.418	240	37	76	0.487	10	26	0.385	12	15	1	6	25	31	22	3	9	13	19	96	1610612743	2008	Regular Season	2008-09
0020800900	2009-03-03	MIL vs. NJN	1610612751	f	W	27	33	0.45	240	33	77	0.429	9	27	0.333	24	26	1	8	34	42	23	11	7	15	20	99	1610612749	2008	Regular Season	2008-09
0020800836	2009-02-23	PHI @ NJN	1610612751	t	W	25	32	0.439	240	34	73	0.466	12	25	0.48	18	23	1	8	25	33	22	8	7	16	31	98	1610612755	2008	Regular Season	2008-09
0020800815	2009-02-20	WAS @ NJN	1610612751	t	L	24	32	0.429	240	33	87	0.379	7	29	0.241	23	32	1	17	24	41	22	5	6	12	24	96	1610612764	2008	Regular Season	2008-09
0020800804	2009-02-18	DAL vs. NJN	1610612751	f	L	24	31	0.436	240	38	80	0.475	4	19	0.211	18	21	1	11	24	35	15	7	2	11	18	98	1610612742	2008	Regular Season	2008-09
0020800642	2009-01-24	MEM vs. NJN	1610612751	f	W	20	24	0.455	240	38	83	0.458	9	29	0.31	14	18	1	9	33	42	20	6	5	6	23	99	1610612763	2008	Regular Season	2008-09
0025000178	1951-01-07	BOS vs. WAS	1610610036	f	L				0	31						24	31	1			0						86	1610612738	1950	Regular Season	1950-51
0029800232	1999-03-06	PHX vs. SAC	1610612758	f	W				240	42	78	0.538	8	14	0.571	19	28	1	10	29	39	24	12	5	21	14	111	1610612756	1998	Regular Season	1998-99
0029800204	1999-03-02	VAN vs. SAC	1610612758	f	W				240	45	83	0.542	2	9	0.222	19	32	1	16	25	41	25	12	5	15	21	111	1610612763	1998	Regular Season	1998-99
0029800193	1999-03-01	SEA @ SAC	1610612758	t	L				240	38	85	0.447	6	19	0.316	20	28	1	10	32	42	23	8	1	20	28	102	1610612760	1998	Regular Season	1998-99
0029800175	1999-02-27	DAL vs. SAC	1610612758	f	L				240	37	86	0.43	3	16	0.188	13	22	1	17	36	53	17	5	5	18	21	90	1610612742	1998	Regular Season	1998-99
0020800555	2009-01-12	OKC @ NJN	1610612751	t	W	19	19	0.5	265	39	98	0.398	6	26	0.231	19	22	1	18	31	49	19	13	4	13	25	103	1610612760	2008	Regular Season	2008-09
0020800491	2009-01-03	MIA vs. NJN	1610612751	f	L	16	18	0.471	265	35	88	0.398	7	20	0.35	19	23	1	14	33	47	17	4	1	16	29	96	1610612748	2008	Regular Season	2008-09
0020800452	2008-12-29	CHI @ NJN	1610612751	t	L	15	16	0.484	240	32	80	0.4	3	19	0.158	20	26	1	9	32	41	17	5	4	10	18	87	1610612741	2008	Regular Season	2008-09
0020800427	2008-12-26	CHA @ NJN	1610612751	t	L	14	15	0.483	240	32	80	0.4	9	18	0.5	14	21	1	10	27	37	19	9	4	8	22	87	1610612766	2008	Regular Season	2008-09
0020800340	2008-12-13	CHI vs. NJN	1610612751	f	L	11	11	0.5	240	36	93	0.387	6	23	0.261	26	28	1	13	30	43	12	7	6	9	16	104	1610612741	2008	Regular Season	2008-09
0020800328	2008-12-12	TOR @ NJN	1610612751	t	L	11	10	0.524	240	26	83	0.313	6	23	0.261	21	26	1	20	30	50	18	3	4	18	24	79	1610612761	2008	Regular Season	2008-09
0020800250	2008-11-30	PHX vs. NJN	1610612751	f	W	9	7	0.563	240	40	80	0.5	8	22	0.364	29	32	1	7	22	29	17	9	5	12	22	117	1610612756	2008	Regular Season	2008-09
0020800209	2008-11-25	LAL vs. NJN	1610612751	f	L	6	7	0.462	240	30	87	0.345	5	24	0.208	28	33	1	14	31	45	22	5	7	12	27	93	1610612747	2008	Regular Season	2008-09
0020800173	2008-11-21	TOR vs. NJN	1610612751	f	W	5	6	0.455	265	53	103	0.515	7	25	0.28	16	21	1	12	33	45	25	8	4	7	32	129	1610612761	2008	Regular Season	2008-09
0020800154	2008-11-18	CLE @ NJN	1610612751	t	L	4	6	0.4	240	29	79	0.367	2	14	0.143	22	30	1	12	27	39	12	5	3	13	31	82	1610612739	2008	Regular Season	2008-09
0029800148	1999-02-24	PHI vs. SAC	1610612758	f	L				240	31	80	0.388	6	20	0.3	13	26	0	14	35	49	18	7	7	24	17	81	1610612755	1998	Regular Season	1998-99
0029800128	1999-02-21	MIN vs. SAC	1610612758	f	L				240	33	91	0.363	4	22	0.182	20	36	1	20	34	54	24	12	11	19	21	90	1610612750	1998	Regular Season	1998-99
0020800096	2008-11-10	MIA vs. NJN	1610612751	f	L	2	4	0.333	240	33	71	0.465	13	25	0.52	15	20	1	11	28	39	19	6	6	18	25	94	1610612748	2008	Regular Season	2008-09
0020800071	2008-11-07	DET @ NJN	1610612751	t	W	2	2	0.5	240	35	82	0.427	3	13	0.231	30	36	1	14	36	50	17	5	3	6	32	103	1610612765	2008	Regular Season	2008-09
0020800048	2008-11-04	PHX @ NJN	1610612751	t	L	1	2	0.333	240	28	83	0.337	7	22	0.318	23	26	1	12	23	35	16	10	4	15	18	86	1610612756	2008	Regular Season	2008-09
0020800031	2008-11-01	GSW @ NJN	1610612751	t	L	1	1	0.5	240	35	83	0.422	6	20	0.3	21	28	1	16	29	45	22	7	7	17	39	97	1610612744	2008	Regular Season	2008-09
0010800098		PHI @ NJN	1610612751	t	L	2	4	0.333	240	38	82	0.463	7	21	0.333	17	29	1	17	26	43	21	7	7	17	30	100	1610612755	2008	Pre Season	2008-09
0010800023		MIA vs. NJN	1610612751	f	W	1	0	1	120	36	81	0.444	4	18	0.222	24	32	1	13	28	41	11	15	3	19	26	100	1610612748	2008	Pre Season	2008-09
0020801135	2009-04-04	TOR @ NYK	1610612752	t	L	29	47	0.382	240	37	82	0.451	4	18	0.222	17	22	1	12	32	44	19	8	4	15	19	95	1610612761	2008	Regular Season	2008-09
0020801065	2009-03-25	LAC @ NYK	1610612752	t	L	28	43	0.394	265	51	92	0.554	12	29	0.414	21	24	1	10	26	36	27	8	2	18	19	135	1610612746	2008	Regular Season	2008-09
0020800974	2009-03-13	MIN vs. NYK	1610612752	f	W	28	37	0.431	240	34	87	0.391	6	23	0.261	28	37	1	15	35	50	18	15	2	12	22	102	1610612750	2008	Regular Season	2008-09
0020800929	2009-03-07	CHA @ NYK	1610612752	t	L	25	36	0.41	240	34	77	0.442	11	32	0.344	26	32	1	10	23	33	17	11	0	13	19	105	1610612766	2008	Regular Season	2008-09
0020800828	2009-02-22	TOR vs. NYK	1610612752	f	L	23	32	0.418	240	39	91	0.429	10	22	0.455	12	17	1	10	33	43	25	7	2	13	13	100	1610612761	2008	Regular Season	2008-09
0020800812	2009-02-20	TOR @ NYK	1610612752	t	W	23	31	0.426	240	46	93	0.495	17	39	0.436	18	19	1	9	42	51	27	2	1	8	22	127	1610612761	2008	Regular Season	2008-09
0020800736	2009-02-06	BOS @ NYK	1610612752	t	L	21	28	0.429	240	38	92	0.413	12	31	0.387	12	18	1	12	31	43	19	8	1	13	24	100	1610612738	2008	Regular Season	2008-09
0020800543	2009-01-10	HOU vs. NYK	1610612752	f	L	13	22	0.371	240	29	82	0.354	8	29	0.276	10	13	1	6	32	38	14	6	6	11	18	76	1610612745	2008	Regular Season	2008-09
0020800510	2009-01-06	OKC vs. NYK	1610612752	f	L	13	20	0.394	240	35	88	0.398	11	34	0.324	18	19	1	10	25	35	13	8	0	14	24	99	1610612760	2008	Regular Season	2008-09
0020800365	2008-12-16	LAL vs. NYK	1610612752	f	L	11	14	0.44	240	37	81	0.457	13	31	0.419	27	28	1	8	30	38	28	6	3	14	20	114	1610612747	2008	Regular Season	2008-09
0029800647	1999-04-26	UTA vs. PHX	1610612756	f	W				240	35	74	0.473	4	16	0.25	25	29	1	9	30	39	22	11	2	13	23	99	1610612762	1998	Regular Season	1998-99
0029800583	1999-04-18	SEA @ PHX	1610612756	t	W				240	38	82	0.463	4	16	0.25	19	23	1	20	21	41	22	9	2	12	20	99	1610612760	1998	Regular Season	1998-99
0029800553	1999-04-14	SEA vs. PHX	1610612756	f	W				240	43	75	0.573	7	13	0.538	8	9	1	12	20	32	29	7	0	13	16	101	1610612760	1998	Regular Season	1998-99
0029800509	1999-04-09	UTA vs. PHX	1610612756	f	L				240	38	82	0.463	6	18	0.333	10	12	1	8	18	26	20	11	3	8	21	92	1610612762	1998	Regular Season	1998-99
0045000222	1951-03-22	PHW @ SYR	1610612755	t	W				0	31						28					0						90	1610612744	1950	Playoffs	1950-51
0020800189	2008-11-22	WAS @ NYK	1610612752	t	W	7	6	0.538	240	43	90	0.478	16	36	0.444	20	24	1	12	31	43	25	4	2	15	19	122	1610612764	2008	Regular Season	2008-09
0020800142	2008-11-16	DAL @ NYK	1610612752	t	L	6	4	0.6	265	45	104	0.433	11	30	0.367	13	16	1	15	39	54	30	3	1	15	20	114	1610612742	2008	Regular Season	2008-09
0020800040	2008-11-02	MIL @ NYK	1610612752	t	L	1	2	0.333	240	30	81	0.37	12	36	0.333	14	18	1	11	30	41	19	9	1	16	26	86	1610612749	2008	Regular Season	2008-09
0010800010		TOR vs. NYK	1610612752	f	L	0	1	0	240	39	88	0.443	8	34	0.235	25	33	1	12	38	50	29	8	2	20	21	111	1610612761	2008	Pre Season	2008-09
0020801090	2009-03-28	MEM @ POR	1610612757	t	W	46	27	0.63	240	32	77	0.416	4	17	0.235	18	23	1	21	29	50	17	10	5	13	18	86	1610612763	2008	Regular Season	2008-09
0020801072	2009-03-26	PHX @ POR	1610612757	t	W	45	27	0.625	240	50	83	0.602	9	18	0.5	20	27	1	11	28	39	30	9	10	13	20	129	1610612756	2008	Regular Season	2008-09
0020801054	2009-03-23	PHI @ POR	1610612757	t	L	44	27	0.62	265	41	101	0.406	10	34	0.294	16	17	1	20	20	40	18	7	8	13	27	108	1610612755	2008	Regular Season	2008-09
0020801021	2009-03-19	CLE vs. POR	1610612757	f	L	43	26	0.623	265	32	76	0.421	5	18	0.278	23	29	1	11	39	50	19	0	3	8	23	92	1610612739	2008	Regular Season	2008-09
0020801011	2009-03-18	IND vs. POR	1610612757	f	W	43	25	0.632	240	37	87	0.425	8	22	0.364	13	18	1	11	36	47	17	7	6	12	16	95	1610612754	2008	Regular Season	2008-09
0020800948	2009-03-09	LAL @ POR	1610612757	t	W	40	23	0.635	240	40	83	0.482	11	24	0.458	20	28	1	15	31	46	24	6	3	10	16	111	1610612747	2008	Regular Season	2008-09
0020800916	2009-03-05	DEN vs. POR	1610612757	f	L	38	23	0.623	240	34	72	0.472	6	18	0.333	16	25	1	6	28	34	16	6	0	13	21	90	1610612743	2008	Regular Season	2008-09
0020800833	2009-02-22	LAC @ POR	1610612757	t	W	35	20	0.636	240	48	92	0.522	10	27	0.37	10	16	1	14	42	56	38	6	0	15	22	116	1610612746	2008	Regular Season	2008-09
0020800820	2009-02-20	ATL @ POR	1610612757	t	W	34	20	0.63	240	44	92	0.478	8	23	0.348	12	16	1	18	26	44	22	8	4	8	16	108	1610612737	2008	Regular Season	2008-09
0029800531	1999-04-12	HOU @ MIN	1610612750	t	L				240	35	82	0.427	2	7	0.286	18	21	1	13	22	35	28	9	4	13	18	90	1610612745	1998	Regular Season	1998-99
0029800501	1999-04-08	LAC vs. MIN	1610612750	f	L				240	36	85	0.424	4	8	0.5	15	25	1	14	24	38	18	6	0	11	25	91	1610612746	1998	Regular Season	1998-99
0020800701	2009-01-31	UTA @ POR	1610612757	t	W	29	17	0.63	240	43	77	0.558	10	20	0.5	26	36	1	13	22	35	28	6	1	11	26	122	1610612762	2008	Regular Season	2008-09
0020800611	2009-01-19	MIL @ POR	1610612757	t	W	25	16	0.61	240	37	80	0.463	4	16	0.25	24	34	1	19	39	58	23	6	3	14	20	102	1610612749	2008	Regular Season	2008-09
0020800567	2009-01-14	PHI vs. POR	1610612757	f	L	23	15	0.605	240	28	71	0.394	3	13	0.231	20	26	1	15	25	40	13	2	4	16	18	79	1610612755	2008	Regular Season	2008-09
0020800557	2009-01-12	CHI vs. POR	1610612757	f	W	23	14	0.622	240	34	73	0.466	11	23	0.478	30	34	1	11	31	42	22	4	5	15	27	109	1610612741	2008	Regular Season	2008-09
0020800486	2009-01-02	NOH @ POR	1610612757	t	L	20	13	0.606	240	29	73	0.397	4	17	0.235	15	18	1	11	19	30	16	6	2	13	16	77	1610612740	2008	Regular Season	2008-09
0020800364	2008-12-16	SAC @ POR	1610612757	t	W	16	10	0.615	240	36	87	0.414	4	15	0.267	33	38	1	19	40	59	22	12	7	12	26	109	1610612758	2008	Regular Season	2008-09
0020800325	2008-12-11	UTA vs. POR	1610612757	f	L	15	9	0.625	240	34	77	0.442	6	27	0.222	14	19	1	13	30	43	13	4	3	13	24	88	1610612762	2008	Regular Season	2008-09
0020800268	2008-12-03	WAS vs. POR	1610612757	f	W	14	6	0.7	240	37	77	0.481	6	14	0.429	18	23	1	12	26	38	22	5	2	12	18	98	1610612764	2008	Regular Season	2008-09
0020800220	2008-11-26	MIA @ POR	1610612757	t	W	10	6	0.625	240	39	79	0.494	11	26	0.423	17	20	1	19	36	55	31	5	9	16	16	106	1610612748	2008	Regular Season	2008-09
0020800181	2008-11-21	SAC vs. POR	1610612757	f	W	8	5	0.615	240	45	81	0.556	14	26	0.538	13	15	1	13	25	38	26	9	3	14	16	117	1610612758	2008	Regular Season	2008-09
0020800084	2008-11-08	MIN @ POR	1610612757	t	W	3	3	0.5	240	34	73	0.466	7	21	0.333	22	30	1	16	29	45	21	5	7	11	20	97	1610612750	2008	Regular Season	2008-09
0020800003		LAL vs. POR	1610612757	f	L	0	1	0	240	29	84	0.345	10	24	0.417	8	14	1	13	31	44	19	8	3	12	17	76	1610612747	2008	Regular Season	2008-09
0040800175	2009-04-28	HOU @ POR	1610612757	t	W	2	3	0.4	240	33	72	0.458	6	14	0.429	16	23	1	7	30	37	14	10	8	11	12	88	1610612745	2008	Playoffs	2008-09
0020801209	2009-04-13	DEN vs. SAC	1610612758	f	L	16	65	0.198	240	40	85	0.471	9	23	0.391	9	15	1	9	33	42	27	7	6	16	25	98	1610612743	2008	Regular Season	2008-09
0029800356	1999-03-21	SEA @ DEN	1610612743	t	W				240	31	65	0.477	10	21	0.476	30	40	1	10	32	42	18	6	11	20	28	102	1610612760	1998	Regular Season	1998-99
0029800272	1999-03-11	UTA vs. DEN	1610612743	f	L				240	36	75	0.48	2	13	0.154	15	19	1	12	25	37	20	8	2	15	22	89	1610612762	1998	Regular Season	1998-99
0020800942	2009-03-08	DEN @ SAC	1610612758	t	W	14	49	0.222	240	39	76	0.513	14	29	0.483	22	30	1	2	37	39	21	5	3	8	27	114	1610612743	2008	Regular Season	2008-09
0020800881	2009-02-28	UTA vs. SAC	1610612758	f	L	13	48	0.213	240	35	80	0.438	8	19	0.421	11	17	1	10	31	41	17	9	4	18	22	89	1610612762	2008	Regular Season	2008-09
0020800859	2009-02-25	CHA @ SAC	1610612758	t	L	12	47	0.203	240	31	78	0.397	6	20	0.3	23	28	1	14	28	42	14	10	7	15	22	91	1610612766	2008	Regular Season	2008-09
0020800824	2009-02-21	DAL vs. SAC	1610612758	f	L	12	45	0.211	240	36	83	0.434	7	21	0.333	16	19	1	5	28	33	18	10	3	16	21	95	1610612742	2008	Regular Season	2008-09
0029800338	1999-03-19	IND vs. CHI	1610612741	f	L				240	27	67	0.403	4	24	0.167	29	34	1	9	23	32	16	8	1	17	24	87	1610612754	1998	Regular Season	1998-99
0029800069	1999-02-14	SAS @ CHI	1610612741	t	L				240	32	82	0.39	3	8	0.375	9	13	1	10	32	42	20	14	1	10	24	76	1610612759	1998	Regular Season	1998-99
0029800673	1999-04-29	SAC vs. LAC	1610612746	f	L				240	30	83	0.361	4	15	0.267	17	31	1	13	35	48	17	14	6	20	23	81	1610612758	1998	Regular Season	1998-99
0029800624	1999-04-23	HOU @ LAC	1610612746	t	W				265	41	86	0.477	4	10	0.4	20	29	1	16	29	45	18	9	2	17	19	106	1610612745	1998	Regular Season	1998-99
0029800612	1999-04-21	VAN vs. LAC	1610612746	f	L				240	37	81	0.457	3	15	0.2	17	26	1	17	23	40	17	10	7	13	24	94	1610612763	1998	Regular Season	1998-99
0029800592	1999-04-19	SAC @ LAC	1610612746	t	L				240	42	92	0.457	2	11	0.182	12	18	1	14	27	41	18	10	4	15	25	98	1610612758	1998	Regular Season	1998-99
0029800556	1999-04-15	UTA @ LAC	1610612746	t	L				240	34	82	0.415	2	6	0.333	19	29	1	16	22	38	12	11	4	12	36	89	1610612762	1998	Regular Season	1998-99
0020800741	2009-02-06	UTA @ SAC	1610612758	t	L	11	40	0.216	240	36	83	0.434	7	24	0.292	28	39	1	14	30	44	24	11	6	12	30	107	1610612762	2008	Regular Season	2008-09
0020800668	2009-01-28	BOS vs. SAC	1610612758	f	L	10	37	0.213	240	33	75	0.44	8	19	0.421	26	30	1	9	24	33	18	2	2	14	25	100	1610612738	2008	Regular Season	2008-09
0020800649	2009-01-25	TOR vs. SAC	1610612758	f	L	10	35	0.222	240	36	83	0.434	11	25	0.44	14	17	1	10	22	32	20	5	3	12	23	97	1610612761	2008	Regular Season	2008-09
0020800643	2009-01-24	MIL vs. SAC	1610612758	f	L	10	34	0.227	240	35	77	0.455	7	20	0.35	27	30	1	10	25	35	23	7	1	12	23	104	1610612749	2008	Regular Season	2008-09
0020800537	2009-01-09	MIA @ SAC	1610612758	t	L	8	29	0.216	265	37	89	0.416	8	22	0.364	33	41	1	10	36	46	23	6	1	19	29	115	1610612748	2008	Regular Season	2008-09
0020800479	2009-01-02	DET vs. SAC	1610612758	f	L	8	25	0.242	240	28	83	0.337	3	14	0.214	33	34	1	19	30	49	15	7	3	17	24	92	1610612765	2008	Regular Season	2008-09
0020800364	2008-12-16	POR vs. SAC	1610612758	f	L	7	19	0.269	240	24	76	0.316	5	12	0.417	24	29	1	9	29	38	15	4	10	17	26	77	1610612757	2008	Regular Season	2008-09
0020800358	2008-12-15	MIN @ SAC	1610612758	t	W	7	18	0.28	240	43	85	0.506	10	23	0.435	22	29	1	5	31	36	26	6	9	13	25	118	1610612750	2008	Regular Season	2008-09
0020800336	2008-12-12	LAL vs. SAC	1610612758	f	L	6	17	0.261	240	37	79	0.468	6	19	0.316	23	32	1	8	31	39	24	7	4	16	30	103	1610612747	2008	Regular Season	2008-09
0020800313	2008-12-09	LAL @ SAC	1610612758	t	W	6	16	0.273	240	44	89	0.494	8	20	0.4	17	23	1	11	34	45	22	3	3	10	24	113	1610612747	2008	Regular Season	2008-09
0020800296	2008-12-06	DEN @ SAC	1610612758	t	L	5	16	0.238	240	29	99	0.293	3	16	0.188	24	29	1	26	27	53	12	10	4	17	22	85	1610612743	2008	Regular Season	2008-09
0020800181	2008-11-21	POR @ SAC	1610612758	t	L	5	9	0.357	240	40	80	0.5	4	14	0.286	12	15	1	10	19	29	24	9	3	13	16	96	1610612757	2008	Regular Season	2008-09
0020800130	2008-11-14	PHX @ SAC	1610612758	t	L	4	6	0.4	265	34	80	0.425	4	17	0.235	23	30	1	9	31	40	17	8	8	19	23	95	1610612756	2008	Regular Season	2008-09
0020800091	2008-11-09	GSW @ SAC	1610612758	t	W	3	4	0.429	240	42	88	0.477	5	13	0.385	26	32	1	13	37	50	19	7	7	16	26	115	1610612744	2008	Regular Season	2008-09
0020800029	2008-11-01	ORL vs. SAC	1610612758	f	L	0	3	0	240	39	74	0.527	5	15	0.333	20	24	1	6	22	28	21	5	5	12	24	103	1610612753	2008	Regular Season	2008-09
0020801215	2009-04-14	BOS @ PHI	1610612755	t	L	40	41	0.494	240	38	82	0.463	3	12	0.25	19	25	1	12	26	38	21	8	7	11	20	98	1610612738	2008	Regular Season	2008-09
0020801177	2009-04-10	CLE @ PHI	1610612755	t	L	40	39	0.506	240	33	72	0.458	2	9	0.222	24	31	1	10	25	35	12	6	5	7	13	92	1610612739	2008	Regular Season	2008-09
0029800646	1999-04-26	HOU vs. LAL	1610612747	f	L				240	33	74	0.446	4	12	0.333	10	12	1	9	27	36	20	10	4	18	16	80	1610612745	1998	Regular Season	1998-99
0029800629	1999-04-24	SAS vs. LAL	1610612747	f	L				240	32	73	0.438	2	11	0.182	15	23	1	7	26	33	16	8	2	13	19	81	1610612759	1998	Regular Season	1998-99
0029800239	1999-03-07	UTA vs. LAL	1610612747	f	W				240	31	63	0.492	4	13	0.308	31	49	1	10	32	42	13	2	7	14	34	97	1610612762	1998	Regular Season	1998-99
0029800210	1999-03-03	PHX @ LAL	1610612747	t	W				240	35	76	0.461	4	11	0.364	27	48	1	15	36	51	22	3	10	15	22	101	1610612756	1998	Regular Season	1998-99
0029800169	1999-02-26	LAC @ LAL	1610612747	t	W				240	32	65	0.492	2	10	0.2	33	47	1	9	37	46	24	10	13	25	29	99	1610612746	1998	Regular Season	1998-99
0029800088	1999-02-16	CHH @ LAL	1610612747	t	W				240	42	90	0.467	5	12	0.417	27	32	1	17	34	51	27	10	13	12	18	116	1610612766	1998	Regular Season	1998-99
0020801074	2009-03-27	CHA @ PHI	1610612755	t	L	37	34	0.521	240	32	69	0.464	4	13	0.308	27	33	1	7	16	23	14	11	3	14	24	95	1610612766	2008	Regular Season	2008-09
0020801054	2009-03-23	POR vs. PHI	1610612755	f	W	36	33	0.522	265	38	74	0.514	3	5	0.6	35	39	1	12	28	40	12	7	5	13	22	114	1610612757	2008	Regular Season	2008-09
0020801008	2009-03-17	LAL vs. PHI	1610612755	f	W	34	31	0.523	240	38	86	0.442	5	20	0.25	13	18	1	14	24	38	22	7	5	9	15	94	1610612747	2008	Regular Season	2008-09
0020800836	2009-02-23	NJN vs. PHI	1610612755	f	L	27	28	0.491	240	35	72	0.486	3	11	0.273	23	37	1	12	29	41	21	10	5	14	24	96	1610612751	2008	Regular Season	2008-09
0020800683	2009-01-30	WAS @ PHI	1610612755	t	W	23	22	0.511	240	42	77	0.545	9	23	0.391	11	20	1	8	28	36	28	7	9	12	21	104	1610612764	2008	Regular Season	2008-09
0020800675	2009-01-28	HOU vs. PHI	1610612755	f	W	22	22	0.5	240	37	81	0.457	1	12	0.083	20	21	1	13	35	48	18	11	14	18	19	95	1610612745	2008	Regular Season	2008-09
0020800593	2009-01-17	NYK vs. PHI	1610612755	f	W	20	20	0.5	240	43	85	0.506	6	15	0.4	15	27	1	13	30	43	22	11	4	11	19	107	1610612752	2008	Regular Season	2008-09
0020800567	2009-01-14	POR @ PHI	1610612755	t	W	18	20	0.474	240	35	76	0.461	11	23	0.478	19	21	1	10	23	33	26	10	7	9	22	100	1610612757	2008	Regular Season	2008-09
0020800493	2009-01-03	SAS vs. PHI	1610612755	f	L	13	20	0.394	240	43	79	0.544	4	12	0.333	16	19	1	11	29	40	19	5	4	8	15	106	1610612759	2008	Regular Season	2008-09
0020800472	2008-12-31	LAC vs. PHI	1610612755	f	W	13	18	0.419	240	37	80	0.463	1	9	0.111	25	32	1	11	26	37	26	10	9	11	24	100	1610612746	2008	Regular Season	2008-09
0020800413	2008-12-23	BOS vs. PHI	1610612755	f	L	12	16	0.429	240	37	77	0.481	0	11	0	17	27	1	8	30	38	25	8	7	20	28	91	1610612738	2008	Regular Season	2008-09
0020800378	2008-12-19	WAS vs. PHI	1610612755	f	W	12	14	0.462	240	36	73	0.493	9	21	0.429	28	34	1	6	28	34	23	8	7	12	18	109	1610612764	2008	Regular Season	2008-09
0020800106	2008-11-12	TOR vs. PHI	1610612755	f	W	3	5	0.375	240	43	80	0.537	6	11	0.545	14	17	1	9	31	40	30	8	6	13	24	106	1610612761	2008	Regular Season	2008-09
0010800011		BOS @ PHI	1610612755	t	W	1	0	1	240	34	76	0.447	4	10	0.4	26	35	1	8	26	34	17	14	4	21	25	98	1610612738	2008	Pre Season	2008-09
0040800126	2009-04-30	ORL @ PHI	1610612755	t	L	2	4	0.333	240	31	76	0.408	7	20	0.35	20	25	1	12	24	36	17	4	2	16	21	89	1610612753	2008	Playoffs	2008-09
0029800177	1999-02-27	VAN vs. HOU	1610612745	f	W				240	35	77	0.455	7	17	0.412	9	11	1	6	37	43	17	13	11	19	18	86	1610612763	1998	Regular Season	1998-99
0040800124	2009-04-26	ORL @ PHI	1610612755	t	L	2	2	0.5	240	31	80	0.388	8	19	0.421	11	15	1	10	33	43	19	8	3	10	19	81	1610612753	2008	Playoffs	2008-09
0020801229	2009-04-15	GSW @ PHX	1610612756	t	W	46	36	0.561	240	40	94	0.426	7	17	0.412	30	42	1	21	27	48	22	9	7	8	21	117	1610612744	2008	Regular Season	2008-09
0020801119	2009-04-01	HOU @ PHX	1610612756	t	W	41	34	0.547	240	44	81	0.543	6	12	0.5	20	35	1	12	32	44	25	10	6	13	15	114	1610612745	2008	Regular Season	2008-09
0020801089	2009-03-28	UTA vs. PHX	1610612756	f	L	40	33	0.548	265	39	105	0.371	7	27	0.259	14	21	1	17	34	51	21	13	4	17	27	99	1610612762	2008	Regular Season	2008-09
0020801072	2009-03-26	POR vs. PHX	1610612756	f	L	40	32	0.556	240	47	94	0.5	6	20	0.3	9	16	1	17	23	40	22	5	2	15	21	109	1610612757	2008	Regular Season	2008-09
0020801069	2009-03-25	UTA @ PHX	1610612756	t	W	40	31	0.563	240	45	82	0.549	6	16	0.375	22	27	1	8	38	46	31	7	12	14	21	118	1610612762	2008	Regular Season	2008-09
0020801040	2009-03-21	WAS @ PHX	1610612756	t	W	38	31	0.551	240	51	92	0.554	11	20	0.55	15	20	1	11	38	49	32	4	10	8	16	128	1610612764	2008	Regular Season	2008-09
0020800994	2009-03-15	GSW vs. PHX	1610612756	f	W	36	31	0.537	240	59	95	0.621	8	19	0.421	28	37	1	14	30	44	40	11	5	12	24	154	1610612744	2008	Regular Season	2008-09
0020800984	2009-03-14	OKC @ PHX	1610612756	t	W	35	31	0.53	240	39	80	0.487	8	20	0.4	20	28	1	16	25	41	19	10	4	16	19	106	1610612760	2008	Regular Season	2008-09
0020800952	2009-03-10	DAL @ PHX	1610612756	t	L	34	30	0.531	240	48	87	0.552	6	18	0.333	15	24	1	10	26	36	28	7	3	10	21	117	1610612742	2008	Regular Season	2008-09
0029800117	1999-02-20	MIA vs. HOU	1610612745	f	L				240	27	70	0.386	3	12	0.25	14	18	1	12	35	47	11	5	3	12	20	71	1610612748	1998	Regular Season	1998-99
0029800059	1999-02-11	DAL vs. HOU	1610612745	f	W				240	37	73	0.507	10	17	0.588	21	34	1	13	29	42	13	5	8	15	23	105	1610612742	1998	Regular Season	1998-99
0049800032	1999-05-15	LAL @ HOU	1610612745	t	L				240	31	87	0.356	7	30	0.233	19	27	1	13	35	48	24	7	3	14	23	88	1610612747	1998	Playoffs	1998-99
0029800714	1999-05-05	NYK vs. MIA	1610612748	f	L				240	34	64	0.531	3	12	0.25	17	18	1	7	21	28	20	5	2	23	19	88	1610612752	1998	Regular Season	1998-99
0020800829	2009-02-22	BOS @ PHX	1610612756	t	L	31	24	0.564	240	42	84	0.5	7	16	0.438	17	26	1	7	19	26	19	9	3	15	26	108	1610612738	2008	Regular Season	2008-09
0020800774	2009-02-11	CLE vs. PHX	1610612756	f	L	28	23	0.549	240	36	74	0.486	3	11	0.273	17	24	1	12	29	41	22	8	8	25	19	92	1610612739	2008	Regular Season	2008-09
0020800610	2009-01-19	BOS vs. PHX	1610612756	f	L	23	16	0.59	240	34	72	0.472	4	11	0.364	15	21	1	5	34	39	17	3	9	23	16	87	1610612738	2008	Regular Season	2008-09
0020800485	2009-01-02	LAC @ PHX	1610612756	t	W	19	12	0.613	240	41	74	0.554	7	12	0.583	17	29	1	9	28	37	25	7	5	14	21	106	1610612746	2008	Regular Season	2008-09
0020800454	2008-12-29	OKC vs. PHX	1610612756	f	W	17	12	0.586	240	42	84	0.5	7	21	0.333	19	24	1	14	23	37	22	10	4	14	22	110	1610612760	2008	Regular Season	2008-09
0020800322	2008-12-10	LAL vs. PHX	1610612756	f	L	13	10	0.565	240	44	87	0.506	10	32	0.313	12	18	1	10	30	40	29	10	2	14	23	110	1610612747	2008	Regular Season	2008-09
0020800271	2008-12-03	NOH vs. PHX	1610612756	f	L	11	8	0.579	240	37	78	0.474	7	19	0.368	10	13	1	10	20	30	20	6	3	13	23	91	1610612740	2008	Regular Season	2008-09
0020800250	2008-11-30	NJN @ PHX	1610612756	t	L	11	7	0.611	240	40	73	0.548	11	21	0.524	18	24	1	8	30	38	19	8	7	21	21	109	1610612751	2008	Regular Season	2008-09
0020800170	2008-11-20	LAL @ PHX	1610612756	t	L	8	5	0.615	240	38	86	0.442	6	18	0.333	10	15	1	12	34	46	22	4	4	15	16	92	1610612747	2008	Regular Season	2008-09
0020800144	2008-11-16	DET @ PHX	1610612756	t	W	8	3	0.727	240	41	72	0.569	6	12	0.5	16	28	1	9	31	40	15	7	9	14	21	104	1610612765	2008	Regular Season	2008-09
0020800130	2008-11-14	SAC vs. PHX	1610612756	f	W	7	3	0.7	265	36	78	0.462	5	15	0.333	20	34	1	15	33	48	22	11	4	22	25	97	1610612758	2008	Regular Season	2008-09
0049800001	1999-05-08	NYK @ MIA	1610612748	t	L				240	27	78	0.346	5	24	0.208	16	24	1	9	25	34	13	11	6	8	13	75	1610612752	1998	Playoffs	1998-99
0029800679	1999-04-30	DET @ MIL	1610612749	t	L				240	31	75	0.413	3	20	0.15	11	14	1	9	23	32	22	9	4	12	18	76	1610612765	1998	Regular Season	1998-99
0029800391	1999-03-26	DET vs. MIL	1610612749	f	L				240	24	64	0.375	9	26	0.346	28	41	1	9	28	37	19	9	6	17	29	85	1610612765	1998	Regular Season	1998-99
0029800345	1999-03-20	ATL vs. MIL	1610612749	f	W				240	31	73	0.425	3	8	0.375	18	21	1	10	21	31	21	13	6	11	24	83	1610612737	1998	Regular Season	1998-99
0020700389	2007-12-21	POR vs. DEN	1610612743	f	L	15	11	0.577	240	36	79	0.456	5	20	0.25	19	25	1	10	29	39	18	4	1	11	21	96	1610612757	2007	Regular Season	2007-08
0020700270	2007-12-05	LAL @ DEN	1610612743	t	L	11	8	0.579	240	36	80	0.45	3	14	0.214	32	43	1	12	35	47	21	8	4	15	24	107	1610612747	2007	Regular Season	2007-08
0020800048	2008-11-04	NJN vs. PHX	1610612756	f	W	3	1	0.75	240	43	68	0.632	12	18	0.667	16	23	1	4	36	40	31	7	9	19	19	114	1610612751	2008	Regular Season	2008-09
0020800018		NOH @ PHX	1610612756	t	L	1	1	0.5	240	37	68	0.544	7	18	0.389	14	21	1	7	31	38	16	2	3	24	24	95	1610612740	2008	Regular Season	2008-09
0010800104		OKC @ PHX	1610612756	t	W	5	2	0.714	240	38	75	0.507	8	18	0.444	18	26	1	12	26	38	24	8	3	23	21	102	1610612760	2008	Pre Season	2008-09
0010800084		CHA @ PHX	1610612756	t	W	3	2	0.6	290	40	88	0.455	7	18	0.389	24	37	1	17	35	52	23	6	12	25	34	111	1610612766	2008	Pre Season	2008-09
0020801213	2009-04-13	GSW vs. SAS	1610612759	f	W	53	28	0.654	240	37	85	0.435	8	21	0.381	19	30	1	15	44	59	21	6	0	9	22	101	1610612744	2008	Regular Season	2008-09
0020801098	2009-03-29	NOH vs. SAS	1610612759	f	L	48	25	0.658	240	31	77	0.403	7	29	0.241	17	21	1	10	33	43	20	5	2	9	24	86	1610612740	2008	Regular Season	2008-09
0020801005	2009-03-17	MIN @ SAS	1610612759	t	W	45	22	0.672	240	34	80	0.425	5	21	0.238	20	25	1	11	33	44	21	8	3	5	21	93	1610612750	2008	Regular Season	2008-09
0020800924	2009-03-06	WAS @ SAS	1610612759	t	W	41	20	0.672	240	39	75	0.52	7	21	0.333	15	20	1	7	36	43	27	8	6	16	22	100	1610612764	2008	Regular Season	2008-09
0020800750	2009-02-08	BOS vs. SAS	1610612759	f	W	34	15	0.694	240	39	80	0.487	8	21	0.381	19	21	1	8	32	40	21	6	3	13	19	105	1610612738	2008	Regular Season	2008-09
0020800699	2009-01-31	NOH @ SAS	1610612759	t	W	32	14	0.696	240	42	77	0.545	9	18	0.5	13	15	1	3	28	31	26	7	4	11	13	106	1610612740	2008	Regular Season	2008-09
0029900570	2000-01-22	PHX vs. CLE	1610612739	f	L				240	34	71	0.479	4	11	0.364	16	25	1	7	23	30	26	14	5	23	31	88	1610612756	1999	Regular Season	1999-00
0029900551	2000-01-19	LAL vs. CLE	1610612739	f	L				240	32	84	0.381	1	8	0.125	21	32	1	12	38	50	15	10	3	10	38	86	1610612747	1999	Regular Season	1999-00
0029900128	1999-11-19	DET vs. CLE	1610612739	f	L				240	33	84	0.393	5	10	0.5	19	27	1	10	25	35	18	15	6	20	36	90	1610612765	1999	Regular Season	1999-00
0029900016	1999-11-03	NJN @ CLE	1610612739	t	W				240	38	81	0.469	4	9	0.444	17	20	1	13	35	48	29	14	9	27	31	97	1610612751	1999	Regular Season	1999-00
0029901181	2000-04-19	IND vs. ATL	1610612737	f	L				240	34	92	0.37	4	14	0.286	20	29	1	10	31	41	18	12	5	6	17	92	1610612754	1999	Regular Season	1999-00
0029901106	2000-04-10	BOS vs. ATL	1610612737	f	L				240	33	68	0.485	4	12	0.333	24	31	1	9	29	38	17	4	8	20	20	94	1610612738	1999	Regular Season	1999-00
0020800493	2009-01-03	PHI @ SAS	1610612759	t	W	22	11	0.667	240	42	79	0.532	15	26	0.577	9	14	1	10	22	32	27	6	4	12	18	108	1610612755	2008	Regular Season	2008-09
0020800464	2008-12-30	MIL @ SAS	1610612759	t	L	20	11	0.645	240	36	75	0.48	10	16	0.625	16	23	1	3	26	29	27	4	5	12	19	98	1610612749	2008	Regular Season	2008-09
0020800319	2008-12-10	ATL @ SAS	1610612759	t	W	13	8	0.619	240	35	79	0.443	10	20	0.5	15	22	1	15	37	52	18	3	5	16	16	95	1610612737	2008	Regular Season	2008-09
0020800294	2008-12-06	GSW @ SAS	1610612759	t	W	11	8	0.579	240	47	85	0.553	12	26	0.462	17	24	1	10	40	50	35	5	3	10	21	123	1610612744	2008	Regular Season	2008-09
0020800201	2008-11-24	MEM vs. SAS	1610612759	f	W	7	6	0.538	240	34	72	0.472	10	24	0.417	16	21	1	5	35	40	20	4	5	12	24	94	1610612763	2008	Regular Season	2008-09
0029901091	2000-04-08	WAS vs. ATL	1610612737	f	L				240	36	78	0.462	2	5	0.4	24	28	1	12	27	39	13	6	6	15	20	98	1610612764	1999	Regular Season	1999-00
0029900994	2000-03-25	CHH @ ATL	1610612737	t	L				240	29	87	0.333	1	7	0.143	11	16	1	15	31	46	14	6	3	12	16	70	1610612766	1999	Regular Season	1999-00
0029900973	2000-03-22	ORL vs. ATL	1610612737	f	L				240	36	86	0.419	1	12	0.083	17	30	1	11	29	40	12	13	11	16	26	90	1610612753	1999	Regular Season	1999-00
0029900961	2000-03-21	MIA @ ATL	1610612737	t	W				240	33	87	0.379	1	8	0.125	15	18	1	18	27	45	19	9	6	13	18	82	1610612748	1999	Regular Season	1999-00
0020800148	2008-11-17	LAC vs. SAS	1610612759	f	W	5	5	0.5	240	36	81	0.444	8	20	0.4	6	6	1	5	31	36	25	7	8	14	15	86	1610612746	2008	Regular Season	2008-09
0020800111	2008-11-12	MIL vs. SAS	1610612759	f	L	2	5	0.286	240	32	74	0.432	7	20	0.35	7	9	1	7	30	37	24	3	4	11	22	78	1610612749	2008	Regular Season	2008-09
0020800072	2008-11-07	MIA @ SAS	1610612759	t	L	1	4	0.2	240	32	85	0.376	11	35	0.314	8	13	1	12	32	44	22	2	4	14	19	83	1610612748	2008	Regular Season	2008-09
0020800057	2008-11-05	MIN vs. SAS	1610612759	f	W	1	3	0.25	290	50	97	0.515	6	13	0.462	23	28	1	9	38	47	25	3	2	12	25	129	1610612750	2008	Regular Season	2008-09
0010800076		IND @ SAS	1610612759	t	W	3	2	0.6	240	39	92	0.424	15	35	0.429	13	15	1	12	36	48	28	12	1	13	24	106	1610612754	2008	Pre Season	2008-09
0010800047		DET vs. SAS	1610612759	f	W	1	2	0.333	240	28	66	0.424	10	24	0.417	20	26	1	6	33	39	23	7	9	12	21	86	1610612765	2008	Pre Season	2008-09
0040800164	2009-04-25	DAL vs. SAS	1610612759	f	L	1	3	0.25	240	31	70	0.443	6	23	0.261	22	34	1	6	29	35	14	9	3	11	28	90	1610612742	2008	Playoffs	2008-09
0040800163	2009-04-23	DAL vs. SAS	1610612759	f	L	1	2	0.333	240	25	78	0.321	2	17	0.118	15	21	1	8	33	41	10	7	2	11	18	67	1610612742	2008	Playoffs	2008-09
0040800162	2009-04-20	DAL @ SAS	1610612759	t	W	1	1	0.5	240	42	79	0.532	7	18	0.389	14	17	1	9	35	44	19	5	5	13	20	105	1610612742	2008	Playoffs	2008-09
0040800161	2009-04-18	DAL @ SAS	1610612759	t	L	0	1	0	240	38	81	0.469	11	14	0.786	10	12	1	12	23	35	18	2	0	9	20	97	1610612742	2008	Playoffs	2008-09
0020801207	2009-04-13	DAL vs. MIN	1610612750	f	L	24	57	0.296	240	37	82	0.451	10	22	0.455	10	12	1	10	30	40	24	7	0	12	23	94	1610612742	2008	Regular Season	2008-09
0020801093	2009-03-29	NJN @ MIN	1610612750	t	W	21	53	0.284	240	37	72	0.514	10	20	0.5	24	32	1	6	30	36	26	7	3	12	23	108	1610612751	2008	Regular Season	2008-09
0020800756	2009-02-08	NOH vs. MIN	1610612750	f	L	17	33	0.34	240	37	84	0.44	8	27	0.296	15	21	1	15	31	46	20	6	1	12	26	97	1610612740	2008	Regular Season	2008-09
0020800715	2009-02-03	IND vs. MIN	1610612750	f	W	17	30	0.362	240	42	86	0.488	11	23	0.478	21	22	1	13	33	46	20	10	5	19	22	116	1610612754	2008	Regular Season	2008-09
0020800702	2009-02-01	BOS vs. MIN	1610612750	f	L	16	30	0.348	240	38	78	0.487	5	18	0.278	20	23	1	7	30	37	27	6	6	14	25	101	1610612738	2008	Regular Season	2008-09
0020800606	2009-01-19	LAC vs. MIN	1610612750	f	W	13	26	0.333	240	39	93	0.419	4	18	0.222	12	15	1	17	29	46	21	8	3	7	17	94	1610612746	2008	Regular Season	2008-09
0020800561	2009-01-13	MIA @ MIN	1610612750	t	L	11	26	0.297	240	38	82	0.463	11	27	0.407	9	13	1	13	28	41	18	6	4	16	24	96	1610612748	2008	Regular Season	2008-09
0020800541	2009-01-10	MIL @ MIN	1610612750	t	W	11	25	0.306	240	35	79	0.443	13	22	0.591	23	30	1	11	27	38	23	3	1	14	21	106	1610612749	2008	Regular Season	2008-09
0020800481	2009-01-02	GSW @ MIN	1610612750	t	W	7	25	0.219	240	41	91	0.451	3	13	0.231	30	39	1	17	33	50	23	9	2	13	27	115	1610612744	2008	Regular Season	2008-09
0020800358	2008-12-15	SAC vs. MIN	1610612750	f	L	4	20	0.167	240	36	86	0.419	6	17	0.353	25	34	1	13	33	46	13	3	5	15	23	103	1610612758	2008	Regular Season	2008-09
0020800252	2008-12-01	CHA vs. MIN	1610612750	f	L	4	12	0.25	240	30	75	0.4	11	25	0.44	19	25	1	11	28	39	17	5	9	17	19	90	1610612766	2008	Regular Season	2008-09
0020800163	2008-11-19	PHI @ MIN	1610612750	t	W	2	8	0.2	240	38	74	0.514	4	12	0.333	22	30	1	6	27	33	29	7	5	15	19	102	1610612755	2008	Regular Season	2008-09
0020800105	2008-11-11	GSW vs. MIN	1610612750	f	L	1	6	0.143	265	47	110	0.427	5	25	0.2	11	14	1	20	27	47	28	8	6	11	32	110	1610612744	2008	Regular Season	2008-09
0020800084	2008-11-08	POR vs. MIN	1610612750	f	L	1	5	0.167	240	35	84	0.417	5	12	0.417	18	24	1	14	24	38	24	4	3	11	23	93	1610612757	2008	Regular Season	2008-09
0020800057	2008-11-05	SAS @ MIN	1610612750	t	L	1	3	0.25	290	47	106	0.443	8	19	0.421	23	28	1	11	35	46	35	5	8	10	26	125	1610612759	2008	Regular Season	2008-09
0010800029		DEN vs. MIN	1610612750	f	L	2	1	0.667	240	37	87	0.425	10	25	0.4	11	21	1	12	33	45	21	8	6	19	26	95	1610612743	2008	Pre Season	2008-09
0020801220	2009-04-15	HOU @ DAL	1610612742	t	W	50	32	0.61	240	37	77	0.481	6	13	0.462	15	19	1	6	35	41	24	3	4	11	23	95	1610612745	2008	Regular Season	2008-09
0020801207	2009-04-13	MIN @ DAL	1610612742	t	W	49	32	0.605	240	32	71	0.451	8	20	0.4	24	27	1	7	33	40	19	7	5	11	12	96	1610612750	2008	Regular Season	2008-09
0020801196	2009-04-12	NOH vs. DAL	1610612742	f	L	48	32	0.6	240	37	87	0.425	6	22	0.273	12	13	1	14	27	41	21	5	3	6	19	92	1610612740	2008	Regular Season	2008-09
0029701162	1998-04-16	VAN vs. SAS	1610612759	f	W				240	43	84	0.512	8	21	0.381	16	27	1	14	26	40	30	4	7	9	21	110	1610612763	1997	Regular Season	1997-98
0029701088	1998-04-06	POR @ SAS	1610612759	t	L				240	26	73	0.356	4	14	0.286	19	29	1	18	30	48	14	10	6	14	17	75	1610612757	1997	Regular Season	1997-98
0029900501	2000-01-13	MIN vs. BOS	1610612738	f	L				240	31	83	0.373	4	17	0.235	19	26	1	13	31	44	17	5	1	12	17	85	1610612750	1999	Regular Season	1999-00
0020801118	2009-04-01	MIA @ DAL	1610612742	t	W	45	30	0.6	240	33	72	0.458	9	26	0.346	23	26	1	7	30	37	21	7	5	11	22	98	1610612748	2008	Regular Season	2008-09
0020801091	2009-03-29	CLE vs. DAL	1610612742	f	L	43	30	0.589	240	29	80	0.362	5	17	0.294	11	17	1	9	34	43	23	3	8	13	16	74	1610612739	2008	Regular Season	2008-09
0020800952	2009-03-10	PHX vs. DAL	1610612742	f	W	39	25	0.609	240	47	88	0.534	10	27	0.37	18	20	1	13	33	46	15	7	4	13	19	122	1610612756	2008	Regular Season	2008-09
0020800870	2009-02-27	OKC @ DAL	1610612742	t	W	35	23	0.603	265	42	94	0.447	4	21	0.19	22	27	1	15	37	52	28	7	6	12	21	110	1610612760	2008	Regular Season	2008-09
0020800824	2009-02-21	SAC @ DAL	1610612742	t	W	33	22	0.6	240	44	82	0.537	5	13	0.385	23	32	1	8	41	49	28	13	6	16	14	116	1610612758	2008	Regular Season	2008-09
0020800817	2009-02-20	HOU vs. DAL	1610612742	f	L	32	22	0.593	240	34	86	0.395	8	19	0.421	10	15	1	10	28	38	16	11	3	13	19	86	1610612745	2008	Regular Season	2008-09
0020800804	2009-02-18	NJN @ DAL	1610612742	t	W	32	21	0.604	240	42	77	0.545	10	14	0.714	19	26	1	8	28	36	30	6	4	9	16	113	1610612751	2008	Regular Season	2008-09
0029900737	2000-02-18	POR vs. WAS	1610612764	f	L				240	31	74	0.419	2	9	0.222	21	31	1	10	26	36	18	8	3	14	31	85	1610612757	1999	Regular Season	1999-00
0029900689	2000-02-09	ORL vs. WAS	1610612764	f	L				240	35	74	0.473	8	15	0.533	18	24	1	9	33	42	24	3	4	18	20	96	1610612753	1999	Regular Season	1999-00
0020800676	2009-01-28	GSW @ DAL	1610612742	t	W	26	19	0.578	240	44	89	0.494	8	14	0.571	21	26	1	14	39	53	25	6	8	16	18	117	1610612744	2008	Regular Season	2008-09
0020800512	2009-01-06	LAC @ DAL	1610612742	t	W	21	13	0.618	240	41	87	0.471	8	28	0.286	17	19	1	8	29	37	29	8	6	9	27	107	1610612746	2008	Regular Season	2008-09
0020800498	2009-01-04	MEM vs. DAL	1610612742	f	L	20	13	0.606	240	32	76	0.421	5	18	0.278	13	17	1	10	24	34	15	4	10	11	18	82	1610612763	2008	Regular Season	2008-09
0020800425	2008-12-25	POR vs. DAL	1610612742	f	W	17	11	0.607	240	40	82	0.488	7	21	0.333	15	18	1	16	26	42	21	5	3	13	22	102	1610612757	2008	Regular Season	2008-09
0020800235	2008-11-28	LAL vs. DAL	1610612742	f	L	7	8	0.467	240	43	84	0.512	13	29	0.448	8	9	1	8	28	36	32	9	4	14	16	107	1610612747	2008	Regular Season	2008-09
0020800142	2008-11-16	NYK vs. DAL	1610612742	f	W	3	7	0.3	265	47	107	0.439	7	17	0.412	23	31	1	18	40	58	22	11	4	9	17	124	1610612752	2008	Regular Season	2008-09
0020800087	2008-11-09	LAC vs. DAL	1610612742	f	L	2	4	0.333	240	36	87	0.414	3	18	0.167	17	23	1	11	33	44	21	11	2	12	19	92	1610612746	2008	Regular Season	2008-09
0020800046	2008-11-03	CLE @ DAL	1610612742	t	L	1	2	0.333	240	29	71	0.408	3	15	0.2	20	26	1	9	26	35	16	5	3	14	20	81	1610612739	2008	Regular Season	2008-09
0020800017		HOU @ DAL	1610612742	t	L	0	1	0	240	35	84	0.417	4	16	0.25	28	34	1	10	30	40	23	7	5	8	22	102	1610612745	2008	Regular Season	2008-09
0010800109		IND @ DAL	1610612742	t	L	4	4	0.5	240	33	86	0.384	4	15	0.267	21	24	1	10	40	50	18	4	6	22	22	91	1610612754	2008	Pre Season	2008-09
0040800235	2009-05-13	DEN vs. DAL	1610612742	f	L	5	5	0.5	240	38	74	0.514	12	34	0.353	22	29	1	9	21	30	23	5	2	13	22	110	1610612743	2008	Playoffs	2008-09
0040800234	2009-05-11	DEN @ DAL	1610612742	t	W	5	4	0.556	240	40	79	0.506	3	14	0.214	36	43	1	9	41	50	17	9	3	14	29	119	1610612743	2008	Playoffs	2008-09
0040800233	2009-05-09	DEN @ DAL	1610612742	t	L	4	4	0.5	240	30	75	0.4	5	15	0.333	40	49	1	11	35	46	15	1	7	10	27	105	1610612743	2008	Playoffs	2008-09
0040800164	2009-04-25	SAS @ DAL	1610612742	t	W	3	1	0.75	240	28	73	0.384	10	25	0.4	33	39	1	14	35	49	15	6	6	14	21	99	1610612759	2008	Playoffs	2008-09
0040800163	2009-04-23	SAS @ DAL	1610612742	t	W	2	1	0.667	240	34	72	0.472	8	22	0.364	12	16	1	5	46	51	20	8	8	13	20	88	1610612759	2008	Playoffs	2008-09
0040800162	2009-04-20	SAS vs. DAL	1610612742	f	L	1	1	0.5	240	29	72	0.403	6	18	0.333	20	23	1	5	23	28	17	9	4	10	17	84	1610612759	2008	Playoffs	2008-09
0040800161	2009-04-18	SAS vs. DAL	1610612742	f	W	1	0	1	240	42	78	0.538	5	17	0.294	16	17	1	10	29	39	14	5	3	7	17	105	1610612759	2008	Playoffs	2008-09
0020801209	2009-04-13	SAC @ DEN	1610612743	t	W	54	27	0.667	240	39	85	0.459	13	29	0.448	27	36	1	12	33	45	27	10	10	9	16	118	1610612758	2008	Regular Season	2008-09
0020801170	2009-04-08	OKC @ DEN	1610612743	t	W	53	26	0.671	240	43	80	0.537	6	17	0.353	30	36	1	10	30	40	26	11	13	12	22	122	1610612760	2008	Regular Season	2008-09
0020801124	2009-04-02	UTA @ DEN	1610612743	t	W	50	26	0.658	240	35	75	0.467	9	23	0.391	35	46	1	8	36	44	20	9	10	19	30	114	1610612762	2008	Regular Season	2008-09
0029701056	1998-04-02	IND vs. MIN	1610612750	f	L				240	42	87	0.483	7	15	0.467	17	23	1	13	26	39	22	9	7	11	18	108	1610612754	1997	Regular Season	1997-98
0029701001	1998-03-25	PHX vs. MIN	1610612750	f	W				240	37	82	0.451	8	12	0.667	17	25	1	14	27	41	26	8	6	11	22	99	1610612756	1997	Regular Season	1997-98
0029900921	2000-03-15	ORL @ DET	1610612765	t	W				240	42	88	0.477	3	12	0.25	26	29	1	19	31	50	21	6	2	21	30	113	1610612753	1999	Regular Season	1999-00
0029900819	2000-03-01	UTA @ DET	1610612765	t	L				240	32	70	0.457	3	7	0.429	27	40	1	10	27	37	17	8	0	15	22	94	1610612762	1999	Regular Season	1999-00
0029900812	2000-02-29	IND vs. DET	1610612765	f	L				240	39	92	0.424	4	13	0.308	23	27	1	16	29	45	17	9	3	9	21	105	1610612754	1999	Regular Season	1999-00
0020801000	2009-03-16	NJN @ DEN	1610612743	t	W	43	25	0.632	240	45	99	0.455	9	19	0.474	22	25	1	25	26	51	27	9	3	6	15	121	1610612751	2008	Regular Season	2008-09
0020800963	2009-03-11	OKC @ DEN	1610612743	t	W	41	25	0.621	240	42	84	0.5	5	14	0.357	23	31	1	15	28	43	33	11	10	14	21	112	1610612760	2008	Regular Season	2008-09
0020800942	2009-03-08	SAC vs. DEN	1610612743	f	L	40	24	0.625	240	36	85	0.424	4	18	0.222	30	41	1	16	31	47	13	4	3	10	21	106	1610612758	2008	Regular Season	2008-09
0020800926	2009-03-06	UTA vs. DEN	1610612743	f	L	40	23	0.635	240	30	76	0.395	6	19	0.316	25	36	1	13	30	43	11	6	5	13	32	91	1610612762	2008	Regular Season	2008-09
0020800916	2009-03-05	POR @ DEN	1610612743	t	W	40	22	0.645	240	43	81	0.531	6	13	0.462	14	17	1	10	25	35	27	4	8	13	18	106	1610612757	2008	Regular Season	2008-09
0020800887	2009-03-01	IND vs. DEN	1610612743	f	L	39	21	0.65	240	34	94	0.362	4	14	0.286	22	27	1	18	36	54	15	6	11	13	23	94	1610612754	2008	Regular Season	2008-09
0020800536	2009-01-09	DET @ DEN	1610612743	t	L	25	13	0.658	240	30	72	0.417	2	13	0.154	28	34	1	7	31	38	12	8	2	10	25	90	1610612765	2008	Regular Season	2008-09
0020800470	2008-12-31	TOR vs. DEN	1610612743	f	W	21	12	0.636	240	42	82	0.512	8	18	0.444	22	28	1	11	30	41	23	8	3	10	20	114	1610612761	2008	Regular Season	2008-09
0020800420	2008-12-23	POR vs. DEN	1610612743	f	L	18	11	0.621	240	30	70	0.429	6	19	0.316	26	32	1	13	23	36	15	11	2	15	22	92	1610612757	2008	Regular Season	2008-09
0020800388	2008-12-19	CLE @ DEN	1610612743	t	L	17	9	0.654	240	34	79	0.43	10	20	0.5	10	17	1	7	26	33	20	5	4	19	26	88	1610612739	2008	Regular Season	2008-09
0020800296	2008-12-06	SAC vs. DEN	1610612743	f	W	14	7	0.667	240	42	80	0.525	5	12	0.417	29	37	1	10	35	45	17	14	12	17	24	118	1610612758	2008	Regular Season	2008-09
0020800125	2008-11-14	BOS vs. DEN	1610612743	f	W	5	4	0.556	240	39	80	0.487	5	14	0.357	11	13	1	12	31	43	20	15	4	18	21	94	1610612738	2008	Regular Season	2008-09
0020800037	2008-11-01	LAL @ DEN	1610612743	t	L	1	2	0.333	240	34	74	0.459	8	22	0.364	21	30	1	3	35	38	30	9	5	19	26	97	1610612747	2008	Regular Season	2008-09
0010800088		TOR vs. DEN	1610612743	f	W	4	1	0.8	240	40	75	0.533	5	11	0.455	20	30	1	12	28	40	27	13	4	14	25	105	1610612761	2008	Pre Season	2008-09
0040800311	2009-05-19	LAL vs. DEN	1610612743	f	L	8	3	0.727	240	36	74	0.486	8	19	0.421	23	35	1	7	30	37	24	9	8	15	26	103	1610612747	2008	Playoffs	2008-09
0040800235	2009-05-13	DAL @ DEN	1610612743	t	W	8	2	0.8	240	48	82	0.585	11	26	0.423	17	22	1	12	26	38	31	8	2	13	25	124	1610612742	2008	Playoffs	2008-09
0040800234	2009-05-11	DAL vs. DEN	1610612743	f	L	7	2	0.778	240	38	79	0.481	9	21	0.429	32	44	1	6	28	34	16	9	5	11	29	117	1610612742	2008	Playoffs	2008-09
0040800233	2009-05-09	DAL vs. DEN	1610612743	f	W	7	1	0.875	240	34	81	0.42	6	15	0.4	32	40	1	13	28	41	15	7	5	7	34	106	1610612742	2008	Playoffs	2008-09
0020801196	2009-04-12	DAL @ NOH	1610612740	t	W	49	31	0.613	240	40	72	0.556	7	19	0.368	15	16	1	2	34	36	24	3	1	9	20	102	1610612742	2008	Regular Season	2008-09
0029900266	1999-12-08	DAL @ UTA	1610612762	t	W				240	36	80	0.45	2	5	0.4	11	15	1	16	33	49	23	8	9	18	19	85	1610612742	1999	Regular Season	1999-00
0020801098	2009-03-29	SAS @ NOH	1610612740	t	W	45	27	0.625	240	27	72	0.375	4	13	0.308	32	33	1	10	34	44	13	6	4	9	17	90	1610612759	2008	Regular Season	2008-09
0020800855	2009-02-25	DET @ NOH	1610612740	t	W	34	22	0.607	240	34	80	0.425	4	14	0.286	18	25	1	17	34	51	19	3	5	9	16	90	1610612765	2008	Regular Season	2008-09
0020800825	2009-02-21	UTA vs. NOH	1610612740	f	L	32	22	0.593	240	32	70	0.457	6	20	0.3	18	20	1	5	33	38	16	3	4	15	20	88	1610612762	2008	Regular Season	2008-09
0029900250	1999-12-06	WAS @ UTA	1610612762	t	W				240	37	73	0.507	4	12	0.333	24	34	1	10	24	34	29	5	10	12	30	102	1610612764	1999	Regular Season	1999-00
0029900130	1999-11-19	MIN vs. UTA	1610612762	f	L				240	28	75	0.373	1	5	0.2	27	31	1	12	26	38	18	9	3	15	25	84	1610612750	1999	Regular Season	1999-00
0029900080	1999-11-12	SAC vs. UTA	1610612762	f	L				240	34	88	0.386	5	10	0.5	19	23	1	17	34	51	19	6	4	17	29	92	1610612758	1999	Regular Season	1999-00
0020800780	2009-02-11	BOS @ NOH	1610612740	t	L	30	20	0.6	240	26	64	0.406	2	11	0.182	23	29	1	7	29	36	16	4	6	18	23	77	1610612738	2008	Regular Season	2008-09
0020800762	2009-02-09	MEM vs. NOH	1610612740	f	L	30	19	0.612	240	26	88	0.295	7	25	0.28	21	22	1	14	24	38	13	9	5	7	27	80	1610612763	2008	Regular Season	2008-09
0020800756	2009-02-08	MIN @ NOH	1610612740	t	W	30	18	0.625	240	33	68	0.485	3	15	0.2	32	39	1	5	28	33	19	9	4	8	19	101	1610612750	2008	Regular Season	2008-09
0020800699	2009-01-31	SAS vs. NOH	1610612740	f	L	28	16	0.636	240	40	81	0.494	6	11	0.545	7	11	1	9	32	41	10	4	4	14	16	93	1610612759	2008	Regular Season	2008-09
0020800486	2009-01-02	POR vs. NOH	1610612740	f	W	20	9	0.69	240	39	76	0.513	8	17	0.471	6	7	1	9	25	34	20	5	4	12	20	92	1610612757	2008	Regular Season	2008-09
0020800431	2008-12-26	HOU @ NOH	1610612740	t	W	17	9	0.654	240	33	74	0.446	3	14	0.214	19	24	1	11	36	47	18	6	2	13	23	88	1610612745	2008	Regular Season	2008-09
0020800417	2008-12-23	LAL @ NOH	1610612740	t	L	16	8	0.667	240	32	77	0.416	9	28	0.321	14	22	1	13	25	38	22	10	6	15	27	87	1610612747	2008	Regular Season	2008-09
0029901105	2000-04-09	SAS @ VAN	1610612763	t	L				240	36	81	0.444	8	17	0.471	19	19	1	8	26	34	23	8	2	9	21	99	1610612759	1999	Regular Season	1999-00
0029901068	2000-04-04	HOU @ VAN	1610612763	t	W				240	39	92	0.424	4	12	0.333	20	24	1	10	30	40	22	11	9	9	18	102	1610612745	1999	Regular Season	1999-00
0020800361	2008-12-16	MEM vs. NOH	1610612740	f	W	14	7	0.667	240	26	62	0.419	10	20	0.5	29	38	1	4	27	31	15	8	8	15	21	91	1610612763	2008	Regular Season	2008-09
0020800329	2008-12-12	BOS vs. NOH	1610612740	f	L	12	7	0.632	240	28	79	0.354	2	14	0.143	24	33	1	13	29	42	17	10	4	10	30	82	1610612738	2008	Regular Season	2008-09
0020800271	2008-12-03	PHX @ NOH	1610612740	t	W	10	6	0.625	240	33	73	0.452	8	19	0.421	30	35	1	17	29	46	20	9	6	13	16	104	1610612756	2008	Regular Season	2008-09
0020800204	2008-11-24	LAC vs. NOH	1610612740	f	W	8	5	0.615	240	40	81	0.494	5	14	0.357	14	16	1	10	38	48	22	3	3	15	17	99	1610612746	2008	Regular Season	2008-09
0029900123	1999-11-18	SEA @ VAN	1610612763	t	L				240	40	74	0.541	5	10	0.5	23	33	1	15	40	55	20	2	5	21	26	108	1610612760	1999	Regular Season	1999-00
0029900109	1999-11-16	SAC vs. VAN	1610612763	f	L				240	31	83	0.373	2	7	0.286	13	25	1	14	42	56	13	9	7	20	23	77	1610612758	1999	Regular Season	1999-00
0029901169	2000-04-18	CLE vs. CHH	1610612766	f	W				240	38	83	0.458	7	15	0.467	20	25	1	7	40	47	27	9	9	11	18	103	1610612739	1999	Regular Season	1999-00
0029901151	2000-04-16	BOS vs. CHH	1610612766	f	W				240	41	81	0.506	4	11	0.364	19	25	1	8	36	44	19	7	4	14	26	105	1610612738	1999	Regular Season	1999-00
0029901140	2000-04-14	MIL vs. CHH	1610612766	f	W				265	40	89	0.449	8	15	0.533	21	26	1	10	36	46	28	10	2	8	21	109	1610612749	1999	Regular Season	1999-00
0029901109	2000-04-10	WAS vs. CHH	1610612766	f	W				240	41	81	0.506	1	4	0.25	24	37	1	14	28	42	18	4	10	10	22	107	1610612764	1999	Regular Season	1999-00
0020800018		PHX vs. NOH	1610612740	f	W	2	0	1	240	37	78	0.474	13	24	0.542	21	28	1	10	23	33	16	10	5	10	15	108	1610612756	2008	Regular Season	2008-09
0010800108		MIA @ NOH	1610612740	t	W	7	0	1	240	35	67	0.522	9	16	0.563	21	28	1	9	31	40	25	6	3	19	22	100	1610612748	2008	Pre Season	2008-09
0010800069		WAS vs. NOH	1610612740	f	W	5	0	1	240	35	78	0.449	6	24	0.25	26	34	1	10	39	49	22	11	8	14	24	102	1610612764	2008	Pre Season	2008-09
0010800013		IND vs. NOH	1610612740	f	W	2	0	1	240	36	85	0.424	8	19	0.421	25	31	1	10	38	48	23	15	4	15	27	105	1610612754	2008	Pre Season	2008-09
0020801192	2009-04-11	CHA @ CHI	1610612741	t	W	40	40	0.5	240	40	84	0.476	11	24	0.458	22	27	1	12	23	35	27	10	6	9	20	113	1610612766	2008	Regular Season	2008-09
0020801136	2009-04-04	NJN @ CHI	1610612741	t	W	37	40	0.481	240	32	76	0.421	7	17	0.412	32	38	1	11	29	40	16	11	4	12	21	103	1610612751	2008	Regular Season	2008-09
0020801038	2009-03-21	LAL @ CHI	1610612741	t	L	32	38	0.457	240	39	77	0.506	6	15	0.4	25	29	1	8	37	45	17	2	9	23	23	109	1610612747	2008	Regular Season	2008-09
0020801016	2009-03-18	OKC vs. CHI	1610612741	f	W	32	37	0.464	240	42	80	0.525	3	10	0.3	16	21	1	14	30	44	12	8	4	20	20	103	1610612760	2008	Regular Season	2008-09
0029901021	2000-03-29	DET vs. CHH	1610612766	f	W				240	35	71	0.493	1	8	0.125	27	36	1	5	39	44	23	2	3	12	25	98	1610612765	1999	Regular Season	1999-00
0029900994	2000-03-25	ATL vs. CHH	1610612766	f	W				240	36	84	0.429	3	9	0.333	11	15	1	13	38	51	21	6	5	14	18	86	1610612737	1999	Regular Season	1999-00
0029900956	2000-03-20	PHI @ CHH	1610612766	t	L				240	38	75	0.507	3	13	0.231	17	27	1	10	31	41	25	8	11	17	21	96	1610612755	1999	Regular Season	1999-00
0029900919	2000-03-15	CHI @ CHH	1610612766	t	W				240	27	68	0.397	2	8	0.25	21	27	1	7	40	47	23	7	8	17	19	77	1610612741	1999	Regular Season	1999-00
0020800956	2009-03-11	ORL vs. CHI	1610612741	f	L	29	36	0.446	240	27	86	0.314	6	18	0.333	19	23	1	10	34	44	13	9	3	16	19	79	1610612753	2008	Regular Season	2008-09
0020800922	2009-03-06	MIL @ CHI	1610612741	t	W	29	34	0.46	240	37	76	0.487	6	12	0.5	37	45	1	6	38	44	23	8	7	15	18	117	1610612749	2008	Regular Season	2008-09
0020800769	2009-02-10	DET @ CHI	1610612741	t	W	23	29	0.442	240	37	78	0.474	5	10	0.5	28	37	1	18	25	43	21	9	3	16	15	107	1610612765	2008	Regular Season	2008-09
0020800568	2009-01-14	TOR vs. CHI	1610612741	f	W	17	22	0.436	240	40	82	0.488	9	25	0.36	13	15	1	12	29	41	33	3	2	12	21	102	1610612761	2008	Regular Season	2008-09
0020800557	2009-01-12	POR @ CHI	1610612741	t	L	16	22	0.421	240	33	76	0.434	2	13	0.154	27	34	1	12	26	38	21	9	5	14	24	95	1610612757	2008	Regular Season	2008-09
0029900446	2000-01-05	UTA vs. CHH	1610612766	f	L				240	32	78	0.41	5	13	0.385	27	37	1	10	22	32	17	8	7	12	21	96	1610612762	1999	Regular Season	1999-00
0029901114	2000-04-10	LAL vs. SEA	1610612760	f	L				265	39	96	0.406	9	23	0.391	16	28	1	14	35	49	22	7	3	10	30	103	1610612747	1999	Regular Season	1999-00
0020800452	2008-12-29	NJN vs. CHI	1610612741	f	W	14	17	0.452	240	38	80	0.475	11	24	0.458	13	19	1	7	36	43	23	6	5	9	20	100	1610612751	2008	Regular Season	2008-09
0020800426	2008-12-26	MIA vs. CHI	1610612741	f	L	13	16	0.448	240	31	84	0.369	6	16	0.375	9	13	1	13	34	47	11	7	6	15	14	77	1610612748	2008	Regular Season	2008-09
0020800395	2008-12-20	UTA @ CHI	1610612741	t	W	13	14	0.481	240	41	89	0.461	7	16	0.438	17	24	1	17	25	42	16	11	3	17	24	106	1610612762	2008	Regular Season	2008-09
0020800340	2008-12-13	NJN @ CHI	1610612741	t	W	11	12	0.478	240	43	92	0.467	6	15	0.4	21	22	1	12	37	49	22	5	13	9	22	113	1610612751	2008	Regular Season	2008-09
0020800137	2008-11-15	IND @ CHI	1610612741	t	W	5	5	0.5	240	37	93	0.398	5	15	0.333	25	27	1	8	40	48	22	15	4	9	18	104	1610612754	2008	Regular Season	2008-09
0020800082	2008-11-08	CLE @ CHI	1610612741	t	L	3	4	0.429	240	36	85	0.424	5	13	0.385	20	23	1	17	21	38	17	5	9	14	21	97	1610612739	2008	Regular Season	2008-09
0020800055	2008-11-05	CLE vs. CHI	1610612741	f	L	2	3	0.4	240	31	79	0.392	8	21	0.381	23	27	1	8	27	35	21	7	4	12	21	93	1610612739	2008	Regular Season	2008-09
0029901067	2000-04-04	DEN @ SEA	1610612760	t	W				240	41	88	0.466	6	15	0.4	18	21	1	12	36	48	29	5	3	11	19	106	1610612743	1999	Regular Season	1999-00
0029901055	2000-04-02	POR vs. SEA	1610612760	f	L				240	32	80	0.4	4	19	0.211	14	26	1	13	29	42	21	2	5	16	29	82	1610612757	1999	Regular Season	1999-00
0029900946	2000-03-18	POR @ SEA	1610612760	t	L				240	38	81	0.469	6	19	0.316	14	23	1	8	26	34	24	7	6	9	24	96	1610612757	1999	Regular Season	1999-00
0020800022		BOS vs. CHI	1610612741	f	L	1	1	0.5	240	25	84	0.298	2	8	0.25	28	30	1	13	31	44	11	8	6	20	30	80	1610612738	2008	Regular Season	2008-09
0010800027		IND vs. CHI	1610612741	f	L	0	2	0	240	37	91	0.407	4	18	0.222	17	24	1	13	37	50	18	8	5	18	35	95	1610612754	2008	Pre Season	2008-09
0029900622	2000-01-29	MIL @ SEA	1610612760	t	L				240	30	75	0.4	13	32	0.406	26	37	1	10	30	40	23	10	3	14	23	99	1610612749	1999	Regular Season	1999-00
0029900574	2000-01-23	TOR vs. SEA	1610612760	f	L				240	30	74	0.405	4	15	0.267	13	15	1	3	31	34	15	4	5	9	22	77	1610612761	1999	Regular Season	1999-00
0029900513	2000-01-14	SAS @ SEA	1610612760	t	W				240	34	80	0.425	8	20	0.4	15	26	1	13	25	38	24	11	3	9	22	91	1610612759	1999	Regular Season	1999-00
0029900490	2000-01-11	PHX @ SEA	1610612760	t	W				240	37	77	0.481	8	20	0.4	19	24	1	12	31	43	24	4	4	10	17	101	1610612756	1999	Regular Season	1999-00
0020801152	2009-04-05	LAL vs. LAC	1610612746	f	L	18	59	0.234	240	30	81	0.37	5	21	0.238	20	27	1	16	30	46	15	5	2	15	26	85	1610612747	2008	Regular Season	2008-09
0020800833	2009-02-22	POR vs. LAC	1610612746	f	L	13	43	0.232	240	29	79	0.367	8	25	0.32	21	31	1	10	28	38	17	10	4	16	15	87	1610612757	2008	Regular Season	2008-09
0020800606	2009-01-19	MIN @ LAC	1610612746	t	L	9	31	0.225	240	34	82	0.415	6	20	0.3	12	17	1	18	24	42	22	2	10	15	17	86	1610612750	2008	Regular Season	2008-09
0029901093	2000-04-08	CHI vs. TOR	1610612761	f	W				240	39	75	0.52	12	23	0.522	8	16	0	8	30	38	32	10	3	12	24	98	1610612741	1999	Regular Season	1999-00
0029900962	2000-03-21	NJN @ TOR	1610612761	t	L				240	32	86	0.372	6	20	0.3	23	27	1	21	34	55	22	4	6	13	15	93	1610612751	1999	Regular Season	1999-00
0020800512	2009-01-06	DAL vs. LAC	1610612746	f	L	8	26	0.235	240	32	74	0.432	7	17	0.412	31	40	1	15	32	47	16	4	5	16	21	102	1610612742	2008	Regular Season	2008-09
0020800497	2009-01-04	DET @ LAC	1610612746	t	L	8	25	0.242	240	28	68	0.412	4	8	0.5	27	36	1	6	35	41	19	4	4	10	13	87	1610612765	2008	Regular Season	2008-09
0020800485	2009-01-02	PHX vs. LAC	1610612746	f	L	8	24	0.25	240	35	84	0.417	6	17	0.353	22	31	1	17	27	44	14	9	3	11	22	98	1610612756	2008	Regular Season	2008-09
0020800472	2008-12-31	PHI @ LAC	1610612746	t	L	8	23	0.258	240	32	79	0.405	4	18	0.222	24	27	1	17	24	41	18	8	10	16	22	92	1610612755	2008	Regular Season	2008-09
0010800020		LAL vs. LAC	1610612746	f	W	1	0	1	240	41	84	0.488	8	21	0.381	17	25	1	11	27	38	26	13	6	19	19	107	1610612747	2008	Pre Season	2008-09
0020801216	2009-04-14	UTA @ LAL	1610612747	t	W	65	17	0.793	240	48	86	0.558	8	13	0.615	21	24	1	7	23	30	39	11	8	16	31	125	1610612762	2008	Regular Season	2008-09
0029900817	2000-03-01	BOS vs. TOR	1610612761	f	W				240	34	85	0.4	6	14	0.429	22	27	1	15	30	45	21	12	4	17	30	96	1610612738	1999	Regular Season	1999-00
0029900796	2000-02-27	PHX @ TOR	1610612761	t	W				240	30	75	0.4	5	17	0.294	38	43	1	14	28	42	22	13	6	18	26	103	1610612756	1999	Regular Season	1999-00
0020801152	2009-04-05	LAC @ LAL	1610612747	t	W	61	16	0.792	240	33	78	0.423	5	20	0.25	17	29	1	9	29	38	21	7	3	10	24	88	1610612746	2008	Regular Season	2008-09
0020801104	2009-03-31	CHA vs. LAL	1610612747	f	L	58	16	0.784	240	38	97	0.392	4	14	0.286	4	6	1	18	24	42	22	8	4	10	21	84	1610612766	2008	Regular Season	2008-09
0020801078	2009-03-27	NJN vs. LAL	1610612747	f	W	58	14	0.806	240	41	87	0.471	7	21	0.333	14	19	1	11	26	37	29	11	5	11	17	103	1610612751	2008	Regular Season	2008-09
0020801056	2009-03-24	OKC vs. LAL	1610612747	f	W	56	14	0.8	240	43	86	0.5	5	13	0.385	16	17	1	9	32	41	24	10	4	13	17	107	1610612760	2008	Regular Season	2008-09
0020801038	2009-03-21	CHI vs. LAL	1610612747	f	W	55	14	0.797	240	45	91	0.495	11	21	0.524	16	28	1	14	25	39	22	16	3	10	24	117	1610612741	2008	Regular Season	2008-09
0020801008	2009-03-17	PHI @ LAL	1610612747	t	L	53	14	0.791	240	37	74	0.5	7	18	0.389	12	15	1	10	33	43	28	5	5	18	19	93	1610612755	2008	Regular Season	2008-09
0020800948	2009-03-09	POR vs. LAL	1610612747	f	L	50	13	0.794	240	36	82	0.439	8	24	0.333	14	16	1	11	27	38	22	6	4	13	25	94	1610612757	2008	Regular Season	2008-09
0020800904	2009-03-03	MEM @ LAL	1610612747	t	W	49	12	0.803	240	40	90	0.444	4	16	0.25	15	21	1	18	26	44	28	13	13	10	21	99	1610612763	2008	Regular Season	2008-09
0020800846	2009-02-24	OKC vs. LAL	1610612747	f	W	47	10	0.825	240	41	78	0.526	7	15	0.467	18	23	1	3	27	30	21	10	3	11	21	107	1610612760	2008	Regular Season	2008-09
0020800732	2009-02-05	BOS vs. LAL	1610612747	f	W	40	9	0.816	265	42	88	0.477	9	22	0.409	17	29	1	12	30	42	21	12	3	11	24	110	1610612738	2008	Regular Season	2008-09
0020800721	2009-02-04	TOR vs. LAL	1610612747	f	W	39	9	0.813	240	45	89	0.506	7	17	0.412	18	23	1	10	35	45	25	6	7	4	20	115	1610612761	2008	Regular Season	2008-09
0020800552	2009-01-11	MIA @ LAL	1610612747	t	W	30	6	0.833	240	37	83	0.446	9	17	0.529	25	31	1	17	36	53	26	6	3	17	16	108	1610612748	2008	Regular Season	2008-09
0020800417	2008-12-23	NOH vs. LAL	1610612747	f	W	23	5	0.821	240	33	75	0.44	6	15	0.4	28	32	1	11	28	39	17	7	6	11	21	100	1610612740	2008	Regular Season	2008-09
0020800365	2008-12-16	NYK @ LAL	1610612747	t	W	21	3	0.875	240	45	95	0.474	6	23	0.261	20	25	1	15	34	49	30	9	5	11	17	116	1610612752	2008	Regular Season	2008-09
0020800336	2008-12-12	SAC @ LAL	1610612747	t	W	19	3	0.864	240	42	84	0.5	7	15	0.467	21	35	1	10	36	46	23	7	4	11	24	112	1610612758	2008	Regular Season	2008-09
0020800322	2008-12-10	PHX @ LAL	1610612747	t	W	18	3	0.857	240	40	82	0.488	8	24	0.333	27	35	1	12	31	43	30	11	5	14	20	115	1610612756	2008	Regular Season	2008-09
0020800313	2008-12-09	SAC vs. LAL	1610612747	f	L	17	3	0.85	240	35	87	0.402	9	24	0.375	22	26	1	15	28	43	22	4	7	16	23	101	1610612758	2008	Regular Season	2008-09
0020800235	2008-11-28	DAL @ LAL	1610612747	t	W	13	1	0.929	240	47	96	0.49	6	20	0.3	14	15	1	17	28	45	23	8	9	10	8	114	1610612742	2008	Regular Season	2008-09
0029900689	2000-02-09	WAS @ ORL	1610612753	t	W				240	48	97	0.495	1	7	0.143	10	20	0	15	29	44	30	15	7	8	21	107	1610612764	1999	Regular Season	1999-00
0020800209	2008-11-25	NJN @ LAL	1610612747	t	W	12	1	0.923	240	44	87	0.506	8	21	0.381	24	37	1	12	39	51	24	10	4	9	23	120	1610612751	2008	Regular Season	2008-09
0020800170	2008-11-20	PHX vs. LAL	1610612747	f	W	9	1	0.9	240	42	90	0.467	10	21	0.476	11	14	1	9	32	41	25	6	5	7	19	105	1610612756	2008	Regular Season	2008-09
0020800131	2008-11-14	DET @ LAL	1610612747	t	L	7	1	0.875	240	40	95	0.421	4	19	0.211	11	16	1	16	27	43	24	8	5	11	30	95	1610612765	2008	Regular Season	2008-09
0020800092	2008-11-09	HOU @ LAL	1610612747	t	W	5	0	1	240	42	79	0.532	9	17	0.529	18	23	1	14	36	50	26	13	10	18	19	111	1610612745	2008	Regular Season	2008-09
0020800037	2008-11-01	DEN vs. LAL	1610612747	f	W	3	0	1	240	33	87	0.379	6	17	0.353	32	43	1	15	38	53	18	8	5	15	25	104	1610612743	2008	Regular Season	2008-09
0020800003		POR @ LAL	1610612747	t	W	1	0	1	240	37	79	0.468	7	10	0.7	15	18	1	9	40	49	19	8	7	15	17	96	1610612757	2008	Regular Season	2008-09
0040800316	2009-05-29	DEN vs. LAL	1610612747	f	W	12	6	0.667	240	43	75	0.573	9	16	0.563	24	24	1	9	29	38	28	6	4	13	19	119	1610612743	2008	Playoffs	2008-09
0040800311	2009-05-19	DEN @ LAL	1610612747	t	W	9	4	0.692	240	37	90	0.411	11	25	0.44	20	24	1	17	29	46	25	7	9	15	26	105	1610612743	2008	Playoffs	2008-09
0029900203	1999-11-30	SAC @ ORL	1610612753	t	L				240	42	92	0.457	2	12	0.167	16	24	1	15	34	49	17	10	4	17	21	102	1610612758	1999	Regular Season	1999-00
0029900194	1999-11-28	DET vs. ORL	1610612753	f	W				240	41	85	0.482	0	7	0	26	35	1	14	31	45	23	10	8	16	28	108	1610612765	1999	Regular Season	1999-00
0029900138	1999-11-20	ATL vs. ORL	1610612753	f	W				240	46	100	0.46	3	8	0.375	12	15	1	11	35	46	26	10	7	9	18	107	1610612737	1999	Regular Season	1999-00
0040800224	2009-05-10	HOU vs. LAL	1610612747	f	L	6	3	0.667	240	34	76	0.447	8	18	0.444	11	18	1	8	29	37	14	7	4	11	22	87	1610612745	2008	Playoffs	2008-09
0040800223	2009-05-08	HOU vs. LAL	1610612747	f	W	6	2	0.75	240	36	82	0.439	11	20	0.55	25	33	1	10	33	43	17	11	9	6	22	108	1610612745	2008	Playoffs	2008-09
0040800222	2009-05-06	HOU @ LAL	1610612747	t	W	5	2	0.714	240	43	86	0.5	6	17	0.353	19	26	1	14	26	40	23	10	8	11	20	111	1610612745	2008	Playoffs	2008-09
0020801229	2009-04-15	PHX vs. GSW	1610612744	f	L	29	53	0.354	240	43	93	0.462	5	17	0.294	22	28	1	20	31	51	20	5	8	12	25	113	1610612756	2008	Regular Season	2008-09
0020801213	2009-04-13	SAS @ GSW	1610612744	t	L	29	52	0.358	240	28	82	0.341	2	10	0.2	14	19	1	9	34	43	11	6	8	10	21	72	1610612759	2008	Regular Season	2008-09
0020801194	2009-04-11	UTA vs. GSW	1610612744	f	W	29	51	0.363	240	40	73	0.548	9	20	0.45	29	37	1	6	34	40	22	4	9	14	26	118	1610612762	2008	Regular Season	2008-09
0020801103	2009-03-30	MEM @ GSW	1610612744	t	L	25	49	0.338	240	40	92	0.435	9	26	0.346	20	20	1	10	29	39	17	7	8	14	29	109	1610612763	2008	Regular Season	2008-09
0020801057	2009-03-24	SAS vs. GSW	1610612744	f	L	25	46	0.352	240	42	92	0.457	5	11	0.455	17	22	1	14	26	40	18	4	5	9	22	106	1610612759	2008	Regular Season	2008-09
0020800994	2009-03-15	PHX @ GSW	1610612744	t	L	23	43	0.348	240	44	91	0.484	7	25	0.28	35	40	1	13	22	35	26	7	6	14	21	130	1610612756	2008	Regular Season	2008-09
0020800901	2009-03-03	MIN vs. GSW	1610612744	f	W	21	39	0.35	240	37	81	0.457	10	20	0.5	34	46	1	8	42	50	21	8	6	11	20	118	1610612750	2008	Regular Season	2008-09
0020800891	2009-03-01	UTA @ GSW	1610612744	t	L	20	39	0.339	240	39	76	0.513	8	19	0.421	18	24	1	9	31	40	22	8	11	25	26	104	1610612762	2008	Regular Season	2008-09
0020800676	2009-01-28	DAL vs. GSW	1610612744	f	L	14	32	0.304	240	34	88	0.386	6	11	0.545	19	21	1	8	30	38	18	8	5	14	21	93	1610612742	2008	Regular Season	2008-09
0020800638	2009-01-23	CLE @ GSW	1610612744	t	L	13	31	0.295	240	35	80	0.438	6	15	0.4	29	36	1	9	34	43	16	3	11	13	26	105	1610612739	2008	Regular Season	2008-09
0029900565	2000-01-22	PHI vs. IND	1610612754	f	L				240	36	81	0.444	7	24	0.292	18	21	1	9	24	33	24	7	4	16	25	97	1610612755	1999	Regular Season	1999-00
0029900509	2000-01-14	LAL @ IND	1610612754	t	W				240	40	84	0.476	9	20	0.45	22	23	1	14	34	48	24	7	4	13	21	111	1610612747	1999	Regular Season	1999-00
0020800481	2009-01-02	MIN vs. GSW	1610612744	f	L	10	25	0.286	240	38	80	0.475	7	20	0.35	25	34	1	10	29	39	21	8	7	15	26	108	1610612750	2008	Regular Season	2008-09
0020800457	2008-12-29	TOR @ GSW	1610612744	t	W	10	23	0.303	240	38	76	0.5	12	24	0.5	29	33	1	6	31	37	26	8	9	12	23	117	1610612761	2008	Regular Season	2008-09
0020800294	2008-12-06	SAS vs. GSW	1610612744	f	L	5	15	0.25	240	31	83	0.373	3	10	0.3	23	29	1	11	32	43	11	5	2	11	19	88	1610612759	2008	Regular Season	2008-09
0020800284	2008-12-05	HOU vs. GSW	1610612744	f	L	5	14	0.263	240	45	83	0.542	7	19	0.368	15	23	1	8	25	33	17	6	3	15	27	112	1610612745	2008	Regular Season	2008-09
0020800254	2008-12-01	MIA @ GSW	1610612744	t	L	5	13	0.278	265	39	84	0.464	4	14	0.286	47	52	1	11	25	36	24	9	8	9	22	129	1610612748	2008	Regular Season	2008-09
0020800227	2008-11-28	CLE vs. GSW	1610612744	f	L	5	11	0.313	240	33	83	0.398	4	16	0.25	27	33	1	11	31	42	13	10	9	14	19	97	1610612739	2008	Regular Season	2008-09
0020800132	2008-11-15	LAC vs. GSW	1610612744	f	W	4	6	0.4	240	48	94	0.511	7	19	0.368	18	24	1	14	34	48	29	5	1	12	20	121	1610612746	2008	Regular Season	2008-09
0020800105	2008-11-11	MIN @ GSW	1610612744	t	W	3	5	0.375	265	38	80	0.475	8	19	0.421	29	37	1	11	38	49	16	5	8	19	17	113	1610612750	2008	Regular Season	2008-09
0020800091	2008-11-09	SAC vs. GSW	1610612744	f	L	2	5	0.286	240	39	95	0.411	3	14	0.214	17	26	1	15	30	45	19	12	8	16	27	98	1610612758	2008	Regular Season	2008-09
0029900150	1999-11-22	BOS vs. IND	1610612754	f	L				240	34	89	0.382	6	18	0.333	11	15	1	13	28	41	18	3	6	11	19	85	1610612738	1999	Regular Season	1999-00
0020800031	2008-11-01	NJN vs. GSW	1610612744	f	W	1	2	0.333	240	32	76	0.421	7	19	0.368	34	52	1	14	27	41	18	8	5	16	21	105	1610612751	2008	Regular Season	2008-09
0020801220	2009-04-15	DAL vs. HOU	1610612745	f	L	53	29	0.646	240	33	82	0.402	4	17	0.235	14	18	1	7	32	39	19	6	6	9	20	84	1610612742	2008	Regular Season	2008-09
0020801174	2009-04-09	SAC vs. HOU	1610612745	f	W	51	28	0.646	240	47	87	0.54	11	21	0.524	10	11	1	10	30	40	18	9	6	12	16	115	1610612758	2008	Regular Season	2008-09
0020801159	2009-04-07	ORL @ HOU	1610612745	t	W	50	28	0.641	240	36	82	0.439	6	13	0.462	15	23	1	12	40	52	15	7	5	6	15	93	1610612753	2008	Regular Season	2008-09
0020801119	2009-04-01	PHX vs. HOU	1610612745	f	L	48	27	0.64	240	43	86	0.5	12	25	0.48	11	14	1	9	31	40	19	6	5	14	27	109	1610612756	2008	Regular Season	2008-09
0020801030	2009-03-20	MIN @ HOU	1610612745	t	W	46	25	0.648	240	41	86	0.477	11	20	0.55	14	14	1	13	31	44	25	9	6	12	16	107	1610612750	2008	Regular Season	2008-09
0020800902	2009-03-03	TOR @ HOU	1610612745	t	W	39	22	0.639	240	43	85	0.506	7	18	0.389	14	15	1	8	40	48	25	1	4	13	12	107	1610612761	2008	Regular Season	2008-09
0020800879	2009-02-28	CHI vs. HOU	1610612745	f	L	37	22	0.627	240	39	82	0.476	10	28	0.357	14	14	1	8	32	40	15	8	4	15	23	102	1610612741	2008	Regular Season	2008-09
0020800817	2009-02-20	DAL @ HOU	1610612745	t	W	34	21	0.618	240	33	75	0.44	9	19	0.474	18	21	1	14	36	50	21	9	5	22	17	93	1610612742	2008	Regular Season	2008-09
0020800675	2009-01-28	PHI @ HOU	1610612745	t	L	28	19	0.596	240	37	90	0.411	8	20	0.4	11	16	1	14	26	40	24	12	2	15	15	93	1610612755	2008	Regular Season	2008-09
0020800543	2009-01-10	NYK @ HOU	1610612745	t	W	24	15	0.615	240	36	85	0.424	9	28	0.321	15	18	1	13	47	60	20	7	6	10	9	96	1610612752	2008	Regular Season	2008-09
0020800517	2009-01-07	BOS vs. HOU	1610612745	f	W	22	15	0.595	240	35	72	0.486	9	19	0.474	10	15	1	8	28	36	19	5	3	12	25	89	1610612738	2008	Regular Season	2008-09
0020800469	2008-12-31	MIL @ HOU	1610612745	t	W	21	12	0.636	240	30	73	0.411	4	19	0.211	21	29	1	7	33	40	18	11	1	11	16	85	1610612749	2008	Regular Season	2008-09
0020800284	2008-12-05	GSW @ HOU	1610612745	t	W	13	7	0.65	240	41	84	0.488	13	21	0.619	36	40	1	16	28	44	23	10	5	16	18	131	1610612744	2008	Regular Season	2008-09
0029900356	1999-12-21	TOR vs. NJN	1610612751	f	L				240	34	85	0.4	5	19	0.263	14	18	1	12	23	35	22	5	8	16	21	87	1610612761	1999	Regular Season	1999-00
0020800146	2008-11-17	OKC vs. HOU	1610612745	f	W	7	4	0.636	240	42	83	0.506	1	8	0.125	15	16	1	14	34	48	18	8	4	16	20	100	1610612760	2008	Regular Season	2008-09
0020800092	2008-11-09	LAL vs. HOU	1610612745	f	L	4	3	0.571	240	31	82	0.378	7	20	0.35	13	19	1	16	20	36	17	10	3	19	15	82	1610612747	2008	Regular Season	2008-09
0020800078	2008-11-07	LAC vs. HOU	1610612745	f	W	4	2	0.667	240	34	79	0.43	6	16	0.375	18	21	1	12	34	46	18	4	6	13	16	92	1610612746	2008	Regular Season	2008-09
0020800049	2008-11-04	BOS @ HOU	1610612745	t	L	3	1	0.75	240	34	87	0.391	7	24	0.292	24	28	1	15	26	41	19	9	1	11	24	99	1610612738	2008	Regular Season	2008-09
0020800017		DAL vs. HOU	1610612745	f	W	2	0	1	240	38	79	0.481	7	14	0.5	29	32	1	8	37	45	23	5	3	10	23	112	1610612742	2008	Regular Season	2008-09
0010800067		SAC @ HOU	1610612745	t	W	4	2	0.667	240	34	85	0.4	8	26	0.308	19	28	1	9	35	44	23	6	4	12	25	95	1610612758	2008	Pre Season	2008-09
0010800009		MEM @ HOU	1610612745	t	W	1	0	1	240	31	74	0.419	8	19	0.421	26	30	1	12	35	47	18	7	2	16	27	96	1610612763	2008	Pre Season	2008-09
0040800224	2009-05-10	LAL @ HOU	1610612745	t	W	6	4	0.6	240	36	80	0.45	10	29	0.345	17	20	1	11	32	43	18	7	4	10	16	99	1610612747	2008	Playoffs	2008-09
0040800223	2009-05-08	LAL @ HOU	1610612745	t	L	5	4	0.556	240	35	84	0.417	6	19	0.316	18	25	1	19	37	56	16	2	3	17	22	94	1610612747	2008	Playoffs	2008-09
0040800222	2009-05-06	LAL vs. HOU	1610612745	f	L	5	3	0.625	240	34	74	0.459	9	24	0.375	21	29	1	12	27	39	16	6	2	19	25	98	1610612747	2008	Playoffs	2008-09
0029900494	2000-01-12	DET vs. NYK	1610612752	f	L				240	48	90	0.533	4	10	0.4	8	9	1	10	25	35	25	8	1	13	30	108	1610612765	1999	Regular Season	1999-00
0040800175	2009-04-28	POR vs. HOU	1610612745	f	L	3	2	0.6	240	33	73	0.452	3	15	0.2	8	10	1	3	33	36	17	5	1	16	24	77	1610612757	2008	Playoffs	2008-09
0020801118	2009-04-01	DAL vs. MIA	1610612748	f	L	39	36	0.52	240	32	73	0.438	7	16	0.438	25	32	1	10	29	39	18	9	2	10	22	96	1610612742	2008	Regular Season	2008-09
0045000221	1951-03-20	PHW vs. SYR	1610612755	f	W				0	32						27					0						91	1610612744	1950	Playoffs	1950-51
0029900331	1999-12-18	WAS @ NYK	1610612752	t	L				240	29	76	0.382	1	9	0.111	24	28	1	9	22	31	11	7	6	13	25	83	1610612764	1999	Regular Season	1999-00
0029900319	1999-12-16	DAL vs. NYK	1610612752	f	W				240	40	81	0.494	4	11	0.364	16	19	1	9	38	47	19	4	5	16	20	100	1610612742	1999	Regular Season	1999-00
0029900273	1999-12-10	PHI @ NYK	1610612752	t	W				240	33	80	0.413	1	11	0.091	18	26	1	14	32	46	15	7	7	14	23	85	1610612755	1999	Regular Season	1999-00
0020800979	2009-03-14	UTA @ MIA	1610612748	t	W	36	29	0.554	315	48	104	0.462	9	27	0.333	35	39	1	11	37	48	21	13	9	11	21	140	1610612762	2008	Regular Season	2008-09
0020800960	2009-03-11	BOS @ MIA	1610612748	t	W	35	29	0.547	240	40	80	0.5	9	20	0.45	18	22	1	11	27	38	21	9	7	13	24	107	1610612738	2008	Regular Season	2008-09
0020800561	2009-01-13	MIN vs. MIA	1610612748	f	W	20	17	0.541	240	33	72	0.458	3	12	0.25	30	38	1	12	28	40	23	10	6	12	14	99	1610612750	2008	Regular Season	2008-09
0020800552	2009-01-11	LAL vs. MIA	1610612748	f	L	19	17	0.528	240	43	93	0.462	9	23	0.391	10	14	1	9	29	38	21	9	3	10	28	105	1610612747	2008	Regular Season	2008-09
0020800537	2009-01-09	SAC vs. MIA	1610612748	f	W	19	16	0.543	265	40	89	0.449	7	18	0.389	32	43	1	13	36	49	19	11	4	13	30	119	1610612758	2008	Regular Season	2008-09
0020800491	2009-01-03	NJN @ MIA	1610612748	t	W	18	14	0.563	265	31	76	0.408	9	23	0.391	30	39	1	10	35	45	21	11	9	12	28	101	1610612751	2008	Regular Season	2008-09
0020800426	2008-12-26	CHI @ MIA	1610612748	t	W	16	12	0.571	240	36	85	0.424	6	18	0.333	12	18	1	10	40	50	13	6	8	11	14	90	1610612741	2008	Regular Season	2008-09
0020800414	2008-12-23	GSW @ MIA	1610612748	t	W	15	12	0.556	240	38	74	0.514	6	15	0.4	14	25	1	9	39	48	20	6	7	19	20	96	1610612744	2008	Regular Season	2008-09
0020800254	2008-12-01	GSW vs. MIA	1610612748	f	W	9	9	0.5	265	47	99	0.475	8	25	0.32	28	31	1	21	30	51	30	7	9	14	37	130	1610612744	2008	Regular Season	2008-09
0020800246	2008-11-29	LAC vs. MIA	1610612748	f	L	8	9	0.471	240	39	86	0.453	10	27	0.37	8	11	1	9	28	37	26	5	7	14	23	96	1610612746	2008	Regular Season	2008-09
0020800220	2008-11-26	POR vs. MIA	1610612748	f	L	7	8	0.467	240	29	84	0.345	2	19	0.105	8	10	1	10	18	28	14	9	4	9	19	68	1610612757	2008	Regular Season	2008-09
0020800187	2008-11-22	IND @ MIA	1610612748	t	W	7	6	0.538	240	41	79	0.519	5	10	0.5	22	28	1	5	31	36	19	12	4	11	22	109	1610612754	2008	Regular Season	2008-09
0020800122	2008-11-14	WAS @ MIA	1610612748	t	W	5	4	0.556	240	40	85	0.471	7	24	0.292	10	15	1	18	34	52	19	8	5	14	15	97	1610612764	2008	Regular Season	2008-09
0020800096	2008-11-10	NJN @ MIA	1610612748	t	W	4	3	0.571	240	31	70	0.443	11	25	0.44	26	32	1	9	22	31	15	7	3	13	17	99	1610612751	2008	Regular Season	2008-09
0020800072	2008-11-07	SAS vs. MIA	1610612748	f	W	3	2	0.6	240	36	77	0.468	7	16	0.438	20	22	1	7	38	45	23	11	4	8	12	99	1610612759	2008	Regular Season	2008-09
0040800136	2009-05-01	ATL @ MIA	1610612748	t	W	3	3	0.5	240	35	74	0.473	7	21	0.333	21	24	1	12	35	47	12	5	5	11	21	98	1610612737	2008	Playoffs	2008-09
0040800131	2009-04-19	ATL vs. MIA	1610612748	f	L	0	1	0	240	26	71	0.366	4	23	0.174	8	12	1	5	30	35	12	10	5	18	19	64	1610612737	2008	Playoffs	2008-09
0020801221	2009-04-15	IND vs. MIL	1610612749	f	L	34	48	0.415	240	44	102	0.431	7	20	0.35	13	15	1	16	29	45	30	12	6	11	21	108	1610612754	2008	Regular Season	2008-09
0020801063	2009-03-25	TOR vs. MIL	1610612749	f	L	31	41	0.431	240	43	90	0.478	13	27	0.481	7	9	1	12	22	34	23	6	4	13	28	106	1610612761	2008	Regular Season	2008-09
0029900137	1999-11-20	CHH vs. POR	1610612757	f	W				265	39	90	0.433	3	13	0.231	19	22	1	8	33	41	33	5	7	13	33	100	1610612766	1999	Regular Season	1999-00
0020800922	2009-03-06	CHI vs. MIL	1610612749	f	L	29	36	0.446	240	42	94	0.447	1	14	0.071	17	22	1	17	32	49	20	9	9	14	30	102	1610612741	2008	Regular Season	2008-09
0020800900	2009-03-03	NJN @ MIL	1610612749	t	L	29	34	0.46	240	35	91	0.385	6	23	0.261	19	22	1	19	33	52	24	8	5	12	22	95	1610612751	2008	Regular Season	2008-09
0020800831	2009-02-22	DEN @ MIL	1610612749	t	W	28	31	0.475	240	39	85	0.459	10	21	0.476	32	43	1	14	17	31	26	11	3	13	32	120	1610612743	2008	Regular Season	2008-09
0020800791	2009-02-17	DET vs. MIL	1610612749	f	W	27	29	0.482	240	32	79	0.405	6	15	0.4	22	29	1	8	33	41	19	5	4	5	17	92	1610612765	2008	Regular Season	2008-09
0020800643	2009-01-24	SAC @ MIL	1610612749	t	W	22	25	0.468	240	40	87	0.46	3	12	0.25	23	32	1	18	31	49	26	7	5	12	23	106	1610612758	2008	Regular Season	2008-09
0020800611	2009-01-19	POR vs. MIL	1610612749	f	L	20	24	0.455	240	33	79	0.418	6	19	0.316	13	18	1	8	22	30	14	9	3	13	25	85	1610612757	2008	Regular Season	2008-09
0020800541	2009-01-10	MIN vs. MIL	1610612749	f	L	18	21	0.462	240	40	76	0.526	6	15	0.4	18	22	1	6	30	36	21	3	5	12	25	104	1610612750	2008	Regular Season	2008-09
0020800489	2009-01-03	CHA vs. MIL	1610612749	f	L	16	19	0.457	240	34	68	0.5	3	11	0.273	21	29	1	9	26	35	15	8	6	17	23	92	1610612766	2008	Regular Season	2008-09
0029900101	1999-11-16	MIA vs. POR	1610612757	f	W				240	37	72	0.514	5	14	0.357	22	29	1	9	33	42	18	6	5	13	20	101	1610612748	1999	Regular Season	1999-00
0020800199	2008-11-24	ORL vs. MIL	1610612749	f	L	7	9	0.438	240	40	87	0.46	4	13	0.308	17	21	1	10	30	40	20	8	1	14	39	101	1610612753	2008	Regular Season	2008-09
0020800111	2008-11-12	SAS @ MIL	1610612749	t	W	4	5	0.444	240	31	75	0.413	2	11	0.182	18	25	1	14	33	47	17	7	0	7	17	82	1610612759	2008	Regular Season	2008-09
0020800069	2008-11-07	BOS vs. MIL	1610612749	f	L	3	3	0.5	240	31	78	0.397	6	15	0.4	21	28	1	12	32	44	17	8	2	22	24	89	1610612738	2008	Regular Season	2008-09
0020800056	2008-11-05	WAS @ MIL	1610612749	t	W	3	2	0.6	265	45	91	0.495	5	17	0.294	17	26	1	12	33	45	37	8	5	17	34	112	1610612764	2008	Regular Season	2008-09
0020800040	2008-11-02	NYK vs. MIL	1610612749	f	W	2	2	0.5	240	36	81	0.444	4	11	0.364	18	30	1	10	38	48	21	8	3	14	15	94	1610612752	2008	Regular Season	2008-09
0020800036	2008-11-01	TOR @ MIL	1610612749	t	L	1	2	0.333	240	36	81	0.444	3	13	0.231	12	19	1	9	30	39	24	7	4	14	27	87	1610612761	2008	Regular Season	2008-09
0029900967	2000-03-21	WAS @ SAC	1610612758	t	W				240	35	79	0.443	3	10	0.3	25	32	1	14	40	54	12	8	4	19	21	98	1610612764	1999	Regular Season	1999-00
0029900901	2000-03-12	LAL vs. SAC	1610612758	f	L				240	41	85	0.482	9	23	0.391	15	19	1	9	24	33	24	8	3	14	26	106	1610612747	1999	Regular Season	1999-00
0029900815	2000-02-29	VAN @ SAC	1610612758	t	W				240	45	89	0.506	8	17	0.471	14	18	1	11	30	41	29	13	4	12	17	112	1610612763	1999	Regular Season	1999-00
0029900794	2000-02-26	VAN vs. SAC	1610612758	f	L				240	41	94	0.436	4	16	0.25	4	7	1	13	28	41	24	11	2	16	18	90	1610612763	1999	Regular Season	1999-00
0029900771	2000-02-23	ATL @ SAC	1610612758	t	L				240	38	92	0.413	3	17	0.176	15	16	1	15	37	52	17	6	6	16	14	94	1610612737	1999	Regular Season	1999-00
0029900755	2000-02-21	DEN vs. SAC	1610612758	f	L				265	44	100	0.44	9	19	0.474	20	28	1	17	38	55	30	7	8	14	23	117	1610612743	1999	Regular Season	1999-00
0029900749	2000-02-20	POR @ SAC	1610612758	t	L				265	41	98	0.418	3	20	0.15	18	24	1	18	29	47	23	7	4	17	23	103	1610612757	1999	Regular Season	1999-00
0029900702	2000-02-10	DEN @ SAC	1610612758	t	W				240	33	84	0.393	8	29	0.276	22	26	1	13	38	51	21	8	6	16	18	96	1610612743	1999	Regular Season	1999-00
0010800077		LAL vs. BAR	12304	f	L	0	1	0	240	39	88	0.443	15	35	0.429	11	13	1	12	25	37	29	8	3	27	27	104	1610612747	2008	Pre Season	2008-09
0020900965	2010-03-12	PHI vs. CLE	1610612739	f	W	51	15	0.773	240	38	75	0.507	10	31	0.323	14	23	1	9	27	36	26	6	3	11	16	100	1610612755	2009	Regular Season	2009-10
0020900940	2010-03-08	SAS @ CLE	1610612739	t	W	50	15	0.769	240	36	76	0.474	6	14	0.429	19	24	1	5	37	42	21	8	2	12	17	97	1610612759	2009	Regular Season	2009-10
0020900857	2010-02-25	BOS vs. CLE	1610612739	f	W	45	14	0.763	240	41	78	0.526	10	21	0.476	16	21	1	6	37	43	24	5	6	11	19	108	1610612738	2009	Regular Season	2009-10
0029900291	1999-12-11	POR @ SAC	1610612758	t	L				240	36	91	0.396	5	15	0.333	19	25	1	13	31	44	24	8	3	12	20	96	1610612757	1999	Regular Season	1999-00
0020900638	2010-01-23	OKC @ CLE	1610612739	t	W	34	11	0.756	240	34	69	0.493	12	28	0.429	20	40	0	10	35	45	19	3	6	17	25	100	1610612760	2009	Regular Season	2009-10
0020900477	2010-01-02	NJN vs. CLE	1610612739	f	W	27	8	0.771	240	32	81	0.395	4	14	0.286	26	33	1	16	36	52	19	4	5	12	24	94	1610612751	2009	Regular Season	2009-10
0020900459	2009-12-30	ATL @ CLE	1610612739	t	W	26	8	0.765	240	36	76	0.474	6	18	0.333	28	38	1	10	34	44	24	7	9	7	15	106	1610612737	2009	Regular Season	2009-10
0020900162	2009-11-18	WAS vs. CLE	1610612739	f	L	8	4	0.667	240	35	78	0.449	7	22	0.318	14	15	1	6	29	35	21	8	7	15	26	91	1610612764	2009	Regular Season	2009-10
0020900122	2009-11-12	MIA vs. CLE	1610612739	f	W	6	3	0.667	240	36	75	0.48	9	19	0.474	30	40	1	5	31	36	16	7	4	11	30	111	1610612748	2009	Regular Season	2009-10
0020900080	2009-11-06	NYK vs. CLE	1610612739	f	W	4	3	0.571	240	38	71	0.535	7	17	0.412	17	26	1	9	37	46	21	9	3	21	12	100	1610612752	2009	Regular Season	2009-10
0020900051	2009-11-03	WAS @ CLE	1610612739	t	W	3	2	0.6	240	36	86	0.419	11	26	0.423	19	27	1	13	29	42	25	8	3	7	25	102	1610612764	2009	Regular Season	2009-10
0010900078		DAL vs. CLE	1610612739	f	L	3	3	0.5	240	28	74	0.378	7	25	0.28	19	23	1	12	30	42	20	6	2	15	21	82	1610612742	2009	Pre Season	2009-10
0010900046		OLP @ CLE	1610612739	t	W	3	0	1	240	43	78	0.551	5	11	0.455	20	28	1	6	31	37	30	11	7	11	16	111	12320	2009	Pre Season	2009-10
0029900795	2000-02-27	NYK vs. PHI	1610612755	f	L				240	31	75	0.413	2	8	0.25	24	33	1	10	32	42	18	10	2	10	26	88	1610612752	1999	Regular Season	1999-00
0029900743	2000-02-20	LAL @ PHI	1610612755	t	L				240	33	85	0.388	5	9	0.556	13	21	1	21	30	51	23	9	3	18	20	84	1610612747	1999	Regular Season	1999-00
0029900703	2000-02-15	CHH @ PHI	1610612755	t	L				240	40	88	0.455	3	4	0.75	10	16	1	12	29	41	24	11	6	11	24	93	1610612766	1999	Regular Season	1999-00
0029900649	2000-02-03	HOU vs. PHI	1610612755	f	L				240	44	85	0.518	2	9	0.222	16	22	1	15	24	39	24	6	7	12	24	106	1610612745	1999	Regular Season	1999-00
0029900565	2000-01-22	IND @ PHI	1610612755	t	W				240	36	82	0.439	1	6	0.167	30	32	1	14	34	48	18	9	2	16	18	103	1610612754	1999	Regular Season	1999-00
0040900202	2010-05-03	BOS @ CLE	1610612739	t	L	5	2	0.714	240	28	70	0.4	4	21	0.19	26	38	1	6	26	32	17	9	5	15	16	86	1610612738	2009	Playoffs	2009-10
0020901046	2010-03-22	MIL vs. ATL	1610612737	f	L	45	25	0.643	240	41	78	0.526	7	17	0.412	6	13	0	7	29	36	15	4	7	8	17	95	1610612749	2009	Regular Season	2009-10
0020901038	2010-03-21	SAS @ ATL	1610612737	t	W	45	24	0.652	265	46	98	0.469	4	17	0.235	23	28	1	21	30	51	25	7	0	11	22	119	1610612759	2009	Regular Season	2009-10
0020901008	2010-03-17	TOR vs. ATL	1610612737	f	L	43	24	0.642	240	41	85	0.482	11	18	0.611	12	18	1	7	35	42	22	2	9	11	23	105	1610612761	2009	Regular Season	2009-10
0020900742	2010-03-11	WAS vs. ATL	1610612737	f	W	41	23	0.641	240	41	79	0.519	8	17	0.471	15	25	1	12	17	29	22	11	6	14	22	105	1610612764	2009	Regular Season	2009-10
0020900899	2010-03-03	PHI @ ATL	1610612737	t	W	39	21	0.65	240	42	84	0.5	8	20	0.4	20	27	1	13	34	47	23	11	6	15	21	112	1610612755	2009	Regular Season	2009-10
0020900813	2010-02-19	PHX vs. ATL	1610612737	f	L	34	19	0.642	240	30	76	0.395	3	14	0.214	17	25	1	9	27	36	12	8	6	15	17	80	1610612756	2009	Regular Season	2009-10
0020900769	2010-02-10	MIA @ ATL	1610612737	t	L	33	18	0.647	240	27	72	0.375	4	19	0.211	18	25	1	12	23	35	20	8	4	14	13	76	1610612748	2009	Regular Season	2009-10
0020900764	2010-02-09	MEM vs. ATL	1610612737	f	W	33	17	0.66	240	41	74	0.554	7	16	0.438	19	25	1	10	27	37	25	10	3	15	17	108	1610612763	2009	Regular Season	2009-10
0020900735	2010-02-05	CHI @ ATL	1610612737	t	W	32	17	0.653	240	39	88	0.443	8	18	0.444	5	11	0	14	30	44	21	5	2	8	21	91	1610612741	2009	Regular Season	2009-10
0020900689	2010-01-30	ORL vs. ATL	1610612737	f	L	30	16	0.652	240	32	81	0.395	7	21	0.333	15	20	1	5	29	34	16	6	4	9	25	86	1610612753	2009	Regular Season	2009-10
0029900111	1999-11-17	MIA @ PHI	1610612755	t	L				240	34	88	0.386	1	4	0.25	24	34	1	17	27	44	16	9	4	8	24	93	1610612748	1999	Regular Season	1999-00
0029900092	1999-11-14	TOR vs. PHI	1610612755	f	W				240	37	84	0.44	5	8	0.625	14	22	1	15	27	42	22	10	4	19	24	93	1610612761	1999	Regular Season	1999-00
0020900671	2010-01-27	SAS vs. ATL	1610612737	f	L	29	15	0.659	240	35	88	0.398	5	20	0.25	15	24	1	12	33	45	15	6	4	7	21	90	1610612759	2009	Regular Season	2009-10
0020900653	2010-01-25	HOU vs. ATL	1610612737	f	W	29	14	0.674	240	39	82	0.476	9	24	0.375	15	19	1	11	34	45	13	5	7	12	24	102	1610612745	2009	Regular Season	2009-10
0020900627	2010-01-22	CHA @ ATL	1610612737	t	W	28	14	0.667	240	42	82	0.512	5	17	0.294	14	14	1	12	20	32	32	6	2	12	21	103	1610612766	2009	Regular Season	2009-10
0020900596	2010-01-18	OKC @ ATL	1610612737	t	L	26	14	0.65	240	36	90	0.4	4	16	0.25	15	21	1	18	26	44	27	3	3	8	21	91	1610612760	2009	Regular Season	2009-10
0020900573	2010-01-15	PHX @ ATL	1610612737	t	W	26	13	0.667	240	37	90	0.411	5	23	0.217	23	28	1	20	30	50	25	2	7	13	25	102	1610612756	2009	Regular Season	2009-10
0020900558	2010-01-13	WAS @ ATL	1610612737	t	W	25	13	0.658	240	37	85	0.435	6	21	0.286	14	20	1	15	34	49	26	5	7	7	19	94	1610612764	2009	Regular Season	2009-10
0020900494	2010-01-04	MIA vs. ATL	1610612737	f	L	21	12	0.636	240	25	71	0.352	3	14	0.214	22	29	1	7	23	30	11	2	3	9	18	75	1610612748	2009	Regular Season	2009-10
0020900322	2009-12-11	TOR vs. ATL	1610612737	f	W	16	6	0.727	240	43	83	0.518	9	18	0.5	16	19	1	13	24	37	25	10	4	12	19	111	1610612761	2009	Regular Season	2009-10
0020900308	2009-12-09	CHI @ ATL	1610612737	t	W	15	6	0.714	240	44	88	0.5	9	24	0.375	21	28	1	10	33	43	32	12	6	8	24	118	1610612741	2009	Regular Season	2009-10
0020900072	2009-11-06	CHA vs. ATL	1610612737	f	L	4	2	0.667	240	33	83	0.398	2	16	0.125	15	23	1	7	28	35	10	7	11	7	20	83	1610612766	2009	Regular Season	2009-10
0040900125	2010-04-28	MIL @ ATL	1610612737	t	L	2	3	0.4	240	36	83	0.434	2	11	0.182	13	17	1	12	27	39	16	6	8	12	25	87	1610612749	2009	Playoffs	2009-10
0040900124	2010-04-26	MIL vs. ATL	1610612737	f	L	2	2	0.5	240	38	80	0.475	10	19	0.526	18	21	1	12	21	33	14	5	2	10	29	104	1610612749	2009	Playoffs	2009-10
0040900122	2010-04-20	MIL @ ATL	1610612737	t	W	2	0	1	240	38	80	0.475	3	11	0.273	17	20	1	10	30	40	26	9	8	10	14	96	1610612749	2009	Playoffs	2009-10
0020901177	2010-04-09	WAS @ BOS	1610612738	t	L	49	30	0.62	240	38	90	0.422	9	25	0.36	11	19	1	14	26	40	24	9	4	13	27	96	1610612764	2009	Regular Season	2009-10
0020901159	2010-04-07	TOR vs. BOS	1610612738	f	W	49	29	0.628	240	40	71	0.563	7	17	0.412	28	33	1	9	27	36	22	5	5	14	17	115	1610612761	2009	Regular Season	2009-10
0020901141	2010-04-04	CLE @ BOS	1610612738	t	W	48	28	0.632	240	39	80	0.488	8	13	0.615	31	38	1	6	32	38	28	6	4	10	27	117	1610612739	2009	Regular Season	2009-10
0020901111	2010-03-31	OKC @ BOS	1610612738	t	L	47	27	0.635	240	44	74	0.595	3	13	0.231	13	17	1	7	25	32	30	9	5	14	25	104	1610612760	2009	Regular Season	2009-10
0020900954	2010-03-10	MEM @ BOS	1610612738	t	L	40	23	0.635	240	35	80	0.438	6	21	0.286	15	24	1	6	23	29	21	11	6	9	16	91	1610612763	2009	Regular Season	2009-10
0029901030	2000-03-30	GSW @ SAS	1610612759	t	W				240	37	78	0.474	5	11	0.455	23	29	1	11	33	44	20	7	12	10	21	102	1610612744	1999	Regular Season	1999-00
0029900965	2000-03-21	DAL vs. SAS	1610612759	f	L				240	33	64	0.516	2	6	0.333	28	34	1	8	33	41	23	4	6	17	22	96	1610612742	1999	Regular Season	1999-00
0029900944	2000-03-18	DEN @ SAS	1610612759	t	W				240	31	79	0.392	5	11	0.455	35	40	1	14	39	53	19	9	5	15	30	102	1610612743	1999	Regular Season	1999-00
0029900927	2000-03-16	DAL @ SAS	1610612759	t	L				240	30	68	0.441	4	10	0.4	24	34	1	12	29	41	20	4	5	17	21	88	1610612742	1999	Regular Season	1999-00
0029900874	2000-03-09	ATL vs. SAS	1610612759	f	W				240	43	84	0.512	5	13	0.385	14	19	1	10	31	41	20	9	5	8	15	105	1610612737	1999	Regular Season	1999-00
0029800511	1999-04-09	VAN vs. SEA	1610612760	f	L				240	32	83	0.386	10	23	0.435	19	24	1	18	25	43	25	8	3	14	22	93	1610612763	1998	Regular Season	1998-99
0029800486	1999-04-06	SAC @ SEA	1610612760	t	L				265	44	99	0.444	10	22	0.455	8	13	1	13	30	43	31	13	4	16	21	106	1610612758	1998	Regular Season	1998-99
0029800470	1999-04-04	HOU @ SEA	1610612760	t	W				240	38	83	0.458	10	19	0.526	15	24	1	12	31	43	21	9	2	8	17	101	1610612745	1998	Regular Season	1998-99
0029900747	2000-02-20	HOU vs. SAS	1610612759	f	W				265	44	85	0.518	8	10	0.8	17	21	1	9	29	38	27	9	4	19	24	113	1610612745	1999	Regular Season	1999-00
0029900696	2000-02-09	DEN vs. SAS	1610612759	f	W				240	37	85	0.435	2	13	0.154	30	38	1	16	29	45	27	19	8	17	18	106	1610612743	1999	Regular Season	1999-00
0029900673	2000-02-06	UTA vs. SAS	1610612759	f	L				240	33	78	0.423	3	7	0.429	21	26	1	9	23	32	14	2	5	10	28	90	1610612762	1999	Regular Season	1999-00
0029900635	2000-02-01	LAL @ SAS	1610612759	t	W				240	43	82	0.524	5	11	0.455	14	19	1	9	37	46	23	6	3	11	19	105	1610612747	1999	Regular Season	1999-00
0029900603	2000-01-27	MIN @ SAS	1610612759	t	W				240	36	84	0.429	3	7	0.429	17	22	1	17	32	49	20	10	9	11	14	92	1610612750	1999	Regular Season	1999-00
0020801091	2009-03-29	DAL @ CLE	1610612739	t	W	60	13	0.822	240	40	94	0.426	7	21	0.333	15	19	1	12	41	53	28	8	6	4	14	102	1610612742	2008	Regular Season	2008-09
0020900901	2010-03-03	CHA @ BOS	1610612738	t	W	38	21	0.644	240	38	71	0.535	10	16	0.625	18	28	1	4	34	38	27	10	8	13	20	104	1610612766	2009	Regular Season	2009-10
0020900871	2010-02-27	NJN @ BOS	1610612738	t	L	36	21	0.632	240	42	84	0.5	3	19	0.158	9	11	1	14	27	41	32	8	3	18	29	96	1610612751	2009	Regular Season	2009-10
0020900857	2010-02-25	CLE @ BOS	1610612738	t	L	36	20	0.643	240	33	81	0.407	6	18	0.333	16	23	1	11	29	40	19	8	3	11	19	88	1610612739	2009	Regular Season	2009-10
0020800068	2008-11-07	TOR @ ATL	1610612737	t	W	4	0	1	240	44	81	0.543	12	20	0.6	10	13	1	7	34	41	34	5	6	14	23	110	1610612761	2008	Regular Season	2008-09
0025000335	1951-03-11	BOS @ MNL	1610612747	t	W				0	40						18	30	1			0						98	1610612738	1950	Regular Season	1950-51
0040800131	2009-04-19	MIA @ ATL	1610612737	t	W	1	0	1	240	36	78	0.462	4	14	0.286	14	20	1	14	36	50	23	10	4	17	16	90	1610612748	2008	Playoffs	2008-09
0020801215	2009-04-14	PHI vs. BOS	1610612738	f	W	61	20	0.753	240	41	79	0.519	9	16	0.563	9	17	1	13	28	41	24	10	7	15	23	100	1610612755	2008	Regular Season	2008-09
0020801127	2009-04-03	ATL @ BOS	1610612738	t	W	58	19	0.753	240	40	75	0.533	6	14	0.429	18	21	1	7	31	38	26	7	10	16	19	104	1610612737	2008	Regular Season	2008-09
0020801096	2009-03-29	OKC @ BOS	1610612738	t	W	56	19	0.747	240	39	83	0.47	8	23	0.348	17	24	1	15	33	48	29	7	5	12	22	103	1610612760	2008	Regular Season	2008-09
0020800329	2008-12-12	NOH @ BOS	1610612738	t	W	22	2	0.917	240	33	70	0.471	6	16	0.375	22	35	1	12	36	48	14	4	5	16	28	94	1610612740	2008	Regular Season	2008-09
0020800323	2008-12-11	WAS vs. BOS	1610612738	f	W	21	2	0.913	240	44	79	0.557	8	15	0.533	26	33	1	12	29	41	31	15	3	18	25	122	1610612764	2008	Regular Season	2008-09
0020800299	2008-12-07	IND vs. BOS	1610612738	f	W	20	2	0.909	265	42	84	0.5	13	25	0.52	25	33	1	8	36	44	25	13	3	15	27	122	1610612754	2008	Regular Season	2008-09
0020900704	2010-02-01	WAS vs. BOS	1610612738	f	W	30	16	0.652	240	34	62	0.548	3	8	0.375	28	36	1	4	35	39	24	6	6	16	23	99	1610612764	2009	Regular Season	2009-10
0020900538	2010-01-10	TOR vs. BOS	1610612738	f	W	26	9	0.743	240	40	79	0.506	11	26	0.423	23	34	1	14	27	41	26	10	6	12	21	114	1610612761	2009	Regular Season	2009-10
0020800056	2008-11-05	MIL vs. WAS	1610612764	f	L	0	3	0	265	34	78	0.436	2	18	0.111	34	51	1	14	30	44	19	12	5	19	27	104	1610612749	2008	Regular Season	2008-09
0010800069		NOH @ WAS	1610612764	t	L	1	4	0.2	240	31	84	0.369	4	14	0.286	14	25	1	12	32	44	15	9	5	17	22	80	1610612740	2008	Pre Season	2008-09
0020800228	2008-11-28	MIL @ DET	1610612765	t	W	10	5	0.667	240	36	75	0.48	8	16	0.5	27	39	1	9	32	41	22	7	10	14	20	107	1610612749	2008	Regular Season	2008-09
0020800195	2008-11-23	MIN @ DET	1610612765	t	L	8	5	0.615	240	30	81	0.37	5	14	0.357	15	22	1	8	28	36	22	4	5	11	17	80	1610612750	2008	Regular Season	2008-09
0020800160	2008-11-19	CLE @ DET	1610612765	t	W	8	3	0.727	240	38	75	0.507	5	12	0.417	15	18	1	6	29	35	19	7	1	12	20	96	1610612739	2008	Regular Season	2008-09
0020800144	2008-11-16	PHX vs. DET	1610612765	f	L	7	3	0.7	240	33	83	0.398	3	13	0.231	17	25	1	17	26	43	18	8	4	13	28	86	1610612756	2008	Regular Season	2008-09
0020800131	2008-11-14	LAL vs. DET	1610612765	f	W	7	2	0.778	240	35	69	0.507	7	16	0.438	29	34	1	7	35	42	23	6	4	18	21	106	1610612747	2008	Regular Season	2008-09
0040800101	2009-04-18	CLE vs. DET	1610612765	f	L	0	1	0	240	36	78	0.462	2	12	0.167	10	12	1	9	22	31	15	2	3	7	18	84	1610612739	2008	Playoffs	2008-09
0020801216	2009-04-14	LAL vs. UTA	1610612762	f	L	48	34	0.585	240	37	75	0.493	3	12	0.25	35	47	1	12	23	35	27	12	3	16	27	112	1610612747	2008	Regular Season	2008-09
0020801021	2009-03-19	POR @ CLE	1610612739	t	W	55	13	0.809	265	37	86	0.43	4	19	0.211	19	27	1	9	31	40	18	3	4	2	29	97	1610612757	2008	Regular Season	2008-09
0020800954	2009-03-10	LAC vs. CLE	1610612739	f	W	50	13	0.794	240	32	82	0.39	3	20	0.15	20	25	1	13	33	46	16	7	7	12	18	87	1610612746	2008	Regular Season	2008-09
0029900513	2000-01-14	SEA vs. SAS	1610612759	f	L				240	33	68	0.485	2	8	0.25	17	22	1	10	35	45	23	6	8	19	24	85	1610612760	1999	Regular Season	1999-00
0029900504	2000-01-13	SAC vs. SAS	1610612759	f	L				240	34	79	0.43	3	7	0.429	32	41	1	9	39	48	19	13	10	17	22	103	1610612758	1999	Regular Season	1999-00
0029900482	2000-01-10	UTA @ SAS	1610612759	t	W				240	32	68	0.471	6	9	0.667	23	26	1	4	31	35	15	13	5	16	26	93	1610612762	1999	Regular Season	1999-00
0029900373	1999-12-23	MIL @ SAS	1610612759	t	L				240	34	80	0.425	4	11	0.364	19	29	1	16	28	44	22	6	5	13	24	91	1610612749	1999	Regular Season	1999-00
0020900135	2009-11-14	IND vs. BOS	1610612738	f	L	8	3	0.727	240	39	82	0.476	3	12	0.25	23	31	1	14	29	43	18	4	3	14	23	104	1610612754	2009	Regular Season	2009-10
0020800904	2009-03-03	LAL vs. MEM	1610612763	f	L	15	44	0.254	240	32	78	0.41	7	14	0.5	18	19	1	15	30	45	19	3	10	19	18	89	1610612747	2008	Regular Season	2008-09
0020800850	2009-02-25	IND vs. MEM	1610612763	f	L	15	42	0.263	240	39	79	0.494	3	9	0.333	18	23	1	7	27	34	18	12	3	16	22	99	1610612754	2008	Regular Season	2008-09
0020800651	2009-01-25	IND vs. CHA	1610612766	f	L	18	26	0.409	240	34	78	0.436	7	23	0.304	18	30	1	10	27	37	24	9	5	12	19	93	1610612754	2008	Regular Season	2008-09
0020800489	2009-01-03	MIL @ CHA	1610612766	t	W	12	22	0.353	240	33	70	0.471	7	18	0.389	29	33	1	6	26	32	22	9	3	15	24	102	1610612749	2008	Regular Season	2008-09
0020800458	2008-12-30	NYK @ CHA	1610612766	t	L	11	21	0.344	240	35	82	0.427	6	26	0.231	13	19	1	11	33	44	20	9	7	19	18	89	1610612752	2008	Regular Season	2008-09
0049800084	1999-06-18	NYK @ SAS	1610612759	t	W				240	27	63	0.429	2	12	0.167	24	35	1	5	36	41	18	5	9	12	13	80	1610612752	1998	Playoffs	1998-99
0020800389	2008-12-20	GSW @ CHA	1610612766	t	L	9	19	0.321	240	38	81	0.469	11	19	0.579	16	23	1	12	27	39	26	6	10	18	27	103	1610612744	2008	Regular Season	2008-09
0020800384	2008-12-19	MEM vs. CHA	1610612766	f	W	9	18	0.333	240	50	76	0.658	4	11	0.364	8	12	1	9	32	41	35	5	2	15	19	112	1610612763	2008	Regular Season	2008-09
0020800351	2008-12-15	ATL vs. CHA	1610612766	f	L	7	18	0.28	240	31	80	0.388	5	16	0.313	12	16	1	4	29	33	21	3	2	6	20	79	1610612737	2008	Regular Season	2008-09
0020800264	2008-12-03	OKC @ CHA	1610612766	t	W	7	11	0.389	240	36	76	0.474	4	13	0.308	27	33	1	11	24	35	21	9	1	13	25	103	1610612760	2008	Regular Season	2008-09
0020800252	2008-12-01	MIN @ CHA	1610612766	t	W	6	11	0.353	240	37	80	0.463	7	13	0.538	19	26	1	10	28	38	28	5	9	9	21	100	1610612750	2008	Regular Season	2008-09
0029800680	1999-04-30	GSW @ MIN	1610612750	t	W				240	36	92	0.391	1	5	0.2	17	19	1	13	33	46	28	5	5	10	23	90	1610612744	1998	Regular Season	1998-99
0025000087	1950-12-02	BOS @ WAS	1610610036	t	L				0	27						21	29	1			0						75	1610612738	1950	Regular Season	1950-51
0020800555	2009-01-12	NJN vs. OKC	1610612760	f	L	6	33	0.154	265	36	82	0.439	3	10	0.3	24	29	1	11	37	48	20	6	4	22	21	99	1610612751	2008	Regular Season	2008-09
0020800146	2008-11-17	HOU @ OKC	1610612760	t	L	1	10	0.091	240	34	84	0.405	3	8	0.375	18	27	1	14	25	39	16	10	4	12	18	89	1610612745	2008	Regular Season	2008-09
0010800104		PHX vs. OKC	1610612760	f	L	1	5	0.167	240	35	73	0.479	3	10	0.3	20	30	1	9	26	35	11	14	8	23	28	93	1610612756	2008	Pre Season	2008-09
0020801135	2009-04-04	NYK vs. TOR	1610612761	f	W	30	45	0.4	240	38	95	0.4	9	24	0.375	17	20	1	16	31	47	21	11	6	10	18	102	1610612752	2008	Regular Season	2008-09
0020801063	2009-03-25	MIL @ TOR	1610612761	t	W	26	45	0.366	240	34	71	0.479	12	24	0.5	35	40	1	9	30	39	23	5	6	15	15	115	1610612749	2008	Regular Season	2008-09
0020800996	2009-03-16	CHA vs. TOR	1610612761	f	L	24	44	0.353	240	27	71	0.38	3	16	0.188	29	36	1	11	29	40	19	7	6	23	18	86	1610612766	2008	Regular Season	2008-09
0020800902	2009-03-03	HOU vs. TOR	1610612761	f	L	23	39	0.371	240	41	96	0.427	7	21	0.333	8	9	1	12	30	42	26	6	8	7	20	97	1610612745	2008	Regular Season	2008-09
0020800618	2009-01-21	DET vs. TOR	1610612761	f	L	16	28	0.364	240	31	73	0.425	4	12	0.333	10	17	1	8	20	28	22	3	1	11	13	76	1610612765	2008	Regular Season	2008-09
0020800554	2009-01-12	BOS vs. TOR	1610612761	f	L	16	23	0.41	265	39	82	0.476	9	22	0.409	22	26	1	6	31	37	20	5	2	11	23	109	1610612738	2008	Regular Season	2008-09
0020800212	2008-11-26	CHA @ TOR	1610612761	t	W	7	7	0.5	240	36	72	0.5	6	16	0.375	15	17	1	7	30	37	22	7	7	12	17	93	1610612766	2008	Regular Season	2008-09
0020800173	2008-11-21	NJN @ TOR	1610612761	t	L	6	6	0.5	265	42	87	0.483	11	23	0.478	32	38	1	8	36	44	31	3	2	13	22	127	1610612751	2008	Regular Season	2008-09
0020800106	2008-11-12	PHI @ TOR	1610612761	t	L	4	4	0.5	240	34	80	0.425	5	21	0.238	23	28	1	14	23	37	19	7	5	14	14	96	1610612755	2008	Regular Season	2008-09
0020800095	2008-11-10	BOS vs. TOR	1610612761	f	L	4	3	0.571	240	33	77	0.429	8	19	0.421	13	18	1	8	31	39	25	3	2	16	23	87	1610612738	2008	Regular Season	2008-09
0020800068	2008-11-07	ATL vs. TOR	1610612761	f	L	3	2	0.6	240	35	81	0.432	4	9	0.444	18	22	1	7	25	32	30	1	7	12	15	92	1610612737	2008	Regular Season	2008-09
0020800036	2008-11-01	MIL vs. TOR	1610612761	f	W	3	0	1	240	30	63	0.476	8	16	0.5	23	26	1	3	32	35	22	6	6	18	19	91	1610612749	2008	Regular Season	2008-09
0010800088		DEN @ TOR	1610612761	t	L	4	4	0.5	240	33	72	0.458	6	16	0.375	22	30	1	13	21	34	23	7	5	20	23	94	1610612743	2008	Pre Season	2008-09
0020800679	2009-01-29	CLE @ ORL	1610612753	t	W	35	10	0.778	240	36	80	0.45	11	31	0.355	16	18	1	11	37	48	17	5	3	11	17	99	1610612739	2008	Regular Season	2008-09
0020800403	2008-12-22	GSW @ ORL	1610612753	t	W	22	6	0.786	240	41	85	0.482	16	31	0.516	15	24	1	11	44	55	23	10	5	13	22	113	1610612744	2008	Regular Season	2008-09
0020800344	2008-12-13	UTA vs. ORL	1610612753	f	W	18	6	0.75	240	36	75	0.48	14	27	0.519	17	23	1	11	22	33	18	13	6	18	25	103	1610612762	2008	Regular Season	2008-09
0020800276	2008-12-05	OKC @ ORL	1610612753	t	W	15	5	0.75	240	38	84	0.452	13	27	0.481	9	16	1	13	32	45	21	8	8	16	19	98	1610612760	2008	Regular Season	2008-09
0020800029	2008-11-01	SAC @ ORL	1610612753	t	W	1	2	0.333	240	44	80	0.55	8	22	0.364	25	31	1	15	25	40	25	6	5	12	18	121	1610612758	2008	Regular Season	2008-09
0020800023		MEM vs. ORL	1610612753	f	L	0	2	0	240	29	69	0.42	10	29	0.345	16	26	1	6	38	44	16	7	5	17	24	84	1610612763	2008	Regular Season	2008-09
0020800004		ATL @ ORL	1610612753	t	L	0	1	0	240	32	87	0.368	4	25	0.16	17	27	1	17	28	45	10	9	11	15	28	85	1610612737	2008	Regular Season	2008-09
0010800096		MEM @ ORL	1610612753	t	W	6	1	0.857	240	36	77	0.468	9	25	0.36	20	23	1	9	29	38	22	10	6	18	32	101	1610612763	2008	Pre Season	2008-09
0029800246	1999-03-08	MIL vs. CHI	1610612741	f	L				240	28	71	0.394	6	20	0.3	14	17	1	7	32	39	21	10	2	18	22	76	1610612749	1998	Regular Season	1998-99
0040800306	2009-05-30	CLE @ ORL	1610612753	t	W	12	7	0.632	240	37	80	0.463	12	29	0.414	17	21	1	11	36	47	19	6	2	12	20	103	1610612739	2008	Playoffs	2008-09
0040800305	2009-05-28	CLE vs. ORL	1610612753	f	L	11	7	0.611	240	33	72	0.458	8	25	0.32	28	41	1	8	30	38	12	11	4	11	27	102	1610612739	2008	Playoffs	2008-09
0040800217	2009-05-17	BOS vs. ORL	1610612753	f	W	8	5	0.615	240	36	70	0.514	13	21	0.619	16	20	1	3	32	35	26	4	8	16	20	101	1610612738	2008	Playoffs	2008-09
0020801011	2009-03-18	POR @ IND	1610612754	t	L	28	41	0.406	240	34	84	0.405	6	15	0.4	11	15	1	9	37	46	17	9	8	16	19	85	1610612757	2008	Regular Season	2008-09
0020800478	2009-01-02	NYK vs. IND	1610612754	f	W	11	21	0.344	240	37	83	0.446	9	22	0.409	22	26	1	9	36	45	20	12	9	19	21	105	1610612752	2008	Regular Season	2008-09
0020800634	2009-01-23	MEM @ NYK	1610612752	t	W	18	24	0.429	240	38	76	0.5	9	32	0.281	23	27	1	11	29	40	22	7	3	14	22	108	1610612763	2008	Regular Season	2008-09
0020800593	2009-01-17	PHI @ NYK	1610612752	t	L	15	24	0.385	240	35	76	0.461	10	23	0.435	17	19	1	8	28	36	21	5	2	18	21	97	1610612755	2008	Regular Season	2008-09
0020800582	2009-01-16	WAS vs. NYK	1610612752	f	L	15	23	0.395	240	32	86	0.372	12	38	0.316	13	17	1	15	34	49	19	3	6	16	18	89	1610612764	2008	Regular Season	2008-09
0020800478	2009-01-02	IND @ NYK	1610612752	t	L	12	19	0.387	240	38	88	0.432	8	24	0.333	19	26	1	12	34	46	17	10	5	21	21	103	1610612754	2008	Regular Season	2008-09
0020800458	2008-12-30	CHA vs. NYK	1610612752	f	W	12	18	0.4	240	36	85	0.424	7	21	0.333	14	16	1	13	30	43	17	12	6	18	18	93	1610612766	2008	Regular Season	2008-09
0020800400	2008-12-21	BOS vs. NYK	1610612752	f	L	11	16	0.407	240	36	83	0.434	13	33	0.394	20	26	1	4	19	23	26	9	1	12	23	105	1610612738	2008	Regular Season	2008-09
0029800414	1999-03-28	SAC vs. HOU	1610612745	f	W				240	42	86	0.488	8	14	0.571	15	21	1	8	32	40	24	9	6	8	19	107	1610612758	1998	Regular Season	1998-99
0025000332	1951-03-08	NYK vs. MNL	1610612747	f	L				0	34						26	33	1			0						94	1610612752	1950	Regular Season	1950-51
0029800405	1999-03-27	GSW vs. HOU	1610612745	f	W				240	31	69	0.449	6	12	0.5	19	30	1	10	29	39	17	6	5	11	21	87	1610612744	1998	Regular Season	1998-99
0029800363	1999-03-22	SAC @ HOU	1610612745	t	W				240	42	83	0.506	4	18	0.222	22	31	1	17	37	54	32	9	5	23	22	110	1610612758	1998	Regular Season	1998-99
0029800347	1999-03-20	PHX @ HOU	1610612745	t	W				265	37	87	0.425	9	25	0.36	20	32	1	14	37	51	16	3	3	12	17	103	1610612756	1998	Regular Season	1998-99
0020800465	2008-12-30	BOS @ POR	1610612757	t	W	20	12	0.625	240	33	73	0.452	6	15	0.4	19	25	1	13	31	44	14	8	4	15	28	91	1610612738	2008	Regular Season	2008-09
0020800425	2008-12-25	DAL @ POR	1610612757	t	L	18	12	0.6	240	34	68	0.5	5	12	0.417	21	32	1	9	23	32	14	9	2	14	20	94	1610612742	2008	Regular Season	2008-09
0020800420	2008-12-23	DEN @ POR	1610612757	t	W	18	11	0.621	240	34	74	0.459	9	28	0.321	24	27	1	13	28	41	18	9	4	15	21	101	1610612743	2008	Regular Season	2008-09
0020801174	2009-04-09	HOU @ SAC	1610612758	t	L	16	62	0.205	240	37	84	0.44	10	23	0.435	14	17	1	11	26	37	20	4	5	15	13	98	1610612745	2008	Regular Season	2008-09
0010800067		HOU vs. SAC	1610612758	f	L	1	4	0.2	240	30	80	0.375	3	15	0.2	27	33	1	11	35	46	15	5	5	15	25	90	1610612745	2008	Pre Season	2008-09
0010800041		LAL vs. SAC	1610612758	f	L	1	2	0.333	240	32	86	0.372	5	22	0.227	20	25	1	19	27	46	18	9	5	20	20	89	1610612747	2008	Pre Season	2008-09
0020801219	2009-04-15	CLE vs. PHI	1610612755	f	W	41	41	0.5	265	38	72	0.528	3	9	0.333	32	43	1	11	25	36	18	12	5	15	17	111	1610612739	2008	Regular Season	2008-09
0025000054	1950-11-19	BOS vs. WAS	1610610036	f	W				0	25						31	36	1			0						81	1610612738	1950	Regular Season	1950-51
0020800214	2008-11-26	ORL @ PHI	1610612755	t	L	7	8	0.467	240	36	81	0.444	3	13	0.231	19	24	1	14	25	39	25	7	3	14	25	94	1610612753	2008	Regular Season	2008-09
0020800163	2008-11-19	MIN vs. PHI	1610612755	f	L	5	6	0.455	240	40	85	0.471	1	11	0.091	15	23	1	11	29	40	19	6	6	15	26	96	1610612750	2008	Regular Season	2008-09
0010800098		NJN vs. PHI	1610612755	f	W	4	3	0.571	240	37	77	0.481	14	27	0.519	30	42	1	12	28	40	28	12	2	12	25	118	1610612751	2008	Pre Season	2008-09
0025000038	1950-11-15	BOS vs. WAS	1610610036	f	L				0	22						30	35	1			0						74	1610612738	1950	Regular Season	1950-51
0020801057	2009-03-24	GSW @ SAS	1610612759	t	W	46	24	0.657	240	41	79	0.519	6	16	0.375	19	27	1	6	35	41	23	4	3	9	21	107	1610612744	2008	Regular Season	2008-09
0020800999	2009-03-16	OKC vs. SAS	1610612759	f	L	44	22	0.667	240	33	79	0.418	3	19	0.158	7	12	1	7	39	46	15	6	3	15	14	76	1610612760	2008	Regular Season	2008-09
0025000031	1950-11-12	FTW vs. WAS	1610610036	f	L				0	21						31	41	1			0						73	1610612765	1950	Regular Season	1950-51
0025000025	1950-11-11	BOS @ WAS	1610610036	t	L				0	27						23	28	1			0						77	1610612738	1950	Regular Season	1950-51
0020801030	2009-03-20	HOU vs. MIN	1610612750	f	L	20	49	0.29	240	34	80	0.425	6	14	0.429	14	21	1	13	26	39	19	5	6	12	12	88	1610612745	2008	Regular Season	2008-09
0020801005	2009-03-17	SAS vs. MIN	1610612750	f	L	20	47	0.299	240	34	73	0.466	5	14	0.357	13	21	1	5	36	41	13	1	3	12	20	86	1610612759	2008	Regular Season	2008-09
0020800974	2009-03-13	NYK @ MIN	1610612750	t	L	19	46	0.292	240	34	80	0.425	6	23	0.261	20	25	1	7	34	41	15	4	10	17	29	94	1610612752	2008	Regular Season	2008-09
0020800946	2009-03-09	WAS @ MIN	1610612750	t	L	18	45	0.286	240	37	85	0.435	7	22	0.318	18	23	1	13	29	42	20	5	3	10	26	99	1610612764	2008	Regular Season	2008-09
0020800901	2009-03-03	GSW @ MIN	1610612750	t	L	18	42	0.3	240	33	92	0.359	6	25	0.24	22	25	1	12	41	53	16	6	4	18	35	94	1610612744	2008	Regular Season	2008-09
0020800800	2009-02-18	MIA vs. MIN	1610612750	f	W	18	35	0.34	240	37	69	0.536	14	22	0.636	23	29	1	11	38	49	24	5	0	21	20	111	1610612748	2008	Regular Season	2008-09
0020800195	2008-11-23	DET vs. MIN	1610612750	f	W	3	9	0.25	240	44	83	0.53	7	11	0.636	11	14	1	7	38	45	32	4	5	13	17	106	1610612765	2008	Regular Season	2008-09
0020800831	2009-02-22	MIL vs. DEN	1610612743	f	L	37	19	0.661	240	38	75	0.507	6	15	0.4	35	42	1	15	33	48	21	7	7	24	31	117	1610612749	2008	Regular Season	2008-09
0020800775	2009-02-11	ORL vs. DEN	1610612743	f	W	36	17	0.679	240	27	66	0.409	5	15	0.333	23	28	1	3	35	38	13	14	4	16	28	82	1610612753	2008	Regular Season	2008-09
0025000004	1950-11-01	INO @ WAS	1610610036	t	W				0	37						26					0						100	1610610030	1950	Regular Season	1950-51
0010800029		MIN @ DEN	1610612743	t	W	1	0	1	240	45	89	0.506	4	12	0.333	24	36	1	14	42	56	31	13	9	14	20	118	1610612750	2008	Pre Season	2008-09
0040800316	2009-05-29	LAL @ DEN	1610612743	t	L	10	6	0.625	240	32	73	0.438	8	19	0.421	20	25	1	7	20	27	14	7	3	13	22	92	1610612747	2008	Playoffs	2008-09
0025000354	1951-03-18	FTW vs. TCB	1610612737	f	L				0	25						32	45	1			0						82	1610612765	1950	Regular Season	1950-51
0020800879	2009-02-28	HOU @ CHI	1610612741	t	W	27	33	0.45	240	44	94	0.468	4	14	0.286	13	19	1	19	32	51	22	10	5	12	17	105	1610612745	2008	Regular Season	2008-09
0020800827	2009-02-22	IND vs. CHI	1610612741	f	L	25	31	0.446	240	34	79	0.43	6	15	0.4	17	25	1	10	36	46	19	4	9	14	20	91	1610612754	2008	Regular Season	2008-09
0020800785	2009-02-12	MIA @ CHI	1610612741	t	L	23	30	0.434	240	31	70	0.443	1	8	0.125	30	35	1	8	29	37	20	10	5	19	14	93	1610612748	2008	Regular Season	2008-09
0020801065	2009-03-25	NYK vs. LAC	1610612746	f	W	18	54	0.25	265	56	97	0.577	10	19	0.526	18	22	1	14	29	43	20	9	3	16	18	140	1610612752	2008	Regular Season	2008-09
0020801050	2009-03-23	BOS vs. LAC	1610612746	f	L	17	54	0.239	240	31	71	0.437	5	15	0.333	10	16	1	9	31	40	24	8	10	21	18	77	1610612738	2008	Regular Season	2008-09
0020801019	2009-03-18	WAS @ LAC	1610612746	t	W	17	51	0.25	240	47	80	0.588	15	26	0.577	14	19	1	8	29	37	36	9	4	15	17	123	1610612764	2008	Regular Season	2008-09
0020800954	2009-03-10	CLE @ LAC	1610612746	t	L	15	49	0.234	240	30	77	0.39	3	17	0.176	20	25	1	9	32	41	20	8	4	15	19	83	1610612739	2008	Regular Season	2008-09
0025000325	1951-03-06	ROC vs. MNL	1610612747	f	L				0	29						21	27	1			0						79	1610612758	1950	Regular Season	1950-51
0020800935	2009-03-07	IND @ LAC	1610612746	t	L	15	48	0.238	240	40	81	0.494	7	14	0.5	18	26	1	12	32	44	21	5	6	16	22	105	1610612754	2008	Regular Season	2008-09
0020800246	2008-11-29	MIA @ LAC	1610612746	t	W	3	13	0.188	240	35	82	0.427	4	13	0.308	23	35	1	14	31	45	22	7	6	13	17	97	1610612748	2008	Regular Season	2008-09
0020800204	2008-11-24	NOH @ LAC	1610612746	t	L	2	12	0.143	240	33	86	0.384	6	19	0.316	15	22	1	13	24	37	20	8	8	10	18	87	1610612740	2008	Regular Season	2008-09
0020800148	2008-11-17	SAS @ LAC	1610612746	t	L	1	9	0.1	240	36	87	0.414	3	16	0.188	8	10	1	14	33	47	22	8	13	13	9	83	1610612759	2008	Regular Season	2008-09
0020800132	2008-11-15	GSW @ LAC	1610612746	t	L	1	8	0.111	240	36	91	0.396	6	26	0.231	25	28	1	14	26	40	20	8	4	11	22	103	1610612744	2008	Regular Season	2008-09
0020800087	2008-11-09	DAL @ LAC	1610612746	t	W	1	6	0.143	240	38	78	0.487	9	20	0.45	18	23	1	6	35	41	23	5	6	18	21	103	1610612742	2008	Regular Season	2008-09
0020800078	2008-11-07	HOU @ LAC	1610612746	t	L	0	6	0	240	36	83	0.434	3	11	0.273	8	14	1	11	29	40	17	8	6	11	18	83	1610612745	2008	Regular Season	2008-09
0010800077		BAR @ LAL	1610612747	t	W	2	2	0.5	240	41	74	0.554	2	13	0.154	24	32	1	7	30	37	28	19	2	23	20	108	12304	2008	Pre Season	2008-09
0010800041		SAC @ LAL	1610612747	t	W	1	2	0.333	240	36	78	0.462	1	11	0.091	21	25	1	11	38	49	23	13	3	22	23	94	1610612758	2008	Pre Season	2008-09
0010800020		LAC @ LAL	1610612747	t	L	0	2	0	240	27	71	0.38	5	17	0.294	21	29	1	10	29	39	13	12	4	25	29	80	1610612746	2008	Pre Season	2008-09
0029901185	2000-04-19	LAL @ SAS	1610612759	t	W				265	41	88	0.466	6	14	0.429	15	24	1	11	40	51	27	6	4	12	23	103	1610612747	1999	Regular Season	1999-00
0029901163	2000-04-17	VAN @ SAS	1610612759	t	W				240	35	73	0.479	6	8	0.75	24	34	1	13	28	41	23	4	4	10	26	100	1610612763	1999	Regular Season	1999-00
0029901149	2000-04-15	UTA @ SAS	1610612759	t	W				240	37	74	0.5	3	6	0.5	29	38	1	13	28	41	26	14	8	11	21	106	1610612762	1999	Regular Season	1999-00
0020800435	2008-12-26	BOS @ GSW	1610612744	t	W	9	22	0.29	240	33	72	0.458	10	27	0.37	23	27	1	11	24	35	20	8	7	21	22	99	1610612738	2008	Regular Season	2008-09
0020800414	2008-12-23	MIA vs. GSW	1610612744	f	L	8	22	0.267	240	33	89	0.371	5	15	0.333	17	19	1	16	25	41	14	12	3	16	22	88	1610612748	2008	Regular Season	2008-09
0020800403	2008-12-22	ORL vs. GSW	1610612744	f	L	8	21	0.276	240	29	91	0.319	5	14	0.357	18	28	1	18	34	52	16	10	5	16	19	81	1610612753	2008	Regular Season	2008-09
0020800389	2008-12-20	CHA vs. GSW	1610612744	f	W	8	20	0.286	240	35	77	0.455	10	18	0.556	30	36	1	11	32	43	18	5	5	13	23	110	1610612766	2008	Regular Season	2008-09
0020800367	2008-12-17	IND vs. GSW	1610612744	f	L	7	19	0.269	240	45	100	0.45	12	28	0.429	18	23	1	13	36	49	20	6	11	16	19	120	1610612754	2008	Regular Season	2008-09
0025000343	1951-03-14	NYK @ TCB	1610612737	t	L				0	28						35	45	1			0						91	1610612752	1950	Regular Season	1950-51
0025000339	1951-03-11	FTW vs. TCB	1610612737	f	L				0	28						31	39	1			0						87	1610612765	1950	Regular Season	1950-51
0020800440	2008-12-27	UTA @ HOU	1610612745	t	W	20	11	0.645	290	38	97	0.392	12	28	0.429	32	38	1	15	41	56	21	6	5	18	18	120	1610612762	2008	Regular Season	2008-09
0020800431	2008-12-26	NOH vs. HOU	1610612745	f	L	19	11	0.633	240	26	72	0.361	5	19	0.263	22	27	1	9	30	39	13	5	0	12	22	79	1610612740	2008	Regular Season	2008-09
0020800844	2009-02-24	DET @ MIA	1610612748	t	W	30	26	0.536	240	38	76	0.5	9	19	0.474	18	21	1	9	35	44	24	4	2	14	25	103	1610612765	2008	Regular Season	2008-09
0020800800	2009-02-18	MIN @ MIA	1610612748	t	L	28	25	0.528	240	38	81	0.469	5	20	0.25	23	26	1	3	21	24	19	12	3	7	23	104	1610612750	2008	Regular Season	2008-09
0020800785	2009-02-12	CHI vs. MIA	1610612748	f	W	28	24	0.538	240	38	78	0.487	7	18	0.389	12	13	1	9	27	36	25	15	8	17	24	95	1610612741	2008	Regular Season	2008-09
0010800108		NOH vs. MIA	1610612748	f	L	1	5	0.167	240	32	75	0.427	3	13	0.231	13	21	1	10	23	33	11	7	4	13	19	80	1610612740	2008	Pre Season	2008-09
0010800023		NJN @ MIA	1610612748	t	L	0	2	0	120	36	87	0.414	4	23	0.174	22	29	1	18	30	48	18	14	4	23	24	98	1610612751	2008	Pre Season	2008-09
0029900131	1999-11-19	SAC @ DAL	1610612742	t	L				240	40	101	0.396	3	16	0.188	11	12	1	17	41	58	21	7	1	15	22	94	1610612758	1999	Regular Season	1999-00
0029900105	1999-11-16	HOU @ DAL	1610612742	t	W				240	46	88	0.523	2	4	0.5	20	24	1	5	39	44	29	9	10	11	25	114	1610612745	1999	Regular Season	1999-00
0029900087	1999-11-13	ORL @ DAL	1610612742	t	W				240	44	87	0.506	8	13	0.615	29	39	1	11	28	39	24	14	9	17	26	125	1610612753	1999	Regular Season	1999-00
0020800469	2008-12-31	HOU vs. MIL	1610612749	f	L	15	18	0.455	240	32	71	0.451	6	18	0.333	11	14	1	5	29	34	19	4	2	17	25	81	1610612745	2008	Regular Season	2008-09
0020800464	2008-12-30	SAS vs. MIL	1610612749	f	W	15	17	0.469	240	41	80	0.512	5	12	0.417	13	16	1	10	33	43	20	6	5	9	20	100	1610612759	2008	Regular Season	2008-09
0020800228	2008-11-28	DET vs. MIL	1610612749	f	L	7	11	0.389	240	34	84	0.405	4	15	0.267	25	32	1	16	31	47	17	3	5	14	25	97	1610612765	2008	Regular Season	2008-09
0021600745	2017-02-02	GSW @ LAC	1610612746	t	L	31	19	0.62	240	40	80	0.5	10	25	0.4	30	39	1	9	28	37	24	7	7	15	18	120	1610612744	2016	Regular Season	2016-17
0021600739	2017-02-01	PHX vs. LAC	1610612746	f	W	31	18	0.633	240	44	85	0.518	5	19	0.263	31	38	1	8	38	46	20	9	8	10	28	124	1610612756	2016	Regular Season	2016-17
0021600675	2017-01-24	PHI vs. LAC	1610612746	f	L	30	17	0.638	240	33	71	0.465	18	34	0.529	26	41	1	11	35	46	17	4	1	17	22	110	1610612755	2016	Regular Season	2016-17
0021600667	2017-01-23	ATL vs. LAC	1610612746	f	W	30	16	0.652	240	42	84	0.5	14	24	0.583	17	22	1	10	36	46	23	4	8	11	19	115	1610612737	2016	Regular Season	2016-17
0021600601	2017-01-14	LAL @ LAC	1610612746	t	W	28	14	0.667	240	48	92	0.522	10	28	0.357	7	8	1	7	35	42	28	6	6	7	24	113	1610612747	2016	Regular Season	2016-17
0021600519	2017-01-02	PHX @ LAC	1610612746	t	W	23	14	0.622	240	37	80	0.463	7	16	0.438	28	38	1	12	39	51	17	1	11	19	21	109	1610612756	2016	Regular Season	2016-17
0020901195	2010-04-11	ORL @ CLE	1610612739	t	L	61	20	0.753	240	34	83	0.41	6	18	0.333	18	23	1	14	28	42	17	6	2	12	22	92	1610612753	2009	Regular Season	2009-10
0020901141	2010-04-04	BOS vs. CLE	1610612739	f	L	60	17	0.779	240	40	78	0.513	7	17	0.412	26	40	1	7	35	42	20	4	4	11	27	113	1610612738	2009	Regular Season	2009-10
0020901087	2010-03-28	SAC @ CLE	1610612739	t	W	58	16	0.784	240	38	75	0.507	6	17	0.353	15	19	1	6	32	38	26	10	5	17	18	97	1610612758	2009	Regular Season	2009-10
0020901064	2010-03-24	NOH vs. CLE	1610612739	f	W	57	15	0.792	240	44	77	0.571	6	20	0.3	11	16	1	7	33	40	26	4	2	9	16	105	1610612740	2009	Regular Season	2009-10
0020900837	2010-02-23	NOH @ CLE	1610612739	t	W	44	14	0.759	240	40	82	0.488	8	25	0.32	17	24	1	8	28	36	29	7	4	8	15	105	1610612740	2009	Regular Season	2009-10
0040900201	2010-05-01	BOS @ CLE	1610612739	t	W	5	1	0.833	240	38	78	0.487	4	12	0.333	21	31	1	11	30	41	18	8	5	10	17	101	1610612738	2009	Playoffs	2009-10
0040900105	2010-04-27	CHI @ CLE	1610612739	t	W	4	1	0.8	240	34	73	0.466	10	26	0.385	18	28	1	8	29	37	23	6	6	13	21	96	1610612741	2009	Playoffs	2009-10
0040900104	2010-04-25	CHI vs. CLE	1610612739	f	W	3	1	0.75	240	42	79	0.532	12	25	0.48	25	34	1	5	36	41	21	6	7	11	26	121	1610612741	2009	Playoffs	2009-10
0020901160	2010-04-07	DET vs. ATL	1610612737	f	L	49	29	0.628	240	36	83	0.434	2	17	0.118	14	23	1	15	33	48	21	9	7	14	17	88	1610612765	2009	Regular Season	2009-10
0020901089	2010-03-28	IND @ ATL	1610612737	t	W	47	26	0.644	240	39	87	0.448	3	16	0.188	13	18	1	14	39	53	24	4	1	9	12	94	1610612754	2009	Regular Season	2009-10
0025000305	1951-02-25	ROC @ TCB	1610612737	t	L				0	24						30	40	1			0						78	1610612758	1950	Regular Season	1950-51
0025000291	1951-02-20	PHW vs. TCB	1610612737	f	L				0	25						19	30	1			0						69	1610612744	1950	Regular Season	1950-51
0025000273	1951-02-14	INO @ TCB	1610612737	t	W				0	36						26	33	1			0						98	1610610030	1950	Regular Season	1950-51
0025000240	1951-02-01	FTW @ TCB	1610612737	t	W				0	32						45	55	1			0						109	1610612765	1950	Regular Season	1950-51
0025000223	1951-01-25	SYR vs. TCB	1610612737	f	L				0	31						25	39	1			0						87	1610612755	1950	Regular Season	1950-51
0025000205	1951-01-18	BOS vs. TCB	1610612737	f	L				0	30						25	31	1			0						85	1610612738	1950	Regular Season	1950-51
0025000197	1951-01-14	FTW vs. TCB	1610612737	f	L				0	25						35	43	1			0						85	1610612765	1950	Regular Season	1950-51
0025000189	1951-01-11	MNL @ TCB	1610612737	t	L				0	35						39	49	1			0						109	1610612747	1950	Regular Season	1950-51
0020900459	2009-12-30	CLE vs. ATL	1610612737	f	L	21	10	0.677	240	40	83	0.482	7	16	0.438	14	15	1	9	32	41	22	5	5	11	24	101	1610612739	2009	Regular Season	2009-10
0020900421	2009-12-23	DEN vs. ATL	1610612737	f	L	20	8	0.714	240	38	79	0.481	8	23	0.348	20	24	1	6	34	40	21	2	4	14	20	104	1610612743	2009	Regular Season	2009-10
0020900410	2009-12-22	MIN vs. ATL	1610612737	f	W	20	7	0.741	240	43	88	0.489	9	20	0.45	17	25	1	13	26	39	22	12	4	10	29	112	1610612750	2009	Regular Season	2009-10
0020900374	2009-12-18	UTA @ ATL	1610612737	t	W	19	6	0.76	240	37	83	0.446	6	20	0.3	16	25	1	9	30	39	26	13	4	11	20	96	1610612762	2009	Regular Season	2009-10
0020900005		IND @ ATL	1610612737	t	W	1	0	1	240	46	87	0.529	7	12	0.583	21	29	1	8	27	35	30	16	6	10	25	120	1610612754	2009	Regular Season	2009-10
0010900043		DET vs. ATL	1610612737	f	L	1	1	0.5	240	34	86	0.395	1	12	0.083	22	28	1	18	30	48	20	11	6	18	29	91	1610612765	2009	Pre Season	2009-10
0020901076	2010-03-26	SAC @ BOS	1610612738	t	W	47	25	0.653	240	36	90	0.4	3	17	0.176	19	28	1	13	32	45	25	13	10	8	23	94	1610612758	2009	Regular Season	2009-10
0020900466	2009-12-30	PHX vs. BOS	1610612738	f	L	23	8	0.742	240	35	83	0.422	6	21	0.286	22	30	1	13	25	38	18	9	2	14	26	98	1610612756	2009	Regular Season	2009-10
0020900111	2009-11-11	UTA @ BOS	1610612738	t	W	8	1	0.889	240	41	77	0.532	7	19	0.368	16	18	1	12	21	33	30	7	3	15	17	105	1610612762	2009	Regular Season	2009-10
0020900076	2009-11-06	PHX @ BOS	1610612738	t	L	6	1	0.857	240	45	87	0.517	4	18	0.222	9	18	0	12	30	42	30	9	7	12	22	103	1610612756	2009	Regular Season	2009-10
0020900040	2009-11-01	NOH @ BOS	1610612738	t	W	4	0	1	240	41	76	0.539	6	15	0.4	9	14	1	4	32	36	27	6	2	15	17	97	1610612740	2009	Regular Season	2009-10
0020900022		CHI @ BOS	1610612738	t	W	3	0	1	240	43	74	0.581	12	24	0.5	20	24	1	10	32	42	33	7	5	16	22	118	1610612741	2009	Regular Season	2009-10
0010900094		NYK vs. BOS	1610612738	f	L	5	2	0.714	240	40	82	0.488	6	24	0.25	17	25	1	9	34	43	20	11	5	17	23	103	1610612752	2009	Pre Season	2009-10
0010900080		TOR vs. BOS	1610612738	f	W	5	1	0.833	240	37	74	0.5	7	20	0.35	20	25	1	7	30	37	27	7	1	19	27	101	1610612761	2009	Pre Season	2009-10
0010900023		HOU vs. BOS	1610612738	f	L	0	1	0	240	26	61	0.426	3	12	0.25	35	55	1	7	27	34	11	9	7	18	35	90	1610612745	2009	Pre Season	2009-10
0040900406	2010-06-15	LAL vs. BOS	1610612738	f	L	15	8	0.652	240	28	84	0.333	5	23	0.217	6	10	1	11	28	39	17	8	4	14	21	67	1610612747	2009	Playoffs	2009-10
0040900403	2010-06-08	LAL @ BOS	1610612738	t	L	13	7	0.65	240	32	73	0.438	4	18	0.222	16	24	1	8	27	35	20	4	2	10	27	84	1610612747	2009	Playoffs	2009-10
0040900402	2010-06-06	LAL vs. BOS	1610612738	f	W	13	6	0.684	240	36	84	0.429	11	16	0.688	20	26	1	13	31	44	28	6	3	13	29	103	1610612747	2009	Playoffs	2009-10
0040900304	2010-05-24	ORL @ BOS	1610612738	t	L	11	4	0.733	265	32	76	0.421	5	18	0.278	23	30	1	10	37	47	19	10	6	15	30	92	1610612753	2009	Playoffs	2009-10
0040900301	2010-05-16	ORL vs. BOS	1610612738	f	W	9	3	0.75	240	33	74	0.446	6	14	0.429	20	26	1	7	31	38	21	8	5	15	25	92	1610612753	2009	Playoffs	2009-10
0040900202	2010-05-03	CLE vs. BOS	1610612738	f	W	5	2	0.714	240	40	78	0.513	9	19	0.474	15	18	1	7	36	43	30	8	2	18	31	104	1610612739	2009	Playoffs	2009-10
0029900169	1999-11-24	NJN @ GSW	1610612744	t	L				240	32	88	0.364	3	15	0.2	17	23	1	7	36	43	21	12	3	11	25	84	1610612751	1999	Regular Season	1999-00
0029900118	1999-11-17	SEA vs. GSW	1610612744	f	L				240	46	88	0.523	5	12	0.417	11	19	1	11	29	40	29	6	6	17	24	108	1610612760	1999	Regular Season	1999-00
0029900089	1999-11-13	HOU @ GSW	1610612744	t	L				240	38	95	0.4	3	13	0.231	16	19	1	21	36	57	26	4	6	15	28	95	1610612745	1999	Regular Season	1999-00
0029900042	1999-11-06	DAL @ GSW	1610612744	t	L				240	38	106	0.358	4	14	0.286	17	23	1	33	26	59	27	5	11	13	19	97	1610612742	1999	Regular Season	1999-00
0040900201	2010-05-01	CLE vs. BOS	1610612738	f	L	4	2	0.667	240	36	81	0.444	4	16	0.25	17	21	1	12	29	41	20	6	6	16	25	93	1610612739	2009	Playoffs	2009-10
0040900135	2010-04-27	MIA @ BOS	1610612738	t	W	4	1	0.8	240	35	72	0.486	7	12	0.583	19	22	1	7	31	38	28	11	6	16	24	96	1610612748	2009	Playoffs	2009-10
0040900133	2010-04-23	MIA vs. BOS	1610612738	f	W	3	0	1	240	37	79	0.468	8	23	0.348	18	23	1	11	27	38	19	9	2	14	23	100	1610612748	2009	Playoffs	2009-10
0020901227	2010-04-14	IND @ WAS	1610612764	t	W	26	56	0.317	240	37	77	0.481	4	15	0.267	20	27	1	9	38	47	20	9	4	20	23	98	1610612754	2009	Regular Season	2009-10
0020901206	2010-04-12	NYK vs. WAS	1610612764	f	L	25	56	0.309	240	41	82	0.5	10	17	0.588	11	19	1	14	27	41	25	8	7	15	21	103	1610612752	2009	Regular Season	2009-10
0020901177	2010-04-09	BOS vs. WAS	1610612764	f	W	25	54	0.316	240	37	76	0.487	5	13	0.385	27	35	1	10	39	49	25	6	6	18	19	106	1610612738	2009	Regular Season	2009-10
0029901117	2000-04-11	DEN vs. HOU	1610612745	f	W				240	36	80	0.45	7	16	0.438	24	38	1	14	38	52	20	5	7	13	19	103	1610612743	1999	Regular Season	1999-00
0020901124	2010-04-02	CHI @ WAS	1610612764	t	L	22	53	0.293	240	32	85	0.376	6	14	0.429	17	20	1	14	30	44	21	4	4	12	20	87	1610612741	2009	Regular Season	2009-10
0020901116	2010-03-31	NOH vs. WAS	1610612764	f	W	22	52	0.297	240	38	68	0.559	3	6	0.5	17	21	1	4	24	28	18	4	4	14	18	96	1610612740	2009	Regular Season	2009-10
0020901106	2010-03-30	HOU vs. WAS	1610612764	f	L	21	52	0.288	240	37	85	0.435	2	14	0.143	18	25	1	17	29	46	14	5	9	14	21	94	1610612745	2009	Regular Season	2009-10
0020901041	2010-03-21	LAL vs. WAS	1610612764	f	L	21	47	0.309	240	37	76	0.487	6	14	0.429	12	17	1	10	21	31	24	11	2	12	16	92	1610612747	2009	Regular Season	2009-10
0020900968	2010-03-12	DET vs. WAS	1610612764	f	L	21	42	0.333	240	33	74	0.446	4	11	0.364	17	22	1	9	26	35	23	4	2	17	19	87	1610612765	2009	Regular Season	2009-10
0020900742	2010-03-11	ATL @ WAS	1610612764	t	L	21	41	0.339	240	39	79	0.494	1	13	0.077	20	22	1	17	25	42	20	9	1	20	23	99	1610612737	2009	Regular Season	2009-10
0020900847	2010-02-24	MEM @ WAS	1610612764	t	L	20	35	0.364	240	37	77	0.481	1	7	0.143	19	26	1	12	31	43	26	6	6	11	18	94	1610612763	2009	Regular Season	2009-10
0020900816	2010-02-20	TOR vs. WAS	1610612764	f	L	19	34	0.358	240	43	91	0.473	6	14	0.429	12	18	1	16	18	34	20	4	4	12	26	104	1610612761	2009	Regular Season	2009-10
0020900721	2010-02-03	NYK vs. WAS	1610612764	f	L	16	32	0.333	240	37	77	0.481	5	20	0.25	6	7	1	4	27	31	13	8	7	14	13	85	1610612752	2009	Regular Season	2009-10
0020900704	2010-02-01	BOS @ WAS	1610612764	t	L	16	31	0.34	240	28	72	0.389	1	10	0.1	31	36	1	9	26	35	15	10	2	13	24	88	1610612738	2009	Regular Season	2009-10
0020900691	2010-01-30	NYK @ WAS	1610612764	t	W	16	30	0.348	240	44	98	0.449	11	21	0.524	7	10	1	24	35	59	23	4	1	14	19	106	1610612752	2009	Regular Season	2009-10
0020900647	2010-01-24	LAC @ WAS	1610612764	t	L	14	29	0.326	240	32	81	0.395	5	18	0.278	9	17	1	13	31	44	17	6	6	18	18	78	1610612746	2009	Regular Season	2009-10
0020900626	2010-01-22	MIA @ WAS	1610612764	t	L	14	28	0.333	240	32	81	0.395	8	20	0.4	16	21	1	12	23	35	14	5	4	10	12	88	1610612748	2009	Regular Season	2009-10
0020900595	2010-01-18	POR @ WAS	1610612764	t	W	14	26	0.35	240	35	68	0.515	2	8	0.25	25	28	1	9	24	33	17	3	2	13	15	97	1610612757	2009	Regular Season	2009-10
0020900586	2010-01-16	SAC @ WAS	1610612764	t	W	13	26	0.333	240	38	80	0.475	3	13	0.231	17	23	1	10	29	39	19	6	8	10	23	96	1610612758	2009	Regular Season	2009-10
0020900558	2010-01-13	ATL vs. WAS	1610612764	f	L	12	25	0.324	240	29	81	0.358	6	12	0.5	18	21	1	16	32	48	19	2	0	13	16	82	1610612737	2009	Regular Season	2009-10
0020900539	2010-01-10	NOH @ WAS	1610612764	t	L	12	23	0.343	240	44	75	0.587	6	16	0.375	16	21	1	7	33	40	22	6	7	19	23	110	1610612740	2009	Regular Season	2009-10
0025000134	1950-12-20	SYR @ TCB	1610612737	t	W				0	30						26	32	1			0						86	1610612755	1950	Regular Season	1950-51
0020900480	2010-01-02	SAS @ WAS	1610612764	t	L	10	21	0.323	240	35	80	0.438	4	10	0.4	12	17	1	6	30	36	17	4	6	9	20	86	1610612759	2009	Regular Season	2009-10
0025000126	1950-12-17	FTW vs. TCB	1610612737	f	W				0	38						27	38	1			0						103	1610612765	1950	Regular Season	1950-51
0020900383	2009-12-18	GSW vs. WAS	1610612764	f	W	8	16	0.333	240	46	91	0.505	5	21	0.238	21	30	1	10	37	47	19	13	1	18	20	118	1610612744	2009	Regular Season	2009-10
0020900331	2009-12-12	IND @ WAS	1610612764	t	L	7	14	0.333	240	45	82	0.549	8	19	0.421	15	23	1	13	31	44	24	10	5	17	23	113	1610612754	2009	Regular Season	2009-10
0020900254	2009-12-01	TOR vs. WAS	1610612764	f	W	6	10	0.375	240	40	84	0.476	6	18	0.333	20	32	1	11	32	43	20	10	6	10	21	106	1610612761	2009	Regular Season	2009-10
0020900234	2009-11-28	CHA @ WAS	1610612764	t	L	5	10	0.333	240	30	77	0.39	4	16	0.25	12	13	1	7	31	38	14	4	6	14	22	76	1610612766	2009	Regular Season	2009-10
0020900203	2009-11-24	PHI @ WAS	1610612764	t	W	4	9	0.308	240	44	93	0.473	6	17	0.353	14	18	1	19	28	47	23	7	9	14	20	108	1610612755	2009	Regular Season	2009-10
0025000125	1950-12-16	MNL @ TCB	1610612737	t	L				0	22						27	40	1			0						71	1610612747	1950	Regular Season	1950-51
0025000119	1950-12-14	SYR vs. TCB	1610612737	f	W				0	24						30	45	1			0						78	1610612755	1950	Regular Season	1950-51
0020900162	2009-11-18	CLE @ WAS	1610612764	t	W	3	7	0.3	240	36	84	0.429	5	23	0.217	31	35	1	16	33	49	21	6	4	12	15	108	1610612739	2009	Regular Season	2009-10
0020900051	2009-11-03	CLE vs. WAS	1610612764	f	L	2	2	0.5	240	27	69	0.391	4	14	0.286	32	41	1	12	36	48	12	4	5	13	27	90	1610612739	2009	Regular Season	2009-10
0020900032		NJN @ WAS	1610612764	t	W	2	1	0.667	240	48	78	0.615	9	14	0.643	18	23	1	8	28	36	28	6	2	13	22	123	1610612751	2009	Regular Season	2009-10
0010900041		TOR vs. WAS	1610612764	f	L	1	2	0.333	240	37	84	0.44	3	11	0.273	16	21	1	10	31	41	22	5	2	15	29	93	1610612761	2009	Pre Season	2009-10
0010900009		MEM @ WAS	1610612764	t	W	1	0	1	240	33	83	0.398	6	16	0.375	29	43	1	15	30	45	21	11	10	20	25	101	1610612763	2009	Pre Season	2009-10
0020901160	2010-04-07	ATL @ DET	1610612765	t	W	25	53	0.321	240	34	79	0.43	6	14	0.429	16	16	1	7	30	37	19	11	6	14	16	90	1610612737	2009	Regular Season	2009-10
0020901112	2010-03-31	MIA @ DET	1610612765	t	L	23	51	0.311	240	32	74	0.432	4	14	0.286	13	22	1	11	21	32	19	9	3	13	16	81	1610612748	2009	Regular Season	2009-10
0025000106	1950-12-10	MNL vs. TCB	1610612737	f	L				0	30						41	55	1			0						101	1610612747	1950	Regular Season	1950-51
0020900968	2010-03-12	WAS @ DET	1610612765	t	W	23	42	0.354	240	42	82	0.512	6	20	0.3	11	20	1	13	29	42	31	11	6	13	20	101	1610612764	2009	Regular Season	2009-10
0020900867	2010-02-26	DEN vs. DET	1610612765	f	L	21	37	0.362	240	41	92	0.446	6	16	0.375	14	20	1	20	30	50	21	7	5	17	26	102	1610612743	2009	Regular Season	2009-10
0020900855	2010-02-24	LAC vs. DET	1610612765	f	L	21	36	0.368	240	38	86	0.442	5	18	0.278	10	22	0	17	27	44	19	7	5	8	21	91	1610612746	2009	Regular Season	2009-10
0020900825	2010-02-21	SAS @ DET	1610612765	t	W	20	35	0.364	265	37	82	0.451	6	17	0.353	29	40	1	16	33	49	19	4	4	13	26	109	1610612759	2009	Regular Season	2009-10
0020900807	2010-02-19	MIL @ DET	1610612765	t	L	19	35	0.352	240	33	68	0.485	1	6	0.167	18	20	1	5	32	37	23	6	8	16	21	85	1610612749	2009	Regular Season	2009-10
0020000343	2000-12-16	SAS vs. PHX	1610612756	f	L				240	28	90	0.311	3	16	0.188	23	26	1	13	32	45	14	6	5	13	31	82	1610612759	2000	Regular Season	2000-01
0020900765	2010-02-09	MIL vs. DET	1610612765	f	W	18	32	0.36	240	37	84	0.44	5	12	0.417	14	17	1	17	29	46	19	6	3	10	18	93	1610612749	2009	Regular Season	2009-10
0020900698	2010-01-31	ORL @ DET	1610612765	t	L	15	31	0.326	240	31	79	0.392	5	16	0.313	19	25	1	12	31	43	20	3	3	11	25	86	1610612753	2009	Regular Season	2009-10
0020900639	2010-01-23	POR @ DET	1610612765	t	L	15	28	0.349	240	32	75	0.427	4	21	0.19	25	34	1	11	29	40	19	4	1	9	23	93	1610612757	2009	Regular Season	2009-10
0020900629	2010-01-22	IND @ DET	1610612765	t	L	15	27	0.357	240	35	85	0.412	1	9	0.111	22	31	1	16	29	45	20	6	4	15	18	93	1610612754	2009	Regular Season	2009-10
0020900547	2010-01-11	CHI vs. DET	1610612765	f	L	11	25	0.306	240	33	80	0.413	2	11	0.182	19	27	1	12	27	39	15	6	3	13	17	87	1610612741	2009	Regular Season	2009-10
0020900415	2009-12-23	TOR @ DET	1610612765	t	L	11	18	0.379	240	24	86	0.279	1	9	0.111	15	24	1	23	24	47	10	2	1	9	22	64	1610612761	2009	Regular Season	2009-10
0020900381	2009-12-18	OKC vs. DET	1610612765	f	L	11	15	0.423	240	39	84	0.464	5	14	0.357	15	16	1	16	24	40	13	6	5	12	31	98	1610612760	2009	Regular Season	2009-10
0020900365	2009-12-16	NOH vs. DET	1610612765	f	L	11	14	0.44	240	35	77	0.455	5	14	0.357	12	16	1	12	23	35	22	10	1	15	20	87	1610612740	2009	Regular Season	2009-10
0020900332	2009-12-12	GSW @ DET	1610612765	t	W	11	12	0.478	240	39	72	0.542	2	11	0.182	24	30	1	8	31	39	18	9	4	22	24	104	1610612744	2009	Regular Season	2009-10
0020900275	2009-12-04	MIL @ DET	1610612765	t	W	7	12	0.368	240	39	68	0.574	4	14	0.286	23	33	1	5	41	46	28	5	5	20	22	105	1610612749	2009	Regular Season	2009-10
0020900226	2009-11-27	LAC @ DET	1610612765	t	L	5	11	0.313	240	36	91	0.396	8	17	0.471	16	22	1	19	24	43	21	4	0	11	28	96	1610612746	2009	Regular Season	2009-10
0020900112	2009-11-11	CHA @ DET	1610612765	t	W	4	4	0.5	240	40	72	0.556	5	14	0.357	13	17	1	7	27	34	26	8	9	11	24	98	1610612766	2009	Regular Season	2009-10
0020900023		OKC @ DET	1610612765	t	L	1	1	0.5	240	26	70	0.371	5	17	0.294	26	34	1	9	34	43	12	6	5	15	27	83	1610612760	2009	Regular Season	2009-10
0020900010		MEM vs. DET	1610612765	f	W	1	0	1	240	37	72	0.514	6	16	0.375	16	29	1	10	29	39	20	5	4	9	27	96	1610612763	2009	Regular Season	2009-10
0010900073		MEM vs. DET	1610612765	f	L	3	3	0.5	240	32	71	0.451	3	9	0.333	27	36	1	11	21	32	14	8	2	18	30	94	1610612763	2009	Pre Season	2009-10
0010900066		DAL vs. DET	1610612765	f	L	3	2	0.6	240	33	79	0.418	4	12	0.333	18	25	1	9	31	40	19	10	2	18	23	88	1610612742	2009	Pre Season	2009-10
0010900043		ATL @ DET	1610612765	t	W	3	0	1	240	35	71	0.493	5	13	0.385	25	31	1	7	29	36	16	8	3	21	28	100	1610612737	2009	Pre Season	2009-10
0010900007		MIA @ DET	1610612765	t	W	1	0	1	240	30	63	0.476	2	11	0.182	25	38	1	11	29	40	16	4	6	22	28	87	1610612748	2009	Pre Season	2009-10
0020901131	2010-04-02	LAL vs. UTA	1610612762	f	L	50	27	0.649	240	38	85	0.447	4	15	0.267	12	21	1	9	36	45	22	6	4	14	26	92	1610612747	2009	Regular Season	2009-10
0020901119	2010-03-31	GSW @ UTA	1610612762	t	W	50	26	0.658	240	46	87	0.529	8	19	0.421	28	38	1	14	43	57	37	9	5	16	31	128	1610612744	2009	Regular Season	2009-10
0020900819	2010-02-20	MIA @ DAL	1610612742	t	W	35	21	0.625	240	33	73	0.452	3	16	0.188	28	33	1	9	27	36	24	7	3	7	14	97	1610612748	2009	Regular Season	2009-10
0020900812	2010-02-19	ORL vs. DAL	1610612742	f	W	34	21	0.618	240	38	84	0.452	5	15	0.333	14	18	1	8	37	45	23	9	7	10	16	95	1610612753	2009	Regular Season	2009-10
0020900660	2010-01-26	MIL @ DAL	1610612742	t	W	30	15	0.667	240	41	80	0.513	10	18	0.556	16	17	1	9	27	36	31	6	2	13	18	108	1610612749	2009	Regular Season	2009-10
0020900622	2010-01-21	LAC @ DEN	1610612743	t	W	28	14	0.667	240	34	71	0.479	11	22	0.5	26	37	1	11	38	49	20	7	6	17	17	105	1610612746	2009	Regular Season	2009-10
0020900566	2010-01-13	ORL @ DEN	1610612743	t	W	25	14	0.641	240	43	77	0.558	10	21	0.476	19	26	1	4	32	36	28	10	5	14	20	115	1610612753	2009	Regular Season	2009-10
0020900486	2010-01-02	UTA vs. DEN	1610612743	f	W	21	12	0.636	240	42	82	0.512	5	15	0.333	16	23	1	8	24	32	23	15	3	14	25	105	1610612762	2009	Regular Season	2009-10
0020900450	2009-12-28	SAC vs. DEN	1610612743	f	L	20	12	0.625	240	39	94	0.415	3	12	0.25	20	35	1	20	26	46	17	9	6	9	27	101	1610612758	2009	Regular Season	2009-10
0020901035	2010-03-20	NOH @ UTA	1610612762	t	W	45	25	0.643	240	43	77	0.558	3	13	0.231	17	26	1	11	30	41	28	12	4	12	20	106	1610612740	2009	Regular Season	2009-10
0020900933	2010-03-06	LAC @ UTA	1610612762	t	W	40	22	0.645	240	42	93	0.452	7	14	0.5	16	21	1	12	33	45	28	12	3	6	15	107	1610612746	2009	Regular Season	2009-10
0020900894	2010-03-01	LAC vs. UTA	1610612762	f	L	38	22	0.633	240	38	89	0.427	4	15	0.267	24	31	1	15	25	40	30	15	7	12	22	104	1610612746	2009	Regular Season	2009-10
0020900854	2010-02-24	CHA @ UTA	1610612762	t	W	37	20	0.649	240	39	82	0.476	9	21	0.429	15	23	1	15	27	42	25	7	2	14	24	102	1610612766	2009	Regular Season	2009-10
0025000069	1950-11-25	FTW @ TCB	1610612737	t	W				0	29						27	38	1			0						85	1610612765	1950	Regular Season	1950-51
0040000001	2001-04-21	UTA vs. DAL	1610612742	f	L	0	1	0	240	31	72	0.431	7	20	0.35	17	18	1	9	28	37	15	4	6	16	23	86	1610612762	2000	Playoffs	2000-01
0020900590	2010-01-16	MIL @ UTA	1610612762	t	W	23	17	0.575	240	44	78	0.564	8	16	0.5	16	26	1	6	37	43	28	13	3	20	17	112	1610612749	2009	Regular Season	2009-10
0020900547	2010-01-11	DET @ CHI	1610612741	t	W	16	20	0.444	240	48	84	0.571	8	19	0.421	16	21	1	10	36	46	29	9	3	11	23	120	1610612765	2009	Regular Season	2009-10
0020900432	2009-12-26	NOH @ CHI	1610612741	t	W	11	17	0.393	240	42	91	0.462	4	9	0.444	8	11	1	10	41	51	28	5	8	15	13	96	1610612740	2009	Regular Season	2009-10
0020900496	2010-01-04	NOH @ UTA	1610612762	t	L	18	16	0.529	240	33	87	0.379	7	14	0.5	14	16	1	14	29	43	23	6	1	13	21	87	1610612740	2009	Regular Season	2009-10
0020900486	2010-01-02	DEN @ UTA	1610612762	t	L	18	15	0.545	240	36	71	0.507	3	12	0.25	20	27	1	9	32	41	20	9	6	25	22	95	1610612743	2009	Regular Season	2009-10
0020900472	2009-12-31	OKC vs. UTA	1610612762	f	L	18	14	0.563	240	37	90	0.411	0	9	0	12	17	1	17	27	44	20	8	5	14	22	86	1610612760	2009	Regular Season	2009-10
0020900401	2009-12-21	ORL vs. UTA	1610612762	f	L	16	12	0.571	240	36	89	0.404	7	18	0.389	20	27	1	8	30	38	26	6	3	15	26	99	1610612753	2009	Regular Season	2009-10
0020900374	2009-12-18	ATL vs. UTA	1610612762	f	L	15	11	0.577	240	30	70	0.429	2	10	0.2	21	33	1	8	36	44	24	8	5	23	24	83	1610612737	2009	Regular Season	2009-10
0020900349	2009-12-14	MIN @ UTA	1610612762	t	L	14	10	0.583	240	41	81	0.506	5	15	0.333	21	37	1	7	29	36	28	5	6	12	26	108	1610612750	2009	Regular Season	2009-10
0020900319	2009-12-10	ORL @ UTA	1610612762	t	W	13	9	0.591	240	42	84	0.5	6	22	0.273	30	46	1	13	33	46	28	7	2	6	20	120	1610612753	2009	Regular Season	2009-10
0020900316	2009-12-09	LAL vs. UTA	1610612762	f	L	12	9	0.571	240	29	86	0.337	4	17	0.235	15	19	1	15	32	47	16	5	3	13	21	77	1610612747	2009	Regular Season	2009-10
0020900388	2009-12-19	NJN vs. LAL	1610612747	f	W	21	4	0.84	240	43	87	0.494	7	22	0.318	10	13	1	11	39	50	29	5	2	12	23	103	1610612751	2009	Regular Season	2009-10
0020900363	2009-12-16	MIL vs. LAL	1610612747	f	W	20	4	0.833	265	37	78	0.474	4	16	0.25	29	33	1	6	41	47	18	5	7	17	22	107	1610612749	2009	Regular Season	2009-10
0020900206	2009-11-24	OKC @ UTA	1610612762	t	L	7	7	0.5	240	38	77	0.494	3	10	0.3	15	18	1	11	26	37	24	5	3	24	20	94	1610612760	2009	Regular Season	2009-10
0020900167	2009-11-18	TOR @ UTA	1610612762	t	W	5	6	0.455	240	41	84	0.488	3	11	0.273	19	29	1	13	36	49	25	7	3	10	18	104	1610612761	2009	Regular Season	2009-10
0020900111	2009-11-11	BOS vs. UTA	1610612762	f	L	3	5	0.375	240	37	79	0.468	0	10	0	12	18	1	17	22	39	18	7	3	21	20	86	1610612738	2009	Regular Season	2009-10
0020900071	2009-11-05	SAS @ UTA	1610612762	t	W	2	3	0.4	240	44	83	0.53	1	7	0.143	24	30	1	14	27	41	23	9	5	10	25	113	1610612759	2009	Regular Season	2009-10
0020900048	2009-11-02	HOU @ UTA	1610612762	t	L	1	2	0.333	240	32	71	0.451	3	11	0.273	29	34	1	8	30	38	18	8	7	19	26	96	1610612745	2009	Regular Season	2009-10
0020900029		LAC @ UTA	1610612762	t	W	1	1	0.5	240	45	90	0.5	2	9	0.222	19	25	1	12	36	48	26	3	5	10	25	111	1610612746	2009	Regular Season	2009-10
0020900014		DEN vs. UTA	1610612762	f	L	0	1	0	240	37	81	0.457	6	10	0.6	25	29	1	10	29	39	26	3	4	15	20	105	1610612743	2009	Regular Season	2009-10
0010900072		LAC vs. UTA	1610612762	f	L	3	2	0.6	240	34	73	0.466	4	10	0.4	24	37	1	13	22	35	24	12	3	20	29	96	1610612746	2009	Pre Season	2009-10
0010900063		POR @ UTA	1610612762	t	W	3	1	0.75	240	36	69	0.522	5	10	0.5	22	28	1	12	24	36	20	9	5	16	32	99	1610612757	2009	Pre Season	2009-10
0010900014		CHI vs. UTA	1610612762	f	L	1	1	0.5	240	32	75	0.427	5	14	0.357	32	41	1	14	21	35	18	11	6	15	26	101	1610612741	2009	Pre Season	2009-10
0010900001		DEN @ UTA	1610612762	t	W	1	0	1	240	35	81	0.432	7	13	0.538	26	46	1	17	27	44	26	14	1	10	30	103	1610612743	2009	Pre Season	2009-10
0040900234	2010-05-10	LAL @ UTA	1610612762	t	L	4	6	0.4	240	37	81	0.457	4	16	0.25	18	27	1	13	32	45	16	4	8	13	28	96	1610612747	2009	Playoffs	2009-10
0040900172	2010-04-19	DEN vs. UTA	1610612762	f	W	1	1	0.5	240	36	68	0.529	6	13	0.462	36	47	1	6	26	32	26	7	4	18	30	114	1610612743	2009	Playoffs	2009-10
0025000029	1950-11-12	ROC @ TCB	1610612737	t	W				0	29						24	40	1			0						82	1610612758	1950	Regular Season	1950-51
0020901185	2010-04-09	SAS vs. MEM	1610612763	f	W	40	39	0.506	240	43	88	0.489	4	9	0.444	17	25	1	16	32	48	19	9	5	10	23	107	1610612759	2009	Regular Season	2009-10
0020901155	2010-04-06	HOU @ MEM	1610612763	t	L	39	38	0.506	240	45	92	0.489	1	5	0.2	12	16	1	14	28	42	15	7	8	16	22	103	1610612745	2009	Regular Season	2009-10
0020901067	2010-03-24	GSW vs. MEM	1610612763	f	L	38	34	0.528	240	41	90	0.456	3	13	0.231	25	33	1	16	25	41	19	11	5	19	23	110	1610612744	2009	Regular Season	2009-10
0020901032	2010-03-20	GSW @ MEM	1610612763	t	W	37	33	0.529	240	49	98	0.5	10	18	0.556	15	18	1	16	38	54	23	7	6	16	15	123	1610612744	2009	Regular Season	2009-10
0020900978	2010-03-13	DEN @ MEM	1610612763	t	L	35	32	0.522	240	39	78	0.5	5	17	0.294	25	32	1	9	21	30	19	4	2	9	19	108	1610612743	2009	Regular Season	2009-10
0020900954	2010-03-10	BOS vs. MEM	1610612763	f	W	34	31	0.523	240	44	80	0.55	9	16	0.563	14	19	1	9	39	48	21	3	3	15	23	111	1610612738	2009	Regular Season	2009-10
0020900847	2010-02-24	WAS vs. MEM	1610612763	f	W	29	28	0.509	240	42	87	0.483	3	10	0.3	12	18	1	15	31	46	23	6	6	10	18	99	1610612764	2009	Regular Season	2009-10
0020900808	2010-02-19	MIA @ MEM	1610612763	t	L	27	27	0.5	290	34	89	0.382	5	20	0.25	14	18	1	9	36	45	21	9	6	20	26	87	1610612748	2009	Regular Season	2009-10
0020900785	2010-02-16	PHX @ MEM	1610612763	t	L	26	26	0.5	240	32	90	0.356	8	19	0.421	23	37	1	15	31	46	17	9	3	11	23	95	1610612756	2009	Regular Season	2009-10
0020900764	2010-02-09	ATL @ MEM	1610612763	t	L	26	25	0.51	240	40	80	0.5	4	14	0.286	10	12	1	10	22	32	22	9	3	12	17	94	1610612737	2009	Regular Season	2009-10
0020900555	2010-01-12	LAC @ MEM	1610612763	t	W	19	18	0.514	240	38	81	0.469	4	9	0.444	24	31	1	15	27	42	22	6	4	14	20	104	1610612746	2009	Regular Season	2009-10
0020900504	2010-01-05	POR vs. MEM	1610612763	f	W	17	16	0.515	240	41	79	0.519	6	12	0.5	21	34	1	14	23	37	19	7	2	11	19	109	1610612757	2009	Regular Season	2009-10
0020900122	2009-11-12	CLE @ MIA	1610612748	t	L	6	2	0.75	240	35	76	0.461	7	22	0.318	27	37	1	7	30	37	13	5	6	10	23	104	1610612739	2009	Regular Season	2009-10
0040900135	2010-04-27	BOS vs. MIA	1610612748	f	L	1	4	0.2	240	31	79	0.392	5	20	0.25	19	22	1	11	27	38	18	6	7	18	21	86	1610612738	2009	Playoffs	2009-10
0020900377	2009-12-18	IND @ MEM	1610612763	t	W	11	15	0.423	240	42	89	0.472	8	14	0.571	15	21	1	14	34	48	23	7	5	16	23	107	1610612754	2009	Regular Season	2009-10
0020900275	2009-12-04	DET vs. MIL	1610612749	f	L	9	9	0.5	240	36	83	0.434	10	30	0.333	14	19	1	3	27	30	23	6	4	9	28	96	1610612765	2009	Regular Season	2009-10
0021001206	2011-04-11	DET vs. CLE	1610612739	f	W	18	63	0.222	240	39	84	0.464	6	19	0.316	26	34	1	9	25	34	28	9	3	6	25	110	1610612765	2010	Regular Season	2010-11
0021001190	2011-04-09	MIL vs. CLE	1610612739	f	L	17	63	0.213	240	37	77	0.481	7	17	0.412	20	24	1	8	30	38	19	6	6	13	18	101	1610612749	2010	Regular Season	2010-11
0021001123	2011-04-01	WAS vs. CLE	1610612739	f	L	15	60	0.2	240	38	82	0.463	5	22	0.227	26	32	1	12	26	38	22	6	5	8	24	107	1610612764	2010	Regular Season	2010-11
0021001011	2011-03-16	SAC vs. CLE	1610612739	f	W	13	53	0.197	240	38	74	0.514	2	9	0.222	19	30	1	7	35	42	16	7	3	16	18	97	1610612758	2010	Regular Season	2010-11
0021000985	2011-03-13	OKC @ CLE	1610612739	t	L	12	53	0.185	240	27	80	0.338	5	14	0.357	16	26	1	18	36	54	16	5	4	17	15	75	1610612760	2010	Regular Season	2010-11
0020900240	2009-11-29	LAC vs. MEM	1610612763	f	L	6	11	0.353	240	37	76	0.487	3	15	0.2	11	18	1	6	24	30	23	12	6	16	21	88	1610612746	2009	Regular Season	2009-10
0020900232	2009-11-27	POR vs. MEM	1610612763	f	W	6	10	0.375	240	43	80	0.538	4	8	0.5	16	19	1	11	31	42	23	4	7	9	19	106	1610612757	2009	Regular Season	2009-10
0020900217	2009-11-25	PHX vs. MEM	1610612763	f	L	5	10	0.333	240	45	94	0.479	1	8	0.125	20	25	1	22	27	49	15	4	1	14	19	111	1610612756	2009	Regular Season	2009-10
0020900174	2009-11-20	PHI vs. MEM	1610612763	f	W	4	8	0.333	240	41	79	0.519	3	11	0.273	17	25	1	17	31	48	22	10	3	20	17	102	1610612755	2009	Regular Season	2009-10
0020900164	2009-11-18	LAC @ MEM	1610612763	t	W	3	8	0.273	240	44	81	0.543	2	10	0.2	16	19	1	9	29	38	23	7	4	12	23	106	1610612746	2009	Regular Season	2009-10
0021000273	2010-12-02	MIA @ CLE	1610612739	t	L	7	11	0.389	240	27	76	0.355	7	19	0.368	29	37	1	9	26	35	21	6	0	13	19	90	1610612748	2010	Regular Season	2010-11
0021000223	2010-11-26	ORL vs. CLE	1610612739	f	L	6	9	0.4	240	40	85	0.471	8	21	0.381	12	20	1	11	28	39	25	7	3	13	25	100	1610612753	2010	Regular Season	2010-11
0021000210	2010-11-24	MIL @ CLE	1610612739	t	W	6	8	0.429	240	32	76	0.421	6	21	0.286	13	19	1	4	36	40	20	2	4	12	16	83	1610612749	2010	Regular Season	2010-11
0021000187	2010-11-20	SAS vs. CLE	1610612739	f	L	5	7	0.417	240	38	80	0.475	5	10	0.5	11	18	1	9	29	38	18	5	6	16	17	92	1610612759	2010	Regular Season	2010-11
0011000002		NJN vs. MAC	93	f	L	0	1	0	240	24	78	0.308	6	19	0.316	16	25	1	12	25	37	14	10	2	21	30	70	1610612751	2010	Pre Season	2010-11
0025000353	1951-03-18	SYR vs. BOS	1610612738	f	L				0	31						27	39	1			0						89	1610612755	1950	Regular Season	1950-51
0020900069	2009-11-04	GSW vs. MEM	1610612763	f	L	1	4	0.2	240	39	80	0.488	3	9	0.333	24	36	1	13	33	46	24	8	4	17	20	105	1610612744	2009	Regular Season	2009-10
0020900010		DET @ MEM	1610612763	t	L	0	1	0	240	26	72	0.361	2	12	0.167	20	31	1	17	32	49	10	3	3	14	26	74	1610612765	2009	Regular Season	2009-10
0010900073		DET @ MEM	1610612763	t	W	2	4	0.333	240	41	78	0.526	8	20	0.4	25	34	1	12	27	39	25	7	10	19	27	115	1610612765	2009	Pre Season	2009-10
0010900044		DAL vs. MEM	1610612763	f	L	1	2	0.333	240	41	83	0.494	5	17	0.294	20	24	1	12	27	39	27	12	2	23	32	107	1610612742	2009	Pre Season	2009-10
0010900019		OKC @ MEM	1610612763	t	W	1	1	0.5	240	29	64	0.453	5	18	0.278	36	47	1	11	29	40	18	6	4	18	24	99	1610612760	2009	Pre Season	2009-10
0010900009		WAS vs. MEM	1610612763	f	L	0	1	0	240	39	95	0.411	3	15	0.2	11	24	0	24	36	60	26	11	10	22	30	92	1610612764	2009	Pre Season	2009-10
0025000351	1951-03-17	ROC vs. BOS	1610612738	f	L				0	38						13	21	1			0						89	1610612758	1950	Regular Season	1950-51
0021000023		NYK @ BOS	1610612738	t	W	2	1	0.667	240	44	91	0.484	5	16	0.313	12	18	1	14	40	54	33	2	1	17	23	105	1610612752	2010	Regular Season	2010-11
0021000004		CLE vs. BOS	1610612738	f	L	1	1	0.5	240	34	72	0.472	3	12	0.25	16	21	1	6	32	38	24	8	1	19	24	87	1610612739	2010	Regular Season	2010-11
0011000104		NJN @ BOS	1610612738	t	W	7	1	0.875	240	42	74	0.568	5	11	0.455	18	24	1	8	27	35	28	11	1	19	24	107	1610612751	2010	Pre Season	2010-11
0020901164	2010-04-07	NOH vs. CHA	1610612766	f	W	42	36	0.538	240	36	74	0.486	11	24	0.458	21	24	1	10	31	41	22	8	6	22	20	104	1610612740	2009	Regular Season	2009-10
0020901108	2010-03-31	PHI @ CHA	1610612766	t	W	39	35	0.527	240	35	75	0.467	6	20	0.3	27	35	1	12	30	42	22	11	6	16	12	103	1610612755	2009	Regular Season	2009-10
0025000335	1951-03-11	MNL vs. BOS	1610612738	f	L				0	38						20	28	1			0						96	1610612747	1950	Regular Season	1950-51
0021001206	2011-04-11	CLE @ DET	1610612765	t	L	29	52	0.358	240	38	74	0.514	4	9	0.444	21	28	1	12	33	45	22	3	7	16	27	101	1610612739	2010	Regular Season	2010-11
0020901005	2010-03-17	OKC @ CHA	1610612766	t	W	35	32	0.522	240	37	77	0.481	5	7	0.714	21	32	1	6	34	40	18	5	12	9	17	100	1610612760	2009	Regular Season	2009-10
0020900945	2010-03-09	MIA @ CHA	1610612766	t	W	31	31	0.5	240	28	72	0.389	5	15	0.333	22	30	1	11	36	47	22	4	8	14	13	83	1610612748	2009	Regular Season	2009-10
0020900914	2010-03-05	LAL @ CHA	1610612766	t	W	29	31	0.483	240	36	70	0.514	6	12	0.5	20	27	1	8	33	41	22	13	8	19	24	98	1610612747	2009	Regular Season	2009-10
0020900901	2010-03-03	BOS vs. CHA	1610612766	f	L	28	31	0.475	240	27	75	0.36	0	9	0	26	30	1	13	31	44	20	10	4	14	21	80	1610612738	2009	Regular Season	2009-10
0020900854	2010-02-24	UTA vs. CHA	1610612766	f	L	27	29	0.482	240	28	68	0.412	7	21	0.333	30	34	1	8	26	34	18	11	8	11	23	93	1610612762	2009	Regular Season	2009-10
0020900836	2010-02-22	LAC vs. CHA	1610612766	f	L	27	28	0.491	240	34	78	0.436	5	22	0.227	21	28	1	10	24	34	28	15	7	13	17	94	1610612746	2009	Regular Season	2009-10
0021001214	2011-04-12	POR vs. MEM	1610612763	f	L	46	35	0.568	240	36	79	0.456	6	12	0.5	11	18	1	15	27	42	16	3	2	15	23	89	1610612757	2010	Regular Season	2010-11
0021001157	2011-04-05	LAC @ MEM	1610612763	t	L	44	34	0.564	240	34	86	0.395	1	9	0.111	12	18	1	14	33	47	11	14	7	14	19	81	1610612746	2010	Regular Season	2010-11
0021000958	2011-03-09	NYK @ MEM	1610612763	t	L	36	30	0.545	240	36	67	0.537	3	5	0.6	33	35	1	5	26	31	18	13	7	16	14	108	1610612752	2010	Regular Season	2010-11
0020900627	2010-01-22	ATL vs. CHA	1610612766	f	L	21	20	0.512	240	32	69	0.464	3	13	0.231	22	30	1	10	24	34	23	5	4	17	15	89	1610612737	2009	Regular Season	2009-10
0020900597	2010-01-18	SAC @ CHA	1610612766	t	W	20	19	0.513	240	39	83	0.47	5	16	0.313	22	33	1	11	23	34	19	9	3	10	23	105	1610612758	2009	Regular Season	2009-10
0025000314	1951-03-01	NYK @ BOS	1610612738	t	L				0	27						24	30	1			0						78	1610612752	1950	Regular Season	1950-51
0020900445	2009-12-28	MIL @ CHA	1610612766	t	W	12	17	0.414	240	34	81	0.42	4	18	0.222	22	28	1	10	33	43	23	4	8	14	20	94	1610612749	2009	Regular Season	2009-10
0020900399	2009-12-20	NYK vs. CHA	1610612766	f	L	10	16	0.385	240	38	84	0.452	5	18	0.278	13	16	1	15	29	44	19	5	2	17	27	94	1610612752	2009	Regular Season	2009-10
0020900359	2009-12-16	IND vs. CHA	1610612766	f	L	10	14	0.417	240	32	75	0.427	4	17	0.235	30	40	1	9	29	38	16	8	1	18	22	98	1610612754	2009	Regular Season	2009-10
0020900300	2009-12-08	DEN @ CHA	1610612766	t	W	9	11	0.45	240	35	76	0.461	6	14	0.429	31	37	1	14	29	43	14	13	6	18	26	107	1610612743	2009	Regular Season	2009-10
0021000985	2011-03-13	CLE vs. OKC	1610612760	f	W	42	23	0.646	240	38	84	0.452	7	23	0.304	12	14	1	8	36	44	25	13	11	10	20	95	1610612739	2010	Regular Season	2010-11
0020900234	2009-11-28	WAS vs. CHA	1610612766	f	W	7	9	0.438	240	35	76	0.461	4	10	0.4	18	25	1	10	31	41	21	9	3	12	17	92	1610612764	2009	Regular Season	2009-10
0020900161	2009-11-18	PHI vs. CHA	1610612766	f	L	3	8	0.273	240	30	71	0.423	7	24	0.292	17	24	1	10	31	41	20	9	2	16	13	84	1610612755	2009	Regular Season	2009-10
0020900112	2009-11-11	DET vs. CHA	1610612766	f	L	3	5	0.375	240	28	64	0.438	4	15	0.267	15	26	1	11	22	33	17	3	2	19	20	75	1610612765	2009	Regular Season	2009-10
0020900072	2009-11-06	ATL @ CHA	1610612766	t	W	3	2	0.6	240	39	83	0.47	11	18	0.611	14	18	1	12	44	56	24	2	7	15	22	103	1610612737	2009	Regular Season	2009-10
0025000243	1951-02-02	SYR @ BOS	1610612738	t	W				0	32						32	38	1			0						96	1610612755	1950	Regular Season	1950-51
0020900019		NYK @ CHA	1610612766	t	W	1	1	0.5	290	35	92	0.38	3	18	0.167	29	36	1	12	43	55	18	8	6	15	19	102	1610612752	2009	Regular Season	2009-10
0021000767	2011-02-08	LAC @ ORL	1610612753	t	W	33	20	0.623	240	35	81	0.432	10	30	0.333	21	34	1	17	32	49	22	9	1	16	18	101	1610612746	2010	Regular Season	2010-11
0021000737	2011-02-04	WAS vs. ORL	1610612753	f	W	32	19	0.627	240	42	92	0.457	12	31	0.387	14	23	1	17	37	54	24	10	2	12	15	110	1610612764	2010	Regular Season	2010-11
0021000730	2011-02-03	MIA @ ORL	1610612753	t	L	31	19	0.62	240	36	85	0.424	12	33	0.364	16	31	1	17	27	44	20	4	0	10	26	100	1610612748	2010	Regular Season	2010-11
0021000668	2011-01-26	IND vs. ORL	1610612753	f	W	30	16	0.652	240	41	82	0.5	16	34	0.471	13	19	1	8	38	46	20	5	4	13	23	111	1610612754	2010	Regular Season	2010-11
0021000648	2011-01-22	HOU vs. ORL	1610612753	f	W	29	15	0.659	240	46	87	0.529	13	32	0.406	13	19	1	11	35	46	26	0	7	10	19	118	1610612745	2010	Regular Season	2010-11
0021000630	2011-01-21	TOR @ ORL	1610612753	t	W	28	15	0.651	240	42	89	0.472	9	27	0.333	19	27	1	20	40	60	21	5	4	9	14	112	1610612761	2010	Regular Season	2010-11
0025000235	1951-01-30	SYR @ BOS	1610612738	t	W				0	30						36	46	1			0						96	1610612755	1950	Regular Season	1950-51
0010900089		MIL @ CHA	1610612766	t	W	2	5	0.286	240	33	69	0.478	5	18	0.278	23	30	1	7	30	37	16	10	7	25	26	94	1610612749	2009	Pre Season	2009-10
0010900076		LAL vs. CHA	1610612766	f	L	1	4	0.2	240	27	72	0.375	5	19	0.263	28	37	1	11	29	40	17	5	3	22	34	87	1610612747	2009	Pre Season	2009-10
0040900113	2010-04-24	ORL @ CHA	1610612766	t	L	0	3	0	240	31	74	0.419	5	23	0.217	19	23	1	6	27	33	17	10	5	14	27	86	1610612753	2009	Playoffs	2009-10
0020901183	2010-04-09	PHX @ OKC	1610612760	t	W	49	30	0.62	240	35	88	0.398	4	13	0.308	22	27	1	12	27	39	16	11	9	12	22	96	1610612756	2009	Regular Season	2009-10
0021000970	2011-03-11	TOR vs. IND	1610612754	f	L	27	38	0.415	240	35	78	0.449	7	15	0.467	21	27	1	13	21	34	18	9	1	14	24	98	1610612761	2010	Regular Season	2010-11
0021000960	2011-03-09	MIN vs. IND	1610612754	f	L	27	37	0.422	240	24	81	0.296	4	23	0.174	23	34	1	7	39	46	7	12	8	17	30	75	1610612750	2010	Regular Season	2010-11
0021000921	2011-03-04	DAL vs. IND	1610612754	f	L	27	34	0.443	240	38	78	0.487	9	19	0.474	23	28	1	6	25	31	19	11	0	17	23	108	1610612742	2010	Regular Season	2010-11
0021000908	2011-03-02	OKC vs. IND	1610612754	f	L	27	33	0.45	240	28	82	0.341	3	13	0.231	30	39	1	10	33	43	16	9	5	17	25	89	1610612760	2010	Regular Season	2010-11
0021000862	2011-02-25	UTA @ IND	1610612754	t	L	26	31	0.456	240	31	89	0.348	2	14	0.143	20	26	1	20	26	46	10	6	10	13	17	84	1610612762	2010	Regular Season	2010-11
0021000839	2011-02-22	WAS vs. IND	1610612754	f	W	25	30	0.455	240	38	88	0.432	3	16	0.188	34	45	1	13	38	51	14	10	9	14	22	113	1610612764	2010	Regular Season	2010-11
0020901111	2010-03-31	BOS vs. OKC	1610612760	f	W	46	28	0.622	240	38	75	0.507	5	11	0.455	28	34	1	11	25	36	22	6	5	12	21	109	1610612738	2009	Regular Season	2009-10
0020901078	2010-03-26	LAL @ OKC	1610612760	t	W	44	27	0.62	240	37	77	0.481	2	18	0.111	15	18	1	8	34	42	15	12	4	12	17	91	1610612747	2009	Regular Season	2009-10
0020901065	2010-03-24	HOU @ OKC	1610612760	t	W	43	27	0.614	240	47	80	0.588	8	16	0.5	20	22	1	6	35	41	30	5	12	13	20	122	1610612745	2009	Regular Season	2009-10
0020901049	2010-03-22	SAS @ OKC	1610612760	t	L	42	27	0.609	240	33	73	0.452	2	13	0.154	28	32	1	7	32	39	16	5	8	12	23	96	1610612759	2009	Regular Season	2009-10
0020901005	2010-03-17	CHA vs. OKC	1610612760	f	L	41	25	0.621	240	37	82	0.451	2	13	0.154	16	18	1	9	34	43	22	5	7	13	26	92	1610612766	2009	Regular Season	2009-10
0021000669	2011-01-26	MEM @ NJN	1610612751	t	W	14	32	0.304	240	36	82	0.439	9	17	0.529	12	14	1	12	27	39	26	7	5	11	18	93	1610612763	2010	Regular Season	2010-11
0021000640	2011-01-22	DAL @ NJN	1610612751	t	L	12	32	0.273	240	32	72	0.444	5	15	0.333	17	21	1	6	33	39	23	4	5	17	25	86	1610612742	2010	Regular Season	2010-11
0021000629	2011-01-21	DET @ NJN	1610612751	t	W	12	31	0.279	240	36	72	0.5	5	11	0.455	12	14	1	8	36	44	23	6	7	14	24	89	1610612765	2010	Regular Season	2010-11
0020900924	2010-03-05	LAC vs. OKC	1610612760	f	W	37	24	0.607	240	36	79	0.456	5	14	0.357	27	36	1	13	40	53	23	13	11	14	18	104	1610612746	2009	Regular Season	2009-10
0020900817	2010-02-20	NYK vs. OKC	1610612760	f	W	32	21	0.604	265	43	89	0.483	5	13	0.385	30	41	1	16	35	51	18	8	4	18	25	121	1610612752	2009	Regular Season	2009-10
0020100796	2002-02-24	PHX vs. SAS	1610612759	f	L				240	32	78	0.41	2	15	0.133	17	23	1	7	26	33	18	5	5	8	15	83	1610612756	2001	Regular Season	2001-02
0020100788	2002-02-23	MIN @ SAS	1610612759	t	L				240	33	70	0.471	6	13	0.462	16	19	1	4	21	25	18	6	5	22	17	88	1610612750	2001	Regular Season	2001-02
0020900638	2010-01-23	CLE vs. OKC	1610612760	f	L	24	20	0.545	240	33	86	0.384	5	11	0.455	28	33	1	17	27	44	15	9	0	8	25	99	1610612739	2009	Regular Season	2009-10
0020900548	2010-01-11	NYK @ OKC	1610612760	t	W	21	16	0.568	240	41	88	0.466	4	17	0.235	20	24	1	13	34	47	17	15	6	14	17	106	1610612752	2009	Regular Season	2009-10
0020900484	2010-01-02	MIL vs. OKC	1610612760	f	L	18	15	0.545	265	36	84	0.429	2	14	0.143	23	31	1	10	39	49	23	4	10	15	23	97	1610612749	2009	Regular Season	2009-10
0020900472	2009-12-31	UTA @ OKC	1610612760	t	W	18	14	0.563	240	35	74	0.473	3	11	0.273	14	28	0	10	33	43	24	5	5	19	19	87	1610612762	2009	Regular Season	2009-10
0020900446	2009-12-28	NJN vs. OKC	1610612760	f	W	16	14	0.533	240	36	76	0.474	0	12	0	33	40	1	13	30	43	21	10	5	13	18	105	1610612751	2009	Regular Season	2009-10
0020900381	2009-12-18	DET @ OKC	1610612760	t	W	13	12	0.52	240	37	74	0.5	8	15	0.533	27	36	1	14	24	38	24	6	10	12	16	109	1610612765	2009	Regular Season	2009-10
0020900366	2009-12-16	DAL @ OKC	1610612760	t	L	12	12	0.5	240	34	81	0.42	4	17	0.235	14	23	1	15	30	45	17	6	4	14	19	86	1610612742	2009	Regular Season	2009-10
0020900298	2009-12-07	GSW @ OKC	1610612760	t	W	11	9	0.55	240	35	83	0.422	5	16	0.313	29	35	1	15	42	57	21	10	3	18	19	104	1610612744	2009	Regular Season	2009-10
0020900206	2009-11-24	UTA vs. OKC	1610612760	f	W	8	7	0.533	240	37	76	0.487	8	18	0.444	22	25	1	6	25	31	25	10	6	16	18	104	1610612762	2009	Regular Season	2009-10
0021000531	2011-01-07	MIN vs. POR	1610612757	f	W	20	17	0.541	240	40	86	0.465	9	23	0.391	19	22	1	18	27	45	23	10	4	14	18	108	1610612750	2010	Regular Season	2010-11
0021000461	2010-12-28	DEN vs. POR	1610612757	f	L	16	16	0.5	240	32	80	0.4	6	13	0.462	7	8	1	11	27	38	17	9	10	14	20	77	1610612743	2010	Regular Season	2010-11
0021000452	2010-12-27	UTA vs. POR	1610612757	f	W	16	15	0.516	240	33	70	0.471	5	17	0.294	25	30	1	10	31	41	20	10	8	16	22	96	1610612762	2010	Regular Season	2010-11
0021000412	2010-12-20	MIL @ POR	1610612757	t	W	15	14	0.517	240	39	78	0.5	8	22	0.364	20	25	1	14	29	43	27	5	6	10	18	106	1610612749	2010	Regular Season	2010-11
0021000377	2010-12-15	DAL vs. POR	1610612757	f	L	12	14	0.462	240	42	85	0.494	3	14	0.214	11	18	1	12	25	37	26	5	1	8	17	98	1610612742	2010	Regular Season	2010-11
0020900057	2009-11-03	LAL @ OKC	1610612760	t	L	2	2	0.5	265	38	88	0.432	6	23	0.261	16	19	1	13	24	37	23	14	7	21	23	98	1610612747	2009	Regular Season	2009-10
0020900023		DET vs. OKC	1610612760	f	W	2	0	1	240	33	76	0.434	2	11	0.182	23	30	1	9	36	45	23	6	5	11	28	91	1610612765	2009	Regular Season	2009-10
0021000348	2010-12-11	MIA @ SAC	1610612758	t	L	5	16	0.238	240	33	90	0.367	6	18	0.333	11	21	1	13	23	36	17	6	4	11	21	83	1610612748	2010	Regular Season	2010-11
0010900019		MEM vs. OKC	1610612760	f	L	0	1	0	240	34	72	0.472	2	13	0.154	21	28	1	5	25	30	21	10	3	14	36	91	1610612763	2009	Pre Season	2009-10
0040900144	2010-04-24	LAL @ OKC	1610612760	t	W	2	2	0.5	240	31	76	0.408	6	18	0.333	42	48	1	13	37	50	15	8	7	8	23	110	1610612747	2009	Playoffs	2009-10
0025000286	1951-02-18	SYR vs. MNL	1610612747	f	L				0	31						18	34	1			0						80	1610612755	1950	Regular Season	1950-51
0021000454	2010-12-27	GSW vs. PHI	1610612755	f	L	12	19	0.387	240	38	88	0.432	4	17	0.235	15	20	1	18	36	54	25	4	3	17	15	95	1610612744	2010	Regular Season	2010-11
0021000361	2010-12-14	NJN vs. PHI	1610612755	f	W	9	15	0.375	240	30	74	0.405	6	16	0.375	16	19	1	5	31	36	20	3	4	12	20	82	1610612751	2010	Regular Season	2010-11
0021000327	2010-12-09	BOS @ PHI	1610612755	t	L	7	15	0.318	240	37	81	0.457	9	19	0.474	18	23	1	15	24	39	22	5	3	11	17	101	1610612738	2010	Regular Season	2010-11
0021000278	2010-12-03	ATL vs. PHI	1610612755	f	L	5	14	0.263	240	36	83	0.434	3	12	0.25	13	19	1	9	39	48	26	6	2	11	22	88	1610612737	2010	Regular Season	2010-11
0020901159	2010-04-07	BOS @ TOR	1610612761	t	L	38	40	0.487	240	43	90	0.478	6	17	0.353	12	12	1	10	22	32	24	7	6	9	27	104	1610612738	2009	Regular Season	2009-10
0025000205	1951-01-18	TCB @ BOS	1610612738	t	W				0	39						27	35	1			0						105	1610612737	1950	Regular Season	1950-51
0020901091	2010-03-28	MIA vs. TOR	1610612761	f	L	35	37	0.486	240	35	72	0.486	7	15	0.467	17	20	1	5	24	29	19	10	2	13	24	94	1610612748	2009	Regular Season	2009-10
0025000199	1951-01-14	PHW @ BOS	1610612738	t	W				0	34						30	37	1			0						98	1610612744	1950	Regular Season	1950-51
0020901031	2010-03-20	NJN vs. TOR	1610612761	f	W	34	34	0.5	240	42	83	0.506	4	12	0.333	12	14	1	11	36	47	17	10	4	13	25	100	1610612751	2009	Regular Season	2009-10
0020901008	2010-03-17	ATL @ TOR	1610612761	t	W	33	33	0.5	240	41	90	0.456	4	12	0.333	20	30	1	12	34	46	23	8	1	4	20	106	1610612737	2009	Regular Season	2009-10
0020900989	2010-03-14	POR vs. TOR	1610612761	f	L	32	33	0.492	240	39	71	0.549	5	15	0.333	15	19	1	9	25	34	21	2	1	11	25	98	1610612757	2009	Regular Season	2009-10
0020900816	2010-02-20	WAS @ TOR	1610612761	t	W	31	24	0.564	240	38	73	0.521	7	13	0.538	26	32	1	14	24	38	21	4	7	13	19	109	1610612764	2009	Regular Season	2009-10
0020900810	2010-02-19	NJN vs. TOR	1610612761	f	W	30	24	0.556	240	43	72	0.597	6	12	0.5	14	25	1	4	36	40	30	5	4	15	19	106	1610612751	2009	Regular Season	2009-10
0020900770	2010-02-10	PHI @ TOR	1610612761	t	W	29	23	0.558	240	40	85	0.471	3	11	0.273	21	31	1	11	32	43	23	11	3	13	15	104	1610612755	2009	Regular Season	2009-10
0020900720	2010-02-03	NJN @ TOR	1610612761	t	W	27	23	0.54	240	37	78	0.474	10	19	0.526	24	29	1	9	31	40	21	6	6	10	16	108	1610612751	2009	Regular Season	2009-10
0021000974	2011-03-11	SAC @ SAS	1610612759	t	W	53	12	0.815	240	40	81	0.494	8	18	0.444	20	25	1	9	33	42	19	10	4	14	14	108	1610612758	2010	Regular Season	2010-11
0021000962	2011-03-09	DET @ SAS	1610612759	t	W	52	12	0.813	240	45	70	0.643	6	16	0.375	15	20	1	5	27	32	21	8	4	14	16	111	1610612765	2010	Regular Season	2010-11
0020900674	2010-01-28	NYK vs. TOR	1610612761	f	W	25	22	0.532	240	40	81	0.494	7	21	0.333	19	26	1	11	41	52	16	5	7	21	23	106	1610612752	2009	Regular Season	2009-10
0020900665	2010-01-27	MIA @ TOR	1610612761	t	W	24	22	0.522	240	46	81	0.568	4	10	0.4	15	22	1	11	35	46	28	5	2	14	16	111	1610612748	2009	Regular Season	2009-10
0020900578	2010-01-15	NYK vs. TOR	1610612761	f	W	20	20	0.5	240	39	73	0.534	12	22	0.545	22	31	1	3	38	41	17	4	2	12	18	112	1610612752	2009	Regular Season	2009-10
0020900538	2010-01-10	BOS @ TOR	1610612761	t	L	19	19	0.5	240	39	81	0.481	8	19	0.421	21	27	1	11	27	38	23	8	6	15	25	107	1610612738	2009	Regular Season	2009-10
0021000084	2010-11-06	HOU @ SAS	1610612759	t	W	4	1	0.8	265	49	101	0.485	9	21	0.429	17	25	1	13	34	47	28	11	6	11	22	124	1610612745	2010	Regular Season	2010-11
0021000046	2010-11-01	LAC vs. SAS	1610612759	f	W	2	1	0.667	240	38	79	0.481	9	21	0.429	12	15	1	7	32	39	28	11	3	18	21	97	1610612746	2010	Regular Season	2010-11
0021000013		IND @ SAS	1610612759	t	W	1	0	1	240	42	83	0.506	9	20	0.45	29	36	1	9	26	35	29	15	5	14	21	122	1610612754	2010	Regular Season	2010-11
0011000045		DEN @ MIN	1610612750	t	W	3	0	1	240	39	90	0.433	11	23	0.478	33	38	1	14	35	49	26	12	13	17	36	122	1610612743	2010	Pre Season	2010-11
0021001148	2011-04-03	POR vs. DAL	1610612742	f	L	53	24	0.688	240	34	70	0.486	9	24	0.375	19	26	1	5	28	33	21	5	2	13	21	96	1610612757	2010	Regular Season	2010-11
0020900415	2009-12-23	DET vs. TOR	1610612761	f	W	14	17	0.452	240	35	65	0.538	8	15	0.533	16	22	1	5	33	38	26	4	9	13	24	94	1610612765	2009	Regular Season	2009-10
0020900322	2009-12-11	ATL @ TOR	1610612761	t	L	10	15	0.4	240	36	74	0.486	2	10	0.2	15	23	1	10	23	33	17	5	4	17	17	89	1610612737	2009	Regular Season	2009-10
0020900312	2009-12-09	MIL vs. TOR	1610612761	f	L	10	14	0.417	240	33	68	0.485	4	14	0.286	25	33	1	4	30	34	17	5	2	13	25	95	1610612749	2009	Regular Season	2009-10
0025000178	1951-01-07	WAS @ BOS	1610612738	t	W				0	27						37	50	1			0						91	1610610036	1950	Regular Season	1950-51
0020900254	2009-12-01	WAS @ TOR	1610612761	t	L	7	12	0.368	240	36	84	0.429	8	21	0.381	22	27	1	13	37	50	19	2	3	16	27	102	1610612764	2009	Regular Season	2009-10
0020900241	2009-11-29	PHX @ TOR	1610612761	t	L	7	11	0.389	240	36	92	0.391	1	20	0.05	21	26	1	15	29	44	15	7	5	11	21	94	1610612756	2009	Regular Season	2009-10
0020900202	2009-11-24	IND @ TOR	1610612761	t	W	7	8	0.467	240	43	77	0.558	9	18	0.5	28	37	1	8	35	43	28	7	8	13	23	123	1610612754	2009	Regular Season	2009-10
0020900192	2009-11-22	ORL @ TOR	1610612761	t	L	6	8	0.429	240	34	77	0.442	6	16	0.375	22	28	1	8	35	43	19	4	2	9	27	96	1610612753	2009	Regular Season	2009-10
0020900167	2009-11-18	UTA vs. TOR	1610612761	f	L	5	7	0.417	240	34	91	0.374	6	25	0.24	17	22	1	16	34	50	14	4	4	11	21	91	1610612762	2009	Regular Season	2009-10
0020900145	2009-11-15	PHX vs. TOR	1610612761	f	L	5	5	0.5	240	40	88	0.455	9	24	0.375	11	14	1	11	28	39	18	6	4	11	20	100	1610612756	2009	Regular Season	2009-10
0020900110	2009-11-11	CHI @ TOR	1610612761	t	W	4	4	0.5	240	36	88	0.409	5	20	0.25	22	23	1	11	36	47	17	7	6	15	17	99	1610612741	2009	Regular Season	2009-10
0020100067	2001-11-07	DET @ CHI	1610612741	t	L				240	27	70	0.386	3	8	0.375	16	23	1	8	21	29	18	12	4	20	26	73	1610612765	2001	Regular Season	2001-02
0025000001	1951-02-17	ROC vs. MNL	1610612747	f	L				0												0						82	1610612758	1950	Regular Season	1950-51
0020100028	2001-11-02	BOS vs. CHI	1610612741	f	L				240	32	71	0.451	3	13	0.231	15	22	1	10	32	42	20	8	6	19	20	82	1610612738	2001	Regular Season	2001-02
0020900079	2009-11-06	NOH vs. TOR	1610612761	f	W	3	2	0.6	240	39	77	0.506	14	29	0.483	15	23	1	9	30	39	23	6	4	10	25	107	1610612740	2009	Regular Season	2009-10
0010900111		MIN vs. TOR	1610612761	f	L	2	6	0.25	240	32	80	0.4	2	20	0.1	24	27	1	15	34	49	12	7	7	22	22	90	1610612750	2009	Pre Season	2009-10
0010900080		BOS @ TOR	1610612761	t	L	2	5	0.286	240	31	71	0.437	3	11	0.273	17	27	1	7	31	38	16	7	2	21	27	82	1610612738	2009	Pre Season	2009-10
0010900041		WAS @ TOR	1610612761	t	W	2	2	0.5	240	31	80	0.388	2	15	0.133	36	40	1	13	36	49	14	8	6	14	28	100	1610612764	2009	Pre Season	2009-10
0020901195	2010-04-11	CLE vs. ORL	1610612753	f	W	57	23	0.713	240	38	79	0.481	9	26	0.346	13	19	1	10	28	38	29	8	9	12	18	98	1610612739	2009	Regular Season	2009-10
0020901174	2010-04-09	NYK @ ORL	1610612753	t	W	56	23	0.709	240	47	84	0.56	15	32	0.469	9	18	0	14	25	39	28	9	3	8	18	118	1610612752	2009	Regular Season	2009-10
0025000159	1950-12-31	NYK @ BOS	1610612738	t	W				0	33						34					0					22	100	1610612752	1950	Regular Season	1950-51
0011000045		MIN vs. DEN	1610612743	f	L	1	1	0.5	240	31	74	0.419	5	16	0.313	41	56	1	10	35	45	16	13	4	23	27	108	1610612750	2010	Pre Season	2010-11
0011000026		POR @ DEN	1610612743	t	W	1	0	1	240	37	74	0.5	11	23	0.478	24	39	1	12	32	44	22	8	3	16	18	109	1610612757	2010	Pre Season	2010-11
0021001169	2011-04-06	HOU @ NOH	1610612740	t	W	45	33	0.577	240	37	81	0.457	5	10	0.5	22	26	1	11	27	38	20	13	2	11	19	101	1610612745	2010	Regular Season	2010-11
0021001094	2011-03-27	LAL vs. NOH	1610612740	f	L	42	32	0.568	240	35	87	0.402	3	17	0.176	11	15	1	17	26	43	22	4	4	10	21	84	1610612747	2010	Regular Season	2010-11
0021001077	2011-03-25	PHX vs. NOH	1610612740	f	W	42	31	0.575	240	43	86	0.5	7	15	0.467	13	18	1	12	24	36	14	7	4	11	25	106	1610612756	2010	Regular Season	2010-11
0021001067	2011-03-24	UTA vs. NOH	1610612740	f	W	41	31	0.569	265	43	86	0.5	7	13	0.538	28	35	1	11	25	36	25	8	3	7	20	121	1610612762	2010	Regular Season	2010-11
0020901092	2010-03-28	DEN @ ORL	1610612753	t	W	52	22	0.703	240	39	79	0.494	11	29	0.379	14	22	1	10	27	37	25	3	4	9	14	103	1610612743	2009	Regular Season	2009-10
0011000077		CLE vs. MOS	12308	f	W	1	2	0.333	240	35	75	0.467	11	25	0.44	9	14	1	9	29	38	23	8	7	14	27	90	1610612739	2010	Pre Season	2010-11
0020900947	2010-03-09	LAC @ ORL	1610612753	t	W	45	20	0.692	240	45	92	0.489	11	27	0.407	12	12	1	10	35	45	27	6	5	8	10	113	1610612746	2009	Regular Season	2009-10
0020900883	2010-02-28	MIA @ ORL	1610612753	t	W	40	20	0.667	240	32	70	0.457	7	24	0.292	25	30	1	8	29	37	15	5	7	7	19	96	1610612748	2009	Regular Season	2009-10
0025000143	1950-12-25	ROC vs. BOS	1610612738	f	L				0	31						15	18	1			0						77	1610612758	1950	Regular Season	1950-51
0021000046	2010-11-01	SAS @ LAC	1610612746	t	L	0	4	0	240	38	82	0.463	4	13	0.308	8	16	0	10	30	40	26	10	6	17	18	88	1610612759	2010	Regular Season	2010-11
0021000041		DAL @ LAC	1610612746	t	L	0	3	0	240	28	82	0.341	4	21	0.19	23	31	1	15	33	48	17	7	3	16	23	83	1610612742	2010	Regular Season	2010-11
0020900864	2010-02-26	NOH vs. ORL	1610612753	f	L	39	20	0.661	240	38	77	0.494	7	27	0.259	10	16	1	11	27	38	19	5	4	18	18	93	1610612740	2009	Regular Season	2009-10
0020900850	2010-02-24	HOU vs. ORL	1610612753	f	W	39	19	0.672	240	43	87	0.494	9	31	0.29	15	22	1	12	34	46	27	8	3	9	18	110	1610612745	2009	Regular Season	2009-10
0020900812	2010-02-19	DAL @ ORL	1610612753	t	L	37	19	0.661	240	36	87	0.414	4	25	0.16	9	12	1	12	35	47	18	5	6	12	19	85	1610612742	2009	Regular Season	2009-10
0020100674	2002-02-04	UTA @ HOU	1610612745	t	W				240	33	54	0.611	7	12	0.583	31	41	1	5	28	33	20	6	5	17	18	104	1610612762	2001	Regular Season	2001-02
0041000156	2011-04-28	NOH vs. LAL	1610612747	f	W	4	2	0.667	240	34	74	0.459	5	14	0.357	25	26	1	14	29	43	23	7	6	12	18	98	1610612740	2010	Playoffs	2010-11
0021001173	2011-04-06	LAL @ GSW	1610612744	t	W	35	44	0.443	240	36	93	0.387	7	25	0.28	16	19	1	18	32	50	23	10	2	11	18	95	1610612747	2010	Regular Season	2010-11
0020900713	2010-02-02	MIL @ ORL	1610612753	t	W	33	16	0.673	240	33	71	0.465	9	16	0.563	24	34	1	6	43	49	21	5	8	13	15	99	1610612749	2009	Regular Season	2009-10
0020900698	2010-01-31	DET vs. ORL	1610612753	f	W	32	16	0.667	240	30	64	0.469	10	22	0.455	21	32	1	4	34	38	19	5	5	14	25	91	1610612765	2009	Regular Season	2009-10
0020900689	2010-01-30	ATL @ ORL	1610612753	t	W	31	16	0.66	240	39	72	0.542	7	23	0.304	19	27	1	6	37	43	20	3	3	10	15	104	1610612737	2009	Regular Season	2009-10
0021001189	2011-04-09	LAC @ HOU	1610612745	t	W	42	38	0.525	240	38	81	0.469	10	24	0.417	13	18	1	16	42	58	29	5	11	14	17	99	1610612746	2010	Regular Season	2010-11
0020900566	2010-01-13	DEN vs. ORL	1610612753	f	L	26	13	0.667	240	34	78	0.436	12	31	0.387	17	23	1	10	26	36	20	12	5	19	21	97	1610612743	2009	Regular Season	2009-10
0020900557	2010-01-12	SAC vs. ORL	1610612753	f	W	26	12	0.684	240	39	77	0.506	8	27	0.296	23	28	1	9	41	50	20	7	5	12	20	109	1610612758	2009	Regular Season	2009-10
0020900401	2009-12-21	UTA @ ORL	1610612753	t	W	21	7	0.75	240	32	66	0.485	9	21	0.429	31	41	1	5	36	41	14	5	9	16	21	104	1610612762	2009	Regular Season	2009-10
0021000993	2011-03-14	SAS @ MIA	1610612748	t	W	46	21	0.687	240	42	78	0.538	3	9	0.333	23	24	1	8	39	47	25	9	5	11	21	110	1610612759	2010	Regular Season	2010-11
0021000951	2011-03-08	POR @ MIA	1610612748	t	L	43	21	0.672	240	37	72	0.514	7	22	0.318	15	19	1	6	25	31	20	6	2	13	21	96	1610612757	2010	Regular Season	2010-11
0021000866	2011-02-25	WAS @ MIA	1610612748	t	W	43	16	0.729	240	41	78	0.526	5	13	0.385	34	45	1	5	29	34	14	5	6	8	17	121	1610612764	2010	Regular Season	2010-11
0021000841	2011-02-22	SAC @ MIA	1610612748	t	W	42	15	0.737	240	51	90	0.567	7	18	0.389	8	11	1	8	35	43	20	9	4	9	19	117	1610612758	2010	Regular Season	2010-11
0020900319	2009-12-10	UTA vs. ORL	1610612753	f	L	17	5	0.773	240	35	76	0.461	14	35	0.4	27	32	1	5	35	40	18	5	3	13	28	111	1610612762	2009	Regular Season	2009-10
0020900289	2009-12-05	GSW vs. ORL	1610612753	f	W	16	4	0.8	240	39	74	0.527	12	26	0.462	36	41	1	7	31	38	25	8	4	16	29	126	1610612744	2009	Regular Season	2009-10
0020900192	2009-11-22	TOR vs. ORL	1610612753	f	W	11	3	0.786	240	34	83	0.41	9	32	0.281	27	35	1	14	32	46	19	3	0	7	20	104	1610612761	2009	Regular Season	2009-10
0021100308	2012-01-31	TOR vs. ATL	1610612737	f	W	16	6	0.727	240	41	80	0.513	7	18	0.389	11	13	1	9	31	40	21	8	6	15	16	100	1610612761	2011	Regular Season	2011-12
0021100265	2012-01-25	SAS vs. ATL	1610612737	f	L	13	6	0.684	240	35	80	0.438	6	17	0.353	7	10	1	6	28	34	17	8	8	16	17	83	1610612759	2011	Regular Season	2011-12
0021100245	2012-01-23	MIL vs. ATL	1610612737	f	W	13	5	0.722	240	38	83	0.458	3	11	0.273	18	21	1	7	38	45	19	8	3	12	18	97	1610612749	2011	Regular Season	2011-12
0020900060	2009-11-04	PHX @ ORL	1610612753	t	W	4	1	0.8	240	46	88	0.523	12	23	0.522	18	24	1	14	33	47	26	8	3	15	17	122	1610612756	2009	Regular Season	2009-10
0020900006		PHI @ ORL	1610612753	t	W	1	0	1	240	45	81	0.556	16	29	0.552	14	17	1	8	29	37	28	5	6	15	21	120	1610612755	2009	Regular Season	2009-10
0040900304	2010-05-24	BOS vs. ORL	1610612753	f	W	9	3	0.75	265	33	74	0.446	10	28	0.357	20	33	1	11	32	43	19	5	5	19	27	96	1610612738	2009	Playoffs	2009-10
0040900301	2010-05-16	BOS @ ORL	1610612753	t	L	8	1	0.889	240	32	77	0.416	5	22	0.227	19	26	1	15	30	45	10	6	8	18	17	88	1610612738	2009	Playoffs	2009-10
0041100214	2012-05-18	PHI vs. BOS	1610612738	f	L	6	4	0.6	240	30	71	0.423	7	23	0.304	16	19	1	5	33	38	23	7	6	17	28	83	1610612755	2011	Playoffs	2011-12
0041100131	2012-04-29	ATL vs. BOS	1610612738	f	L	0	1	0	240	32	82	0.39	0	11	0	10	13	1	7	34	41	21	9	3	6	24	74	1610612737	2011	Playoffs	2011-12
0025000309	1951-02-27	BAL @ INO	1610610030	t	W				0	40						16	21	1			0						96	1610610024	1950	Regular Season	1950-51
0021100843	2012-04-09	ORL vs. DET	1610612765	f	L	21	36	0.368	240	30	74	0.405	7	20	0.35	22	26	1	10	23	33	14	6	2	13	17	89	1610612753	2011	Regular Season	2011-12
0040900113	2010-04-24	CHA vs. ORL	1610612753	f	W	3	0	1	240	31	70	0.443	9	30	0.3	19	25	1	11	32	43	14	7	9	19	25	90	1610612766	2009	Playoffs	2009-10
0020901227	2010-04-14	WAS vs. IND	1610612754	f	L	32	50	0.39	240	33	83	0.398	3	22	0.136	28	32	1	13	29	42	15	8	3	15	22	97	1610612764	2009	Regular Season	2009-10
0020901188	2010-04-10	NJN @ IND	1610612754	t	W	32	48	0.4	240	46	86	0.535	9	24	0.375	14	18	1	10	22	32	26	8	6	10	13	115	1610612751	2009	Regular Season	2009-10
0021100763	2012-03-30	CHI vs. DET	1610612765	f	L	18	33	0.353	240	31	84	0.369	3	11	0.273	6	7	1	16	21	37	15	8	4	11	19	71	1610612741	2011	Regular Season	2011-12
0020901143	2010-04-04	HOU @ IND	1610612754	t	W	29	48	0.377	240	49	85	0.576	14	26	0.538	21	27	1	11	38	49	28	10	6	14	18	133	1610612745	2009	Regular Season	2009-10
0020901089	2010-03-28	ATL vs. IND	1610612754	f	L	27	47	0.365	240	33	81	0.407	8	26	0.308	10	14	1	9	30	39	24	7	5	12	18	84	1610612737	2009	Regular Season	2009-10
0021100399	2012-02-10	OKC @ UTA	1610612762	t	L	13	12	0.52	240	38	80	0.475	3	9	0.333	8	13	1	6	26	32	27	8	3	15	21	87	1610612760	2011	Regular Season	2011-12
0020900946	2010-03-09	PHI @ IND	1610612754	t	W	21	43	0.328	240	42	94	0.447	8	19	0.421	15	19	1	16	29	45	32	9	3	10	18	107	1610612755	2009	Regular Season	2009-10
0020900932	2010-03-06	PHX vs. IND	1610612754	f	L	20	43	0.317	240	35	93	0.376	9	26	0.346	26	32	1	17	27	44	17	10	10	9	30	105	1610612756	2009	Regular Season	2009-10
0041100173	2012-05-05	LAC vs. MEM	1610612763	f	L	1	2	0.333	240	26	65	0.4	4	13	0.308	30	39	1	8	32	40	19	10	4	17	26	86	1610612746	2011	Playoffs	2011-12
0021100982	2012-04-26	NYK @ CHA	1610612766	t	L	7	59	0.106	240	32	74	0.432	6	16	0.375	14	26	1	8	31	39	20	5	9	14	16	84	1610612752	2011	Regular Season	2011-12
0021100953	2012-04-22	SAC @ CHA	1610612766	t	L	7	56	0.111	240	39	89	0.438	2	15	0.133	8	14	1	16	29	45	28	3	8	19	15	88	1610612758	2011	Regular Season	2011-12
0020900922	2010-03-05	DEN vs. IND	1610612754	f	L	20	42	0.323	240	36	82	0.439	9	22	0.409	33	40	1	8	34	42	20	8	3	17	28	114	1610612743	2009	Regular Season	2009-10
0020900909	2010-03-03	POR vs. IND	1610612754	f	L	20	41	0.328	240	33	76	0.434	6	23	0.261	7	11	1	5	27	32	15	6	1	18	20	79	1610612757	2009	Regular Season	2009-10
0020900848	2010-02-24	CHI vs. IND	1610612754	f	L	19	38	0.333	240	36	88	0.409	13	29	0.448	25	27	1	7	31	38	19	7	4	12	23	110	1610612741	2009	Regular Season	2009-10
0020900820	2010-02-20	HOU vs. IND	1610612754	f	W	19	36	0.345	240	46	93	0.495	11	20	0.55	22	31	1	11	35	46	17	9	5	11	23	125	1610612745	2009	Regular Season	2009-10
0020900791	2010-02-17	SAS @ IND	1610612754	t	L	18	35	0.34	240	35	83	0.422	5	19	0.263	12	15	1	8	39	47	14	7	10	13	16	87	1610612759	2009	Regular Season	2009-10
0020900748	2010-02-06	MIL vs. IND	1610612754	f	L	18	33	0.353	240	32	69	0.464	6	18	0.333	11	13	1	4	29	33	18	6	2	19	20	81	1610612749	2009	Regular Season	2009-10
0020200066	2002-11-06	ATL @ PHX	1610612756	t	W				240	37	82	0.451	6	10	0.6	13	16	1	10	30	40	30	11	6	18	14	93	1610612737	2002	Regular Season	2002-03
0021100649	2012-03-16	SAS @ OKC	1610612760	t	L	33	11	0.75	240	39	88	0.443	9	25	0.36	18	20	1	11	26	37	17	7	10	16	23	105	1610612759	2011	Regular Season	2011-12
0021100640	2012-03-15	DEN vs. OKC	1610612760	f	W	33	10	0.767	240	36	79	0.456	12	25	0.48	19	24	1	8	31	39	22	7	9	13	23	103	1610612743	2011	Regular Season	2011-12
0021100622	2012-03-13	HOU @ OKC	1610612760	t	L	32	10	0.762	240	39	84	0.464	8	23	0.348	17	22	1	15	32	47	22	4	4	14	16	103	1610612745	2011	Regular Season	2011-12
0025000273	1951-02-14	TCB vs. INO	1610610030	f	L				0	36						19	28	1			0						91	1610612737	1950	Regular Season	1950-51
0021100308	2012-01-31	ATL @ TOR	1610612761	t	L	7	15	0.318	240	27	73	0.37	4	20	0.2	19	23	1	9	29	38	21	7	1	18	16	77	1610612737	2011	Regular Season	2011-12
0021100174	2012-01-14	CHI vs. TOR	1610612761	f	L	4	9	0.308	240	30	86	0.349	3	10	0.3	1	7	0	14	36	50	17	3	4	9	15	64	1610612741	2011	Regular Season	2011-12
0020900629	2010-01-22	DET vs. IND	1610612754	f	W	15	28	0.349	240	36	76	0.474	9	25	0.36	24	26	1	8	30	38	24	9	7	16	23	105	1610612765	2009	Regular Season	2009-10
0020900585	2010-01-16	NOH @ IND	1610612754	t	L	14	26	0.35	240	38	88	0.432	6	29	0.207	14	18	1	5	32	37	17	3	7	11	18	96	1610612740	2009	Regular Season	2009-10
0025000267	1951-02-11	MNL vs. INO	1610610030	f	L				0	31						16	29	1			0						78	1610612747	1950	Regular Season	1950-51
0020900522	2010-01-08	MIN vs. IND	1610612754	f	L	11	24	0.314	240	40	92	0.435	16	32	0.5	13	17	1	7	29	36	30	9	7	12	27	109	1610612750	2009	Regular Season	2009-10
0020900479	2010-01-02	MIN @ IND	1610612754	t	W	10	22	0.313	240	48	98	0.49	10	25	0.4	16	17	1	12	30	42	30	6	7	9	28	122	1610612750	2009	Regular Season	2009-10
0020900377	2009-12-18	MEM vs. IND	1610612754	f	L	9	15	0.375	240	35	86	0.407	3	21	0.143	21	27	1	14	28	42	15	7	1	11	22	94	1610612763	2009	Regular Season	2009-10
0020900359	2009-12-16	CHA @ IND	1610612754	t	W	9	14	0.391	240	35	73	0.479	12	24	0.5	19	26	1	6	33	39	29	7	5	19	31	101	1610612766	2009	Regular Season	2009-10
0040200314	2003-05-25	DAL vs. SAS	1610612759	f	W				240	35	76	0.461	6	23	0.261	26	31	1	14	35	49	19	11	6	11	18	102	1610612742	2002	Playoffs	2002-03
0040200312	2003-05-21	DAL @ SAS	1610612759	t	W				240	39	81	0.481	4	11	0.364	37	45	1	10	41	51	24	7	6	14	22	119	1610612742	2002	Playoffs	2002-03
0021100627	2012-03-14	TOR @ NJN	1610612751	t	W	15	29	0.341	240	38	79	0.481	7	17	0.412	15	17	1	12	36	48	20	9	6	14	20	98	1610612761	2011	Regular Season	2011-12
0021100611	2012-03-12	MIL @ NJN	1610612751	t	L	14	29	0.326	240	37	76	0.487	4	17	0.235	21	29	1	5	34	39	14	8	4	15	17	99	1610612749	2011	Regular Season	2011-12
0020900331	2009-12-12	WAS vs. IND	1610612754	f	W	8	13	0.381	240	38	90	0.422	10	22	0.455	28	30	1	16	25	41	25	12	3	14	20	114	1610612764	2009	Regular Season	2009-10
0020900320	2009-12-11	NJN @ IND	1610612754	t	W	7	13	0.35	240	42	90	0.467	6	13	0.462	17	19	1	17	38	55	22	10	7	18	20	107	1610612751	2009	Regular Season	2009-10
0020900290	2009-12-05	LAC vs. IND	1610612754	f	L	6	12	0.333	240	27	72	0.375	5	21	0.238	13	19	1	4	30	34	19	7	5	20	27	72	1610612746	2009	Regular Season	2009-10
0020900202	2009-11-24	TOR vs. IND	1610612754	f	L	5	7	0.417	240	39	86	0.453	12	27	0.444	22	26	1	7	27	34	26	3	4	13	24	112	1610612761	2009	Regular Season	2009-10
0020900135	2009-11-14	BOS @ IND	1610612754	t	W	4	3	0.571	240	40	76	0.526	9	18	0.5	24	31	1	6	28	34	31	8	7	8	24	113	1610612738	2009	Regular Season	2009-10
0020900064	2009-11-04	NYK vs. IND	1610612754	f	W	1	3	0.25	240	38	82	0.463	5	21	0.238	20	28	1	13	39	52	15	9	8	21	20	101	1610612752	2009	Regular Season	2009-10
0020900024		MIA @ IND	1610612754	t	L	0	2	0	240	29	79	0.367	4	23	0.174	21	26	1	12	27	39	16	4	9	14	31	83	1610612748	2009	Regular Season	2009-10
0020900005		ATL vs. IND	1610612754	f	L	0	1	0	240	39	73	0.534	10	18	0.556	21	25	1	6	34	40	23	1	4	25	26	109	1610612737	2009	Regular Season	2009-10
0010900067		HOU @ IND	1610612754	t	W	2	2	0.5	240	45	92	0.489	12	23	0.522	17	27	1	8	35	43	25	10	14	10	29	119	1610612745	2009	Pre Season	2009-10
0010900039		DEN vs. IND	1610612754	f	L	1	2	0.333	240	38	91	0.418	9	27	0.333	27	36	1	9	36	45	24	7	8	18	41	112	1610612743	2009	Pre Season	2009-10
0010900002		CHI @ IND	1610612754	t	L	0	1	0	240	31	72	0.431	7	24	0.292	26	31	1	8	30	38	22	10	10	21	28	95	1610612741	2009	Pre Season	2009-10
0020901188	2010-04-10	IND vs. NJN	1610612751	f	L	12	68	0.15	240	43	82	0.524	2	11	0.182	14	17	1	13	27	40	21	6	6	15	18	102	1610612754	2009	Regular Season	2009-10
0020901134	2010-04-03	NOH @ NJN	1610612751	t	W	11	65	0.145	240	46	79	0.582	4	9	0.444	19	22	1	9	36	45	34	10	10	15	15	115	1610612740	2009	Regular Season	2009-10
0040200233	2003-05-10	SAC vs. DAL	1610612742	f	W				290	53	110	0.482	19	42	0.452	16	20	1	11	36	47	28	7	2	10	31	141	1610612758	2002	Playoffs	2002-03
0021100697	2012-03-22	UTA @ SAC	1610612758	t	L	17	30	0.362	240	43	106	0.406	4	15	0.267	12	21	1	26	29	55	28	10	6	13	16	102	1610612762	2011	Regular Season	2011-12
0021100634	2012-03-14	DET @ SAC	1610612758	t	L	14	29	0.326	240	45	87	0.517	5	19	0.263	17	24	1	13	24	37	25	8	4	13	21	112	1610612765	2011	Regular Season	2011-12
0021100593	2012-03-09	DAL @ SAC	1610612758	t	W	14	26	0.35	240	43	85	0.506	11	27	0.407	13	13	1	10	24	34	25	8	6	14	16	110	1610612742	2011	Regular Season	2011-12
0020901062	2010-03-24	SAC @ NJN	1610612751	t	W	8	63	0.113	240	32	82	0.39	6	14	0.429	23	28	1	13	37	50	23	10	6	7	20	93	1610612758	2009	Regular Season	2009-10
0020901044	2010-03-22	MIA @ NJN	1610612751	t	L	7	63	0.1	240	27	72	0.375	5	9	0.556	30	38	1	13	29	42	19	4	3	13	16	89	1610612748	2009	Regular Season	2009-10
0020901031	2010-03-20	TOR @ NJN	1610612751	t	L	7	62	0.101	240	33	83	0.398	4	17	0.235	20	28	1	16	26	42	22	6	4	13	13	90	1610612761	2009	Regular Season	2009-10
0021100389	2012-02-10	LAC @ PHI	1610612755	t	L	18	9	0.667	240	29	71	0.408	4	15	0.267	15	23	1	9	31	40	19	4	2	10	15	77	1610612746	2011	Regular Season	2011-12
0020900871	2010-02-27	BOS vs. NJN	1610612751	f	W	6	52	0.103	240	32	72	0.444	6	13	0.462	34	41	1	10	25	35	15	12	5	15	11	104	1610612738	2009	Regular Season	2009-10
0020900840	2010-02-23	POR @ NJN	1610612751	t	L	5	52	0.088	240	34	69	0.493	6	11	0.545	19	21	1	5	25	30	14	1	1	11	19	93	1610612757	2009	Regular Season	2009-10
0020900810	2010-02-19	TOR @ NJN	1610612751	t	L	5	50	0.091	240	33	79	0.418	8	19	0.421	15	23	1	7	26	33	20	9	8	12	20	89	1610612761	2009	Regular Season	2009-10
0020900720	2010-02-03	TOR vs. NJN	1610612751	f	L	4	44	0.083	240	39	89	0.438	7	17	0.412	14	17	1	13	30	43	21	5	2	13	19	99	1610612761	2009	Regular Season	2009-10
0020900617	2010-01-20	PHX vs. NJN	1610612751	f	L	3	38	0.073	240	38	87	0.437	3	14	0.214	15	20	1	14	28	42	21	5	4	15	25	94	1610612756	2009	Regular Season	2009-10
0020900599	2010-01-18	LAC vs. NJN	1610612751	f	L	3	37	0.075	240	38	83	0.458	3	13	0.231	16	20	1	11	18	29	27	10	7	11	21	95	1610612746	2009	Regular Season	2009-10
0020201059	2003-03-30	SAS @ NOH	1610612740	t	L				240	36	77	0.468	4	13	0.308	14	17	1	8	31	39	20	7	6	11	27	90	1610612759	2002	Regular Season	2002-03
0020900541	2010-01-10	SAS vs. NJN	1610612751	f	L	3	34	0.081	240	32	81	0.395	3	14	0.214	18	21	1	7	28	35	17	3	4	6	18	85	1610612759	2009	Regular Season	2009-10
0020900477	2010-01-02	CLE @ NJN	1610612751	t	L	3	30	0.091	240	29	75	0.387	3	10	0.3	25	32	1	8	30	38	15	6	3	11	24	86	1610612739	2009	Regular Season	2009-10
0020900446	2009-12-28	OKC @ NJN	1610612751	t	L	2	29	0.065	240	34	75	0.453	1	9	0.111	20	25	1	8	25	33	24	11	3	15	28	89	1610612760	2009	Regular Season	2009-10
0020200976	2003-03-19	NYK @ NOH	1610612740	t	W				240	38	85	0.447	4	10	0.4	21	26	1	18	27	45	24	7	6	12	18	101	1610612752	2002	Regular Season	2002-03
0021100941	2012-04-20	LAL @ SAS	1610612759	t	W	46	16	0.742	240	47	77	0.61	10	15	0.667	17	18	1	11	31	42	27	9	5	16	22	121	1610612747	2011	Regular Season	2011-12
0021100917	2012-04-17	LAL vs. SAS	1610612759	f	W	44	16	0.733	240	50	84	0.595	7	18	0.389	5	11	0	6	31	37	29	8	5	12	17	112	1610612747	2011	Regular Season	2011-12
0021100892	2012-04-14	PHX @ SAS	1610612759	t	W	42	16	0.724	240	40	76	0.526	9	18	0.5	16	19	1	10	39	49	24	12	1	24	20	105	1610612756	2011	Regular Season	2011-12
0025000244	1951-02-03	MNL @ INO	1610610030	t	L				0	34						16	23	1			0						84	1610612747	1950	Regular Season	1950-51
0020900388	2009-12-19	LAL @ NJN	1610612751	t	L	2	26	0.071	240	31	82	0.378	3	12	0.25	19	27	1	10	29	39	14	6	9	9	19	84	1610612747	2009	Regular Season	2009-10
0020900320	2009-12-11	IND vs. NJN	1610612751	f	L	2	21	0.087	240	33	91	0.363	3	13	0.231	22	29	1	17	24	41	12	15	9	14	16	91	1610612754	2009	Regular Season	2009-10
0021100765	2012-03-30	BOS @ MIN	1610612750	t	L	25	28	0.472	240	26	75	0.347	6	24	0.25	21	25	1	14	31	45	15	5	1	20	13	79	1610612738	2011	Regular Season	2011-12
0021100706	2012-03-23	OKC vs. MIN	1610612750	f	L	23	26	0.469	290	49	100	0.49	14	36	0.389	28	36	1	11	32	43	24	6	4	17	17	140	1610612760	2011	Regular Season	2011-12
0020900233	2009-11-27	SAC vs. NJN	1610612751	f	L	0	16	0	240	36	94	0.383	2	9	0.222	22	27	1	16	23	39	10	7	5	11	24	96	1610612758	2009	Regular Season	2009-10
0020900218	2009-11-25	POR vs. NJN	1610612751	f	L	0	15	0	240	36	81	0.444	1	6	0.167	10	14	1	15	24	39	16	9	4	12	24	83	1610612757	2009	Regular Season	2009-10
0020900165	2009-11-18	MIL vs. NJN	1610612751	f	L	0	12	0	240	30	78	0.385	3	13	0.231	22	25	1	16	29	45	12	13	5	18	14	85	1610612749	2009	Regular Season	2009-10
0020900113	2009-11-11	PHI @ NJN	1610612751	t	L	0	8	0	240	30	75	0.4	3	14	0.214	16	20	1	8	39	47	16	2	4	14	19	79	1610612755	2009	Regular Season	2009-10
0020900075	2009-11-06	PHI vs. NJN	1610612751	f	L	0	6	0	240	39	83	0.47	4	14	0.286	12	19	1	12	29	41	25	6	4	13	24	94	1610612755	2009	Regular Season	2009-10
0021100438	2012-02-15	DEN @ DAL	1610612742	t	W	19	11	0.633	240	37	80	0.463	10	26	0.385	18	22	1	13	32	45	28	9	5	12	23	102	1610612743	2011	Regular Season	2011-12
0021100405	2012-02-11	POR @ DAL	1610612742	t	W	17	11	0.607	290	39	84	0.464	6	19	0.316	13	19	1	10	47	57	21	5	4	23	24	97	1610612757	2011	Regular Season	2011-12
0021100382	2012-02-08	DEN vs. DAL	1610612742	f	W	15	11	0.577	240	44	90	0.489	9	28	0.321	8	9	1	11	35	46	30	9	6	12	22	105	1610612743	2011	Regular Season	2011-12
0021100340	2012-02-03	IND @ DAL	1610612742	t	L	14	10	0.583	240	35	83	0.422	6	16	0.375	11	13	1	13	29	42	20	8	10	16	14	87	1610612754	2011	Regular Season	2011-12
0021100321	2012-02-01	OKC @ DAL	1610612742	t	L	14	9	0.609	240	30	84	0.357	4	19	0.211	22	25	1	10	34	44	16	8	10	14	18	86	1610612760	2011	Regular Season	2011-12
0020900032		WAS vs. NJN	1610612751	f	L	0	3	0	240	37	80	0.463	5	9	0.556	25	32	1	12	20	32	19	5	2	11	19	104	1610612764	2009	Regular Season	2009-10
0021100631	2012-03-14	LAL @ NOH	1610612740	t	L	10	33	0.233	265	44	85	0.518	3	10	0.3	10	13	1	5	29	34	25	8	7	15	30	101	1610612747	2011	Regular Season	2011-12
0010900098		NYK @ NJN	1610612751	t	L	0	6	0	240	33	88	0.375	4	10	0.4	22	31	1	17	32	49	18	11	9	17	16	92	1610612752	2009	Pre Season	2009-10
0010900070		NYK vs. NJN	1610612751	f	L	0	5	0	240	33	86	0.384	4	16	0.25	19	29	1	10	36	46	16	14	8	15	18	89	1610612752	2009	Pre Season	2009-10
0010900027		PHI vs. NJN	1610612751	f	L	0	2	0	240	37	75	0.493	4	13	0.308	14	26	1	9	29	38	23	8	4	15	34	92	1610612755	2009	Pre Season	2009-10
0020901206	2010-04-12	WAS @ NYK	1610612752	t	W	29	52	0.358	240	41	80	0.513	11	23	0.478	21	25	1	10	29	39	17	8	1	12	20	114	1610612764	2009	Regular Season	2009-10
0020901174	2010-04-09	ORL vs. NYK	1610612752	f	L	28	51	0.354	240	35	74	0.473	16	33	0.485	17	22	1	9	26	35	21	6	2	13	20	103	1610612753	2009	Regular Season	2009-10
0020901148	2010-04-04	LAC vs. NYK	1610612752	f	W	27	49	0.355	240	42	89	0.472	11	30	0.367	18	22	1	9	29	38	27	10	4	12	15	113	1610612746	2009	Regular Season	2009-10
0020901130	2010-04-02	GSW vs. NYK	1610612752	f	L	26	49	0.347	240	43	89	0.483	15	34	0.441	16	19	1	14	30	44	30	4	1	22	20	117	1610612744	2009	Regular Season	2009-10
0021100423	2012-02-14	SAC @ CHI	1610612741	t	W	24	7	0.774	240	44	84	0.524	9	19	0.474	24	26	1	9	31	40	33	6	8	13	22	121	1610612758	2011	Regular Season	2011-12
0021100360	2012-02-06	NJN vs. CHI	1610612741	f	W	21	6	0.778	240	40	72	0.556	9	15	0.6	19	23	1	9	30	39	29	9	2	13	24	108	1610612751	2011	Regular Season	2011-12
0021100191	2012-01-16	NJN @ LAC	1610612746	t	W	7	3	0.7	240	37	80	0.463	8	21	0.381	19	35	1	15	31	46	26	7	8	14	21	101	1610612751	2011	Regular Season	2011-12
0021100180	2012-01-14	LAL @ LAC	1610612746	t	W	6	3	0.667	240	35	85	0.412	9	21	0.429	23	30	1	17	33	50	17	5	1	9	22	102	1610612747	2011	Regular Season	2011-12
0021100153	2012-01-11	MIA @ LAC	1610612746	t	W	5	3	0.625	265	36	86	0.419	6	17	0.353	17	23	1	10	35	45	22	7	8	15	22	95	1610612748	2011	Regular Season	2011-12
0021100140	2012-01-10	POR vs. LAC	1610612746	f	L	4	3	0.571	240	37	83	0.446	6	23	0.261	17	24	1	13	26	39	18	5	4	14	27	97	1610612757	2011	Regular Season	2011-12
0021100118	2012-01-07	MIL @ LAC	1610612746	t	W	4	2	0.667	240	31	69	0.449	4	19	0.211	26	40	1	8	29	37	17	10	9	13	23	92	1610612749	2011	Regular Season	2011-12
0020901021	2010-03-19	PHI @ NYK	1610612752	t	W	25	44	0.362	240	28	76	0.368	10	32	0.313	26	30	1	15	35	50	12	6	3	12	21	92	1610612755	2009	Regular Season	2009-10
0020900991	2010-03-15	PHI vs. NYK	1610612752	f	W	24	43	0.358	240	36	77	0.468	11	25	0.44	11	15	1	7	31	38	21	8	0	10	18	94	1610612755	2009	Regular Season	2009-10
0020900979	2010-03-13	DAL vs. NYK	1610612752	f	W	23	43	0.348	240	50	89	0.562	16	30	0.533	12	17	1	9	33	42	28	8	5	8	19	128	1610612742	2009	Regular Season	2009-10
0025000225	1951-01-26	PHW @ INO	1610610030	t	W				0	26						26	33	1			0						78	1610612744	1950	Regular Season	1950-51
0020900817	2010-02-20	OKC @ NYK	1610612752	t	L	19	35	0.352	265	46	94	0.489	8	29	0.276	18	23	1	9	33	42	26	6	4	17	27	118	1610612760	2009	Regular Season	2009-10
0020900734	2010-02-05	MIL @ NYK	1610612752	t	L	19	30	0.388	240	39	87	0.448	7	20	0.35	22	29	1	14	29	43	18	5	8	11	20	107	1610612749	2009	Regular Season	2009-10
0041100232	2012-05-16	OKC vs. LAL	1610612747	f	L	4	5	0.444	240	30	78	0.385	2	15	0.133	13	14	1	11	30	41	11	9	2	12	20	75	1610612760	2011	Playoffs	2011-12
0021100970	2012-04-24	NOH @ GSW	1610612744	t	L	23	42	0.354	240	33	79	0.418	6	14	0.429	9	13	1	9	28	37	18	6	6	13	19	81	1610612740	2011	Regular Season	2011-12
0021100948	2012-04-21	HOU vs. GSW	1610612744	f	L	22	41	0.349	240	36	73	0.493	5	16	0.313	19	22	1	8	28	36	17	6	5	17	16	96	1610612745	2011	Regular Season	2011-12
0021100597	2012-03-10	NJN vs. HOU	1610612745	f	W	22	19	0.537	240	46	82	0.561	9	16	0.563	11	14	1	10	25	35	28	2	6	9	14	112	1610612751	2011	Regular Season	2011-12
0021100551	2012-03-04	LAC @ HOU	1610612745	t	L	21	17	0.553	265	37	86	0.43	10	20	0.5	19	24	1	12	31	43	19	9	3	12	25	103	1610612746	2011	Regular Season	2011-12
0020900721	2010-02-03	WAS @ NYK	1610612752	t	W	19	29	0.396	240	46	88	0.523	9	18	0.5	6	8	1	14	33	47	21	10	1	10	8	107	1610612764	2009	Regular Season	2009-10
0020900691	2010-01-30	WAS vs. NYK	1610612752	f	L	18	28	0.391	240	38	85	0.447	6	21	0.286	14	22	1	11	29	40	25	7	2	9	14	96	1610612764	2009	Regular Season	2009-10
0020900674	2010-01-28	TOR @ NYK	1610612752	t	L	18	27	0.4	240	38	87	0.437	7	23	0.304	21	24	1	9	32	41	23	10	4	13	19	104	1610612761	2009	Regular Season	2009-10
0020900632	2010-01-22	LAL @ NYK	1610612752	t	L	17	25	0.405	240	41	91	0.451	6	22	0.273	17	21	1	13	29	42	23	2	2	6	24	105	1610612747	2009	Regular Season	2009-10
0020900578	2010-01-15	TOR @ NYK	1610612752	t	L	16	23	0.41	240	38	86	0.442	11	29	0.379	17	20	1	10	32	42	20	5	2	13	20	104	1610612761	2009	Regular Season	2009-10
0020900548	2010-01-11	OKC vs. NYK	1610612752	f	L	15	22	0.405	240	34	89	0.382	6	28	0.214	14	19	1	16	30	46	14	8	6	19	18	88	1610612760	2009	Regular Season	2009-10
0021100153	2012-01-11	LAC vs. MIA	1610612748	f	L	8	3	0.727	265	32	81	0.395	5	16	0.313	20	34	1	13	37	50	18	9	6	18	22	89	1610612746	2011	Regular Season	2011-12
0021100094	2012-01-05	ATL vs. MIA	1610612748	f	W	7	1	0.875	315	45	102	0.441	8	28	0.286	18	23	1	14	42	56	25	6	6	21	35	116	1610612737	2011	Regular Season	2011-12
0020900399	2009-12-20	CHA @ NYK	1610612752	t	W	10	17	0.37	240	32	71	0.451	11	25	0.44	23	30	1	6	28	34	23	7	4	15	18	98	1610612766	2009	Regular Season	2009-10
0020900255	2009-12-01	PHX @ NYK	1610612752	t	W	4	14	0.222	240	47	95	0.495	14	31	0.452	18	27	1	19	31	50	31	12	7	10	24	126	1610612756	2009	Regular Season	2009-10
0021201219	2013-04-17	CHA vs. CLE	1610612739	f	L	24	58	0.293	240	39	80	0.488	8	23	0.348	12	18	1	4	31	35	24	9	3	12	24	98	1610612766	2012	Regular Season	2012-13
0021201204	2013-04-15	MIA @ CLE	1610612739	t	L	24	57	0.296	240	39	86	0.453	5	13	0.385	12	19	1	13	25	38	20	8	5	5	22	95	1610612748	2012	Regular Season	2012-13
0021201182	2013-04-12	NYK @ CLE	1610612739	t	L	24	55	0.304	240	34	79	0.43	6	22	0.273	17	24	1	16	30	46	17	7	2	14	16	91	1610612752	2012	Regular Season	2012-13
0021201127	2013-04-05	BOS vs. CLE	1610612739	f	W	23	52	0.307	240	36	89	0.404	3	13	0.231	22	26	1	15	43	58	16	5	7	14	20	97	1610612738	2012	Regular Season	2012-13
0020900126	2009-11-13	GSW @ NYK	1610612752	t	L	1	9	0.1	240	42	86	0.488	8	22	0.364	15	19	1	12	25	37	21	7	4	21	21	107	1610612744	2009	Regular Season	2009-10
0020900089	2009-11-07	MIL vs. NYK	1610612752	f	L	1	6	0.143	240	33	80	0.413	8	15	0.533	13	17	1	6	28	34	21	11	3	17	22	87	1610612749	2009	Regular Season	2009-10
0020900080	2009-11-06	CLE @ NYK	1610612752	t	L	1	5	0.167	240	36	81	0.444	8	28	0.286	11	12	1	4	27	31	20	11	3	16	20	91	1610612739	2009	Regular Season	2009-10
0020900064	2009-11-04	IND @ NYK	1610612752	t	L	1	4	0.2	240	34	86	0.395	7	26	0.269	14	18	1	13	34	47	20	8	7	18	23	89	1610612754	2009	Regular Season	2009-10
0020900034		PHI @ NYK	1610612752	t	L	0	3	0	265	47	100	0.47	14	41	0.341	19	24	1	11	20	31	27	9	5	14	33	127	1610612755	2009	Regular Season	2009-10
0020900019		CHA vs. NYK	1610612752	f	L	0	2	0	290	38	98	0.388	9	36	0.25	15	18	1	10	40	50	20	5	7	17	28	100	1610612766	2009	Regular Season	2009-10
0010900098		NJN vs. NYK	1610612752	f	W	5	2	0.714	240	34	82	0.415	8	22	0.364	18	22	1	11	37	48	17	9	4	19	24	94	1610612751	2009	Pre Season	2009-10
0010900094		BOS @ NYK	1610612752	t	W	4	2	0.667	240	35	80	0.438	13	36	0.361	25	33	1	11	36	47	20	11	2	16	22	108	1610612738	2009	Pre Season	2009-10
0021201011	2013-03-20	MIL @ ATL	1610612737	t	W	38	30	0.559	240	38	79	0.481	8	18	0.444	14	17	1	9	38	47	26	7	6	16	15	98	1610612749	2012	Regular Season	2012-13
0021200991	2013-03-17	BKN vs. ATL	1610612737	f	W	37	29	0.561	240	44	84	0.524	8	21	0.381	9	13	1	9	29	38	30	14	5	11	20	105	1610612751	2012	Regular Season	2012-13
0021200917	2013-03-08	BOS vs. ATL	1610612737	f	L	34	27	0.557	265	40	88	0.455	9	27	0.333	13	17	1	10	31	41	32	7	3	14	17	102	1610612738	2012	Regular Season	2012-13
0021200888	2013-03-03	LAL vs. ATL	1610612737	f	L	33	25	0.569	240	41	82	0.5	8	22	0.364	8	15	1	3	33	36	34	13	8	14	19	98	1610612747	2012	Regular Season	2012-13
0010900070		NJN @ NYK	1610612752	t	W	2	2	0.5	240	37	92	0.402	10	28	0.357	9	13	1	12	39	51	21	9	2	19	23	93	1610612751	2009	Pre Season	2009-10
0020901196	2010-04-11	LAL vs. POR	1610612757	f	W	49	31	0.613	240	36	80	0.45	6	15	0.4	13	15	1	12	34	46	19	0	5	11	23	91	1610612747	2009	Regular Season	2009-10
0025000035	1950-11-14	SYR @ INO	1610610030	t	W				0	45						18	25	1			0						108	1610612755	1950	Regular Season	1950-51
0025000021	1950-11-09	NYK vs. INO	1610610030	f	W				0	29						27	32	1			0						85	1610612752	1950	Regular Season	1950-51
0025000004	1950-11-01	WAS vs. INO	1610610030	f	L				0	31						22					0						84	1610610036	1950	Regular Season	1950-51
0020300314	2003-12-12	NJN @ ORL	1610612753	t	L	3	20	0.13	240	35	85	0.412	8	13	0.615	17	19	1	10	31	41	23	5	3	12	22	95	1610612751	2003	Regular Season	2003-04
0021201127	2013-04-05	CLE @ BOS	1610612738	t	L	39	37	0.513	240	36	89	0.404	6	22	0.273	13	22	1	10	32	42	23	7	7	11	24	91	1610612739	2012	Regular Season	2012-13
0021201095	2013-03-31	TOR @ WAS	1610612764	t	W	27	46	0.37	240	41	85	0.482	9	17	0.529	18	28	1	14	34	48	24	4	5	9	26	109	1610612761	2012	Regular Season	2012-13
0020901140	2010-04-03	SAC vs. POR	1610612757	f	W	47	30	0.61	240	35	73	0.479	7	20	0.35	21	24	1	8	30	38	18	7	7	11	17	98	1610612758	2009	Regular Season	2009-10
0020901121	2010-04-01	DEN vs. POR	1610612757	f	L	46	30	0.605	240	33	80	0.413	4	9	0.444	22	28	1	11	25	36	18	4	7	11	27	92	1610612743	2009	Regular Season	2009-10
0020901084	2010-03-27	NOH vs. POR	1610612757	f	W	44	29	0.603	240	43	75	0.573	6	18	0.333	20	23	1	12	23	35	23	5	2	11	15	112	1610612740	2009	Regular Season	2009-10
0020901070	2010-03-25	DAL @ POR	1610612757	t	W	43	29	0.597	240	40	80	0.5	3	11	0.273	18	26	1	10	26	36	25	6	6	9	14	101	1610612742	2009	Regular Season	2009-10
0020900989	2010-03-14	TOR @ POR	1610612757	t	W	41	28	0.594	240	38	83	0.458	12	20	0.6	21	23	1	19	21	40	21	7	4	9	18	109	1610612761	2009	Regular Season	2009-10
0020900975	2010-03-12	SAC vs. POR	1610612757	f	W	40	28	0.588	240	38	74	0.514	5	9	0.556	29	32	1	11	24	35	15	7	3	9	21	110	1610612758	2009	Regular Season	2009-10
0020900951	2010-03-09	SAC @ POR	1610612757	t	W	38	28	0.576	240	35	77	0.455	3	8	0.375	15	22	1	9	31	40	19	7	7	11	18	88	1610612758	2009	Regular Season	2009-10
0020900909	2010-03-03	IND @ POR	1610612757	t	W	37	27	0.578	240	35	81	0.432	7	19	0.368	25	30	1	12	33	45	19	10	4	9	13	102	1610612754	2009	Regular Season	2009-10
0020900875	2010-02-27	MIN vs. POR	1610612757	f	W	35	27	0.565	240	37	81	0.457	8	20	0.4	28	35	1	12	32	44	29	11	6	7	20	110	1610612750	2009	Regular Season	2009-10
0020900862	2010-02-26	CHI vs. POR	1610612757	f	L	34	27	0.557	265	43	84	0.512	5	15	0.333	20	25	1	9	20	29	20	12	4	13	24	111	1610612741	2009	Regular Season	2009-10
0020900840	2010-02-23	NJN vs. POR	1610612757	f	W	33	26	0.559	240	40	74	0.541	4	12	0.333	18	22	1	7	24	31	23	3	5	3	23	102	1610612751	2009	Regular Season	2009-10
0021200598	2013-01-19	CLE @ UTA	1610612762	t	W	22	19	0.537	240	45	90	0.5	6	16	0.375	13	17	1	15	31	46	30	7	5	8	24	109	1610612739	2012	Regular Season	2012-13
0021200517	2013-01-09	CHA vs. UTA	1610612762	f	W	19	18	0.514	240	44	82	0.537	10	22	0.455	14	21	1	10	31	41	30	8	11	16	22	112	1610612766	2012	Regular Season	2012-13
0021200451	2012-12-30	LAC vs. UTA	1610612762	f	L	15	17	0.469	240	33	80	0.413	5	13	0.385	25	34	1	10	28	38	29	9	6	16	24	96	1610612746	2012	Regular Season	2012-13
0025000333	1951-03-08	PHW vs. BAL	1610610024	f	L				0	33						24	34	1			0						90	1610612744	1950	Regular Season	1950-51
0020900750	2010-02-06	LAL @ POR	1610612757	t	L	30	23	0.566	240	31	71	0.437	5	18	0.278	15	19	1	2	28	30	20	5	3	9	18	82	1610612747	2009	Regular Season	2009-10
0020300907	2004-03-07	ORL vs. SAC	1610612758	f	W	46	16	0.742	240	38	85	0.447	7	19	0.368	24	24	1	10	40	50	30	7	2	10	13	107	1610612753	2003	Regular Season	2003-04
0020900639	2010-01-23	DET vs. POR	1610612757	f	W	27	18	0.6	240	34	71	0.479	8	22	0.364	21	26	1	4	31	35	27	7	0	9	24	97	1610612765	2009	Regular Season	2009-10
0020900595	2010-01-18	WAS vs. POR	1610612757	f	L	25	17	0.595	240	37	82	0.451	3	17	0.176	15	16	1	15	24	39	19	6	3	14	23	92	1610612764	2009	Regular Season	2009-10
0020900567	2010-01-13	MIL @ POR	1610612757	t	W	24	16	0.6	240	44	73	0.603	8	19	0.421	24	31	1	5	26	31	25	5	8	11	23	120	1610612749	2009	Regular Season	2009-10
0020900504	2010-01-05	MEM @ POR	1610612757	t	L	22	15	0.595	240	41	78	0.526	6	17	0.353	17	22	1	10	27	37	22	7	2	9	25	105	1610612763	2009	Regular Season	2009-10
0021200645	2013-01-26	MIN @ CHA	1610612766	t	W	11	32	0.256	240	37	73	0.507	5	11	0.455	23	26	1	8	30	38	21	5	10	17	22	102	1610612750	2012	Regular Season	2012-13
0021200565	2013-01-15	IND @ CHA	1610612766	t	L	9	29	0.237	240	25	72	0.347	3	9	0.333	23	30	1	4	27	31	13	8	6	11	23	76	1610612754	2012	Regular Season	2012-13
0021200557	2013-01-14	BOS vs. CHA	1610612766	f	L	9	28	0.243	240	33	79	0.418	6	15	0.4	17	24	1	10	24	34	15	8	4	13	20	89	1610612738	2012	Regular Season	2012-13
0021200485	2013-01-04	PHI @ OKC	1610612760	t	W	25	7	0.781	240	39	75	0.52	10	17	0.588	21	27	1	10	37	47	18	13	3	18	12	109	1610612755	2012	Regular Season	2012-13
0021200423	2012-12-27	DAL @ OKC	1610612760	t	W	22	6	0.786	265	39	93	0.419	10	25	0.4	23	28	1	17	39	56	23	8	13	12	18	111	1610612742	2012	Regular Season	2012-13
0021200377	2012-12-20	MIN vs. OKC	1610612760	f	L	21	5	0.808	240	33	82	0.402	5	20	0.25	22	26	1	11	32	43	17	10	6	16	24	93	1610612750	2012	Regular Season	2012-13
0020900420	2009-12-23	SAS vs. POR	1610612757	f	W	19	12	0.613	240	35	77	0.455	5	11	0.455	23	26	1	11	25	36	19	5	2	8	19	98	1610612759	2009	Regular Season	2009-10
0020300037	2003-11-01	LAL @ PHX	1610612756	t	L	1	2	0.333	240	38	92	0.413	8	17	0.471	15	15	1	8	30	38	22	7	5	9	29	99	1610612747	2003	Regular Season	2003-04
0021200430	2012-12-28	NOH vs. TOR	1610612761	f	W	10	20	0.333	265	37	85	0.435	5	24	0.208	25	32	1	9	32	41	24	10	6	7	22	104	1610612740	2012	Regular Season	2012-13
0021200292	2012-12-09	LAC vs. TOR	1610612761	f	L	4	17	0.19	240	30	77	0.39	10	26	0.385	13	17	1	11	28	39	22	3	5	14	22	83	1610612746	2012	Regular Season	2012-13
0020900232	2009-11-27	MEM @ POR	1610612757	t	L	12	6	0.667	240	33	81	0.407	10	24	0.417	20	26	1	13	24	37	20	3	7	10	16	96	1610612763	2009	Regular Season	2009-10
0020900218	2009-11-25	NJN @ POR	1610612757	t	W	12	5	0.706	240	35	70	0.5	9	17	0.529	14	24	1	13	29	42	25	4	7	16	16	93	1610612751	2009	Regular Season	2009-10
0020900181	2009-11-20	GSW vs. POR	1610612757	f	L	9	5	0.643	240	33	79	0.418	4	19	0.211	24	30	1	17	28	45	18	7	6	23	23	94	1610612744	2009	Regular Season	2009-10
0020900129	2009-11-13	NOH vs. POR	1610612757	f	W	7	3	0.7	240	33	87	0.379	2	13	0.154	18	26	1	20	40	60	14	3	7	12	20	86	1610612740	2009	Regular Season	2009-10
0020900095	2009-11-08	MIN @ POR	1610612757	t	W	4	3	0.571	240	41	82	0.5	7	15	0.467	27	30	1	12	37	49	35	12	3	13	17	116	1610612750	2009	Regular Season	2009-10
0020900018		DEN @ POR	1610612757	t	L	1	1	0.5	240	28	81	0.346	5	19	0.263	33	41	1	14	30	44	16	4	5	7	30	94	1610612743	2009	Regular Season	2009-10
0010900063		UTA vs. POR	1610612757	f	L	2	3	0.4	240	33	83	0.398	9	20	0.45	21	35	1	25	22	47	24	6	3	15	25	96	1610612762	2009	Pre Season	2009-10
0010900020		SAC vs. POR	1610612757	f	W	2	0	1	240	31	67	0.463	3	10	0.3	24	29	1	13	24	37	16	7	0	22	30	89	1610612758	2009	Pre Season	2009-10
0021200465	2013-01-02	CHI @ ORL	1610612753	t	L	12	20	0.375	240	37	78	0.474	9	24	0.375	11	14	1	8	28	36	16	4	4	12	22	94	1610612741	2012	Regular Season	2012-13
0040900165	2010-04-26	PHX vs. POR	1610612757	f	L	2	3	0.4	240	32	69	0.464	7	18	0.389	17	24	1	9	20	29	21	8	5	15	28	88	1610612756	2009	Playoffs	2009-10
0021200082	2012-11-10	WAS @ IND	1610612754	t	W	3	4	0.429	240	34	80	0.425	7	16	0.438	14	24	1	14	34	48	16	4	4	12	12	89	1610612764	2012	Regular Season	2012-13
0021200028	2012-11-03	SAC @ IND	1610612754	t	W	2	1	0.667	290	39	99	0.394	4	22	0.182	24	27	1	21	46	67	16	10	14	21	19	106	1610612758	2012	Regular Season	2012-13
0011200111		CHI vs. IND	1610612754	f	L	4	3	0.571	240	36	81	0.444	1	10	0.1	17	21	1	8	29	37	26	6	3	14	26	90	1610612741	2012	Pre Season	2012-13
0011200079		MEM @ IND	1610612754	t	W	3	2	0.6	240	30	83	0.361	4	10	0.4	19	22	1	13	39	52	10	4	3	16	25	83	1610612763	2012	Pre Season	2012-13
0011200072		ORL vs. IND	1610612754	f	L	2	2	0.5	240	36	89	0.404	2	19	0.105	22	24	1	12	26	38	15	9	4	14	20	96	1610612753	2012	Pre Season	2012-13
0020901140	2010-04-03	POR @ SAC	1610612758	t	L	24	53	0.312	240	35	76	0.461	5	17	0.294	12	20	1	11	27	38	19	6	5	14	23	87	1610612757	2009	Regular Season	2009-10
0020901115	2010-03-31	MIN vs. SAC	1610612758	f	L	24	52	0.316	240	41	89	0.461	9	14	0.643	8	15	1	10	23	33	27	10	1	9	14	99	1610612750	2009	Regular Season	2009-10
0020901087	2010-03-28	CLE vs. SAC	1610612758	f	L	24	50	0.324	240	34	79	0.43	6	12	0.5	16	20	1	11	31	42	23	8	2	15	17	90	1610612739	2009	Regular Season	2009-10
0020901076	2010-03-26	BOS vs. SAC	1610612758	f	L	24	49	0.329	240	31	73	0.425	1	12	0.083	23	31	1	9	42	51	20	6	4	17	23	86	1610612738	2009	Regular Season	2009-10
0020901062	2010-03-24	NJN vs. SAC	1610612758	f	L	24	48	0.333	240	29	81	0.358	5	15	0.333	16	22	1	13	36	49	16	6	5	15	20	79	1610612751	2009	Regular Season	2009-10
0020900975	2010-03-12	POR @ SAC	1610612758	t	L	22	44	0.333	240	39	77	0.506	4	10	0.4	12	19	1	8	25	33	19	6	4	20	26	94	1610612757	2009	Regular Season	2009-10
0020900951	2010-03-09	POR vs. SAC	1610612758	f	L	21	43	0.328	240	34	79	0.43	3	13	0.231	10	16	1	11	30	41	19	6	5	13	18	81	1610612757	2009	Regular Season	2009-10
0020900921	2010-03-05	DAL vs. SAC	1610612758	f	L	21	41	0.339	240	38	81	0.469	9	19	0.474	15	21	1	14	31	45	20	5	1	17	19	100	1610612742	2009	Regular Season	2009-10
0025000309	1951-02-27	INO vs. BAL	1610610024	f	L				0	28						18	27	1			0						74	1610610030	1950	Regular Season	1950-51
0021200288	2012-12-08	CHI vs. NYK	1610612752	f	L	14	5	0.737	240	27	84	0.321	8	23	0.348	23	28	1	14	26	40	14	10	6	15	17	85	1610612741	2012	Regular Season	2012-13
0021200268	2012-12-06	MIA vs. NYK	1610612752	f	W	14	4	0.778	240	41	91	0.451	18	44	0.409	12	19	1	11	35	46	20	9	4	7	19	112	1610612748	2012	Regular Season	2012-13
0021200243	2012-12-02	PHX @ NYK	1610612752	t	W	12	4	0.75	240	40	90	0.444	12	29	0.414	14	17	1	16	27	43	21	7	5	7	13	106	1610612756	2012	Regular Season	2012-13
0020900597	2010-01-18	CHA vs. SAC	1610612758	f	L	15	25	0.375	240	41	84	0.488	7	27	0.259	14	21	1	13	33	46	19	6	10	20	25	103	1610612766	2009	Regular Season	2009-10
0020900586	2010-01-16	WAS vs. SAC	1610612758	f	L	15	24	0.385	240	31	83	0.373	7	23	0.304	17	19	1	12	29	41	20	5	8	15	23	86	1610612764	2009	Regular Season	2009-10
0020900557	2010-01-12	ORL @ SAC	1610612758	t	L	15	22	0.405	240	30	86	0.349	8	27	0.296	20	25	1	12	29	41	15	6	1	12	21	88	1610612753	2009	Regular Season	2009-10
0021200182	2012-11-23	MIN @ POR	1610612757	t	W	6	6	0.5	240	42	78	0.538	11	25	0.44	8	18	0	6	27	33	24	7	6	12	26	103	1610612750	2012	Regular Season	2012-13
0021200168	2012-11-21	PHX vs. POR	1610612757	f	L	5	6	0.455	240	31	77	0.403	5	19	0.263	20	26	1	13	19	32	14	7	2	20	21	87	1610612756	2012	Regular Season	2012-13
0021200067	2012-11-08	LAC @ POR	1610612757	t	L	2	3	0.4	240	32	75	0.427	7	20	0.35	19	30	1	9	22	31	19	10	4	13	22	90	1610612746	2012	Regular Season	2012-13
0021200032	2012-11-03	HOU vs. POR	1610612757	f	W	2	1	0.667	265	39	93	0.419	10	24	0.417	7	12	1	10	43	53	28	11	8	16	18	95	1610612745	2012	Regular Season	2012-13
0020900488	2010-01-02	DAL @ SAC	1610612758	t	L	14	19	0.424	240	37	92	0.402	6	18	0.333	11	13	1	13	29	42	18	4	6	16	23	91	1610612742	2009	Regular Season	2009-10
0020900468	2009-12-30	PHI @ SAC	1610612758	t	L	14	17	0.452	240	42	89	0.472	6	17	0.353	16	21	1	14	26	40	26	5	6	12	22	106	1610612755	2009	Regular Season	2009-10
0020900450	2009-12-28	DEN @ SAC	1610612758	t	W	14	16	0.467	240	37	80	0.463	7	14	0.5	25	33	1	11	37	48	22	3	4	17	26	106	1610612743	2009	Regular Season	2009-10
0020900390	2009-12-19	MIL vs. SAC	1610612758	f	W	12	14	0.462	240	35	77	0.455	4	10	0.4	22	29	1	12	30	42	18	6	5	14	24	96	1610612749	2009	Regular Season	2009-10
0040300144	2004-04-27	MIN @ DEN	1610612743	t	L	1	3	0.25	240	33	92	0.359	7	13	0.35	9	15	1	20	31	51	18	8	1	14	24	82	1610612750	2003	Playoffs	2003-04
0031200001	2013-02-17	WST vs. EST	1610616833	f	L	0	1	0	240	54	109	0.495	14	39	0.359	16	21	1	18	38	56	33	8	3	20	10	138	1610616834	2012	All Star	2012-13
0011200021		PHX @ SAC	1610612758	t	W	1	0	1	240	35	86	0.407	6	20	0.3	26	34	1	16	35	51	24	9	7	17	25	102	1610612756	2012	Pre Season	2012-13
0020900294	2009-12-06	MIA @ SAC	1610612758	t	L	9	10	0.474	240	37	79	0.468	8	22	0.364	20	32	1	12	22	34	19	6	1	17	24	102	1610612748	2009	Regular Season	2009-10
0020900233	2009-11-27	NJN @ SAC	1610612758	t	W	7	8	0.467	240	39	71	0.549	6	12	0.5	25	34	1	5	40	45	19	6	11	17	24	109	1610612751	2009	Regular Season	2009-10
0020900187	2009-11-21	HOU vs. SAC	1610612758	f	L	5	7	0.417	240	43	85	0.506	7	16	0.438	13	17	1	9	29	38	24	5	4	14	23	106	1610612745	2009	Regular Season	2009-10
0020900096	2009-11-08	GSW @ SAC	1610612758	t	W	3	4	0.429	240	43	87	0.494	5	18	0.278	29	38	1	15	37	52	21	8	4	14	22	120	1610612744	2009	Regular Season	2009-10
0021201067	2013-03-27	DEN @ SAS	1610612759	t	W	54	17	0.761	240	35	76	0.461	10	15	0.667	20	27	1	11	27	38	20	7	8	18	17	100	1610612743	2012	Regular Season	2012-13
0021201042	2013-03-24	HOU vs. SAS	1610612759	f	L	53	17	0.757	240	33	78	0.423	10	22	0.455	19	21	1	7	31	38	19	9	9	16	17	95	1610612745	2012	Regular Season	2012-13
0025000297	1951-02-22	BOS vs. BAL	1610610024	f	L				0	27						15	20	1			0						69	1610612738	1950	Regular Season	1950-51
0010900020		POR @ SAC	1610612758	t	L	0	2	0	240	31	72	0.431	6	20	0.3	18	24	1	9	22	31	13	6	0	19	33	86	1610612757	2009	Pre Season	2009-10
0020901203	2010-04-12	MIA @ PHI	1610612755	t	L	27	54	0.333	240	41	75	0.547	12	25	0.48	11	19	1	5	25	30	35	5	3	10	23	105	1610612748	2009	Regular Season	2009-10
0020901161	2010-04-07	MIA vs. PHI	1610612755	f	L	26	52	0.333	240	38	75	0.507	8	18	0.444	11	18	1	9	36	45	21	9	6	18	26	95	1610612748	2009	Regular Season	2009-10
0021201105	2013-04-01	BOS @ MIN	1610612750	t	W	27	46	0.37	240	40	83	0.482	5	18	0.278	25	27	1	4	27	31	30	10	4	8	11	110	1610612738	2012	Regular Season	2012-13
0021201044	2013-03-24	CHI @ MIN	1610612750	t	L	24	44	0.353	240	39	78	0.5	6	12	0.5	13	19	1	6	26	32	27	8	4	13	19	97	1610612741	2012	Regular Season	2012-13
0021201031	2013-03-22	PHX vs. MIN	1610612750	f	W	24	43	0.358	240	42	79	0.532	2	12	0.167	31	40	1	10	40	50	28	10	4	14	18	117	1610612756	2012	Regular Season	2012-13
0021201021	2013-03-21	SAC vs. MIN	1610612750	f	L	23	43	0.348	240	41	98	0.418	1	19	0.053	15	18	1	17	28	45	27	7	2	12	23	98	1610612758	2012	Regular Season	2012-13
0020901108	2010-03-31	CHA vs. PHI	1610612755	f	L	26	49	0.347	240	37	83	0.446	5	21	0.238	5	11	0	11	30	41	23	7	7	24	27	84	1610612766	2009	Regular Season	2009-10
0020901029	2010-03-20	CHI @ PHI	1610612755	t	L	24	46	0.343	240	33	82	0.402	1	17	0.059	17	26	1	9	37	46	16	6	2	10	23	84	1610612741	2009	Regular Season	2009-10
0020901021	2010-03-19	NYK vs. PHI	1610612755	f	L	24	45	0.348	240	33	78	0.423	6	18	0.333	16	22	1	8	29	37	14	9	4	11	21	88	1610612752	2009	Regular Season	2009-10
0025000282	1951-02-17	FTW @ BAL	1610610024	t	W				0	42						28	31	1			0						112	1610612765	1950	Regular Season	1950-51
0021201124	2013-04-04	DEN vs. DAL	1610612742	f	L	36	39	0.48	240	41	88	0.466	4	18	0.222	8	10	1	9	32	41	26	6	7	10	24	94	1610612743	2012	Regular Season	2012-13
0020900991	2010-03-15	NYK @ PHI	1610612755	t	L	23	44	0.343	240	33	86	0.384	6	25	0.24	12	21	1	21	33	54	14	6	6	15	19	84	1610612752	2009	Regular Season	2009-10
0020900965	2010-03-12	CLE @ PHI	1610612755	t	L	23	42	0.354	240	42	88	0.477	2	15	0.133	9	16	1	14	30	44	20	8	1	9	20	95	1610612739	2009	Regular Season	2009-10
0020900946	2010-03-09	IND vs. PHI	1610612755	f	L	23	40	0.365	240	39	85	0.459	5	16	0.313	13	15	1	15	33	48	13	6	10	20	17	96	1610612754	2009	Regular Season	2009-10
0020900899	2010-03-03	ATL vs. PHI	1610612755	f	L	22	38	0.367	240	35	75	0.467	4	11	0.364	19	25	1	6	26	32	23	6	5	18	21	93	1610612737	2009	Regular Season	2009-10
0020900818	2010-02-20	CHI vs. PHI	1610612755	f	L	21	34	0.382	240	33	86	0.384	6	19	0.316	18	25	1	16	33	49	19	1	4	15	22	90	1610612741	2009	Regular Season	2009-10
0020900770	2010-02-10	TOR vs. PHI	1610612755	f	L	20	32	0.385	240	35	81	0.432	4	22	0.182	19	22	1	9	35	44	17	13	7	19	26	93	1610612761	2009	Regular Season	2009-10
0021201006	2013-03-19	OKC vs. DEN	1610612743	f	W	47	22	0.681	240	43	96	0.448	4	21	0.19	24	29	1	17	35	52	23	10	4	12	23	114	1610612760	2012	Regular Season	2012-13
0021200999	2013-03-18	CHI vs. DEN	1610612743	f	W	46	22	0.676	265	46	100	0.46	7	20	0.35	20	27	1	20	33	53	26	10	5	13	19	119	1610612741	2012	Regular Season	2012-13
0021200931	2013-03-09	MIN @ DEN	1610612743	t	W	42	22	0.656	240	42	78	0.538	9	17	0.529	18	22	1	6	37	43	23	13	8	19	21	111	1610612750	2012	Regular Season	2012-13
0021200841	2013-02-25	LAL @ DEN	1610612743	t	W	36	22	0.621	240	49	88	0.557	5	18	0.278	16	27	1	13	31	44	30	13	7	9	25	119	1610612747	2012	Regular Season	2012-13
0021200824	2013-02-23	CHA vs. DEN	1610612743	f	W	35	22	0.614	240	44	83	0.53	7	19	0.368	18	22	1	11	29	40	30	11	10	17	28	113	1610612766	2012	Regular Season	2012-13
0021200970	2013-03-15	WAS vs. NOH	1610612740	f	L	22	44	0.333	240	35	80	0.438	3	19	0.158	14	19	1	11	29	40	15	6	0	11	21	87	1610612764	2012	Regular Season	2012-13
0021200847	2013-02-26	BKN @ NOH	1610612740	t	L	20	38	0.345	240	40	87	0.46	5	14	0.357	12	15	1	12	26	38	22	8	8	7	22	97	1610612751	2012	Regular Season	2012-13
0020900624	2010-01-22	DAL @ PHI	1610612755	t	W	14	28	0.333	240	37	86	0.43	3	15	0.2	15	18	1	9	40	49	23	11	8	12	20	92	1610612742	2009	Regular Season	2009-10
0021200752	2013-02-10	NYK vs. LAC	1610612746	f	W	36	17	0.679	240	41	80	0.513	10	28	0.357	10	16	1	13	30	43	21	10	6	14	19	102	1610612752	2012	Regular Season	2012-13
0021200723	2013-02-06	ORL vs. LAC	1610612746	f	W	35	16	0.686	240	33	82	0.402	6	18	0.333	14	22	1	13	35	48	17	16	6	14	16	86	1610612753	2012	Regular Season	2012-13
0020900468	2009-12-30	SAC vs. PHI	1610612755	f	W	9	22	0.29	240	42	80	0.525	9	16	0.563	23	30	1	8	30	38	23	11	6	12	21	116	1610612758	2009	Regular Season	2009-10
0020900345	2009-12-14	GSW @ PHI	1610612755	t	W	6	18	0.25	240	48	97	0.495	4	18	0.222	17	20	1	25	34	59	24	11	6	18	25	117	1610612744	2009	Regular Season	2009-10
0021200555	2013-01-13	CLE @ LAL	1610612747	t	W	16	21	0.432	240	40	69	0.58	13	25	0.52	20	27	1	7	34	41	32	11	5	22	13	113	1610612739	2012	Regular Season	2012-13
0021200539	2013-01-11	OKC @ LAL	1610612747	t	L	15	21	0.417	240	39	98	0.398	6	28	0.214	17	22	1	16	30	46	23	7	5	12	19	101	1610612760	2012	Regular Season	2012-13
0021200522	2013-01-09	SAS vs. LAL	1610612747	f	L	15	20	0.429	240	44	95	0.463	8	27	0.296	9	15	1	6	34	40	22	12	2	9	14	105	1610612759	2012	Regular Season	2012-13
0021200503	2013-01-06	DEN @ LAL	1610612747	t	L	15	18	0.455	240	38	82	0.463	10	30	0.333	19	27	1	13	35	48	30	4	11	18	20	105	1610612743	2012	Regular Season	2012-13
0025000259	1951-02-08	PHW vs. BAL	1610610024	f	L				0	32						11	15	1			0						75	1610612744	1950	Regular Season	1950-51
0020900203	2009-11-24	WAS vs. PHI	1610612755	f	L	5	9	0.357	240	38	94	0.404	10	27	0.37	21	23	1	19	26	45	20	8	9	11	17	107	1610612764	2009	Regular Season	2009-10
0020900174	2009-11-20	MEM @ PHI	1610612755	t	L	5	7	0.417	240	37	81	0.457	9	21	0.429	14	19	1	11	17	28	23	15	7	17	21	97	1610612763	2009	Regular Season	2009-10
0020900161	2009-11-18	CHA @ PHI	1610612755	t	W	5	6	0.455	240	34	79	0.43	6	16	0.375	12	15	1	11	27	38	19	9	7	12	19	86	1610612766	2009	Regular Season	2009-10
0020900113	2009-11-11	NJN vs. PHI	1610612755	f	W	4	4	0.5	240	32	82	0.39	5	20	0.25	13	20	1	12	34	46	17	6	7	9	17	82	1610612751	2009	Regular Season	2009-10
0020900098	2009-11-09	PHX @ PHI	1610612755	t	L	3	4	0.429	240	44	82	0.537	5	13	0.385	22	27	1	10	29	39	20	9	4	11	23	115	1610612756	2009	Regular Season	2009-10
0021200679	2013-01-30	DEN vs. HOU	1610612745	f	L	25	23	0.521	240	39	81	0.481	8	27	0.296	24	35	1	10	32	42	22	11	6	21	29	110	1610612743	2012	Regular Season	2012-13
0021200646	2013-01-26	BKN @ HOU	1610612745	t	W	24	22	0.522	240	43	87	0.494	12	28	0.429	21	27	1	14	36	50	31	6	3	11	18	119	1610612751	2012	Regular Season	2012-13
0021200587	2013-01-18	IND vs. HOU	1610612745	f	L	21	20	0.512	240	34	83	0.41	13	30	0.433	14	16	1	11	25	36	21	7	10	18	17	95	1610612754	2012	Regular Season	2012-13
0020900075	2009-11-06	NJN @ PHI	1610612755	t	W	3	2	0.6	240	36	72	0.5	8	16	0.5	17	25	1	10	31	41	24	7	7	15	15	97	1610612751	2009	Regular Season	2009-10
0020900034		NYK vs. PHI	1610612755	f	W	2	1	0.667	265	51	84	0.607	3	8	0.375	36	42	1	10	39	49	20	8	3	16	26	141	1610612752	2009	Regular Season	2009-10
0020900020		MIL @ PHI	1610612755	t	W	1	1	0.5	240	32	70	0.457	6	18	0.333	29	34	1	6	39	45	18	12	7	19	22	99	1610612749	2009	Regular Season	2009-10
0020900006		ORL vs. PHI	1610612755	f	L	0	1	0	240	39	78	0.5	7	18	0.389	21	30	1	8	26	34	19	9	6	13	21	106	1610612753	2009	Regular Season	2009-10
0010900027		NJN @ PHI	1610612755	t	W	3	0	1	240	32	77	0.416	2	8	0.25	27	39	1	17	26	43	19	7	3	14	21	93	1610612751	2009	Pre Season	2009-10
0021200512	2013-01-08	IND vs. MIA	1610612748	f	L	23	10	0.697	240	28	68	0.412	8	19	0.421	13	18	1	7	29	36	13	5	10	14	21	77	1610612754	2012	Regular Season	2012-13
0021200500	2013-01-06	WAS @ MIA	1610612748	t	W	23	9	0.719	240	38	82	0.463	8	21	0.381	15	16	1	10	40	50	20	6	8	9	12	99	1610612764	2012	Regular Season	2012-13
0021200481	2013-01-04	CHI @ MIA	1610612748	t	L	22	9	0.71	240	30	65	0.462	5	20	0.25	24	31	1	4	24	28	17	8	2	12	22	89	1610612741	2012	Regular Season	2012-13
0021200782	2013-02-13	PHI @ MIL	1610612749	t	W	26	25	0.51	240	37	88	0.42	4	18	0.222	16	21	1	16	25	41	21	9	10	13	21	94	1610612755	2012	Regular Season	2012-13
0021200767	2013-02-11	WAS @ MIL	1610612749	t	L	25	25	0.5	240	36	95	0.379	5	23	0.217	13	22	1	17	26	43	23	13	5	9	17	90	1610612764	2012	Regular Season	2012-13
0020901201	2010-04-11	HOU @ PHX	1610612756	t	W	52	28	0.65	240	42	86	0.488	10	21	0.476	22	29	1	8	30	38	21	9	7	12	24	116	1610612745	2009	Regular Season	2009-10
0020901183	2010-04-09	OKC vs. PHX	1610612756	f	L	51	28	0.646	240	34	75	0.453	7	19	0.368	16	23	1	11	35	46	16	4	7	19	20	91	1610612760	2009	Regular Season	2009-10
0020901170	2010-04-07	SAS @ PHX	1610612756	t	W	51	27	0.654	240	44	87	0.506	8	22	0.364	16	18	1	12	26	38	28	7	4	9	23	112	1610612759	2009	Regular Season	2009-10
0020901138	2010-04-03	MIL vs. PHX	1610612756	f	L	50	27	0.649	240	36	76	0.474	6	17	0.353	20	25	1	8	27	35	17	10	0	9	22	98	1610612749	2009	Regular Season	2009-10
0020901104	2010-03-30	CHI vs. PHX	1610612756	f	W	48	26	0.649	240	38	85	0.447	14	28	0.5	21	32	1	12	32	44	22	6	0	11	22	111	1610612741	2009	Regular Season	2009-10
0020901052	2010-03-22	GSW vs. PHX	1610612756	f	W	45	26	0.634	240	45	84	0.536	13	23	0.565	30	39	1	11	39	50	29	4	0	22	25	133	1610612744	2009	Regular Season	2009-10
0020900988	2010-03-14	NOH @ PHX	1610612756	t	W	41	26	0.612	240	42	73	0.575	8	16	0.5	28	35	1	5	33	38	29	6	3	18	16	120	1610612740	2009	Regular Season	2009-10
0021301224	2014-04-16	BKN @ CLE	1610612739	t	W	33	49	0.402	240	46	87	0.529	8	20	0.4	14	17	1	13	38	51	32	10	7	12	18	114	1610612751	2013	Regular Season	2013-14
0021301193	2014-04-12	BOS @ CLE	1610612739	t	L	32	49	0.395	240	37	90	0.411	5	18	0.278	20	30	1	15	34	49	22	2	2	11	20	99	1610612738	2013	Regular Season	2013-14
0021301145	2014-04-05	CHA @ CLE	1610612739	t	L	31	47	0.397	265	35	96	0.365	7	22	0.318	17	21	1	10	41	51	22	5	3	11	18	94	1610612766	2013	Regular Season	2013-14
0021301057	2014-03-25	TOR @ CLE	1610612739	t	W	28	44	0.389	240	36	70	0.514	4	13	0.308	26	33	1	10	39	49	27	6	9	14	22	102	1610612761	2013	Regular Season	2013-14
0020900932	2010-03-06	IND @ PHX	1610612756	t	W	40	25	0.615	240	36	82	0.439	7	15	0.467	34	40	1	18	40	58	14	4	6	14	24	113	1610612754	2009	Regular Season	2009-10
0021300590	2014-01-17	DEN vs. CLE	1610612739	f	W	15	25	0.375	240	42	88	0.477	5	16	0.313	28	35	1	16	33	49	21	8	6	11	19	117	1610612743	2013	Regular Season	2013-14
0021300552	2014-01-12	SAC vs. CLE	1610612739	f	L	13	24	0.351	240	31	80	0.388	7	21	0.333	11	23	0	6	26	32	23	6	3	14	23	80	1610612758	2013	Regular Season	2013-14
0021300499	2014-01-05	IND @ CLE	1610612739	t	L	11	23	0.324	240	27	79	0.342	6	20	0.3	18	20	1	16	33	49	14	7	2	18	25	78	1610612754	2013	Regular Season	2013-14
0021300491	2014-01-04	BKN vs. CLE	1610612739	f	L	11	22	0.333	240	29	79	0.367	10	22	0.455	14	20	1	14	31	45	14	4	3	11	22	82	1610612751	2013	Regular Season	2013-14
0021300461	2013-12-31	IND vs. CLE	1610612739	f	L	10	21	0.323	240	29	80	0.363	1	12	0.083	17	23	1	12	36	48	15	5	3	13	22	76	1610612754	2013	Regular Season	2013-14
0011300046		MEM vs. MAC	93	f	L	0	3	0	240	27	83	0.325	4	21	0.19	12	20	1	8	18	26	18	7	3	15	32	70	1610612763	2013	Pre Season	2013-14
0021300522	2014-01-08	IND @ ATL	1610612737	t	W	19	17	0.528	240	34	75	0.453	10	23	0.435	19	22	1	6	28	34	27	8	3	10	14	97	1610612754	2013	Regular Season	2013-14
0021300449	2013-12-29	ORL vs. ATL	1610612737	f	L	17	14	0.548	240	36	81	0.444	15	39	0.385	15	21	1	7	29	36	20	9	3	13	23	102	1610612753	2013	Regular Season	2013-14
0020900813	2010-02-19	ATL @ PHX	1610612756	t	W	33	23	0.589	240	37	82	0.451	2	18	0.111	12	17	1	14	36	50	15	8	3	15	19	88	1610612737	2009	Regular Season	2009-10
0020900785	2010-02-16	MEM vs. PHX	1610612756	f	W	32	22	0.593	240	41	82	0.5	6	13	0.462	21	29	1	10	40	50	26	7	9	13	26	109	1610612763	2009	Regular Season	2009-10
0025000234	1951-01-30	ROC vs. BAL	1610610024	f	L				0	35						20	27	1			0						90	1610612758	1950	Regular Season	1950-51
0021300502	2014-01-05	OKC vs. BOS	1610612738	f	L	13	21	0.382	240	35	80	0.438	11	23	0.478	15	24	1	12	25	37	23	5	6	15	26	96	1610612760	2013	Regular Season	2013-14
0021300475	2014-01-02	CHI vs. BOS	1610612738	f	L	13	19	0.406	240	32	81	0.395	2	12	0.167	16	23	1	13	35	48	15	7	8	19	26	82	1610612741	2013	Regular Season	2013-14
0021300373	2013-12-18	DET @ BOS	1610612738	t	L	12	15	0.444	240	40	81	0.494	6	18	0.333	20	22	1	8	33	41	22	8	1	18	20	106	1610612765	2013	Regular Season	2013-14
0021300319	2013-12-11	LAC @ BOS	1610612738	t	L	10	14	0.417	240	33	80	0.413	6	17	0.353	16	19	1	8	32	40	20	5	5	16	23	88	1610612746	2013	Regular Season	2013-14
0021300283	2013-12-06	DEN @ BOS	1610612738	t	W	9	12	0.429	240	43	83	0.518	6	20	0.3	14	18	1	10	27	37	25	5	6	9	18	106	1610612743	2013	Regular Season	2013-14
0020900635	2010-01-22	CHI @ PHX	1610612756	t	L	25	19	0.568	240	37	96	0.385	11	26	0.423	19	24	1	19	30	49	20	3	4	10	19	104	1610612741	2009	Regular Season	2009-10
0020900617	2010-01-20	NJN @ PHX	1610612756	t	W	25	18	0.581	240	45	84	0.536	4	13	0.308	24	29	1	10	34	44	25	8	7	10	17	118	1610612751	2009	Regular Season	2009-10
0020900573	2010-01-15	ATL vs. PHX	1610612756	f	L	24	16	0.6	240	38	86	0.442	2	13	0.154	23	32	1	14	27	41	26	6	8	8	20	101	1610612737	2009	Regular Season	2009-10
0020900550	2010-01-11	MIL @ PHX	1610612756	t	W	24	14	0.632	240	43	87	0.494	6	16	0.375	13	15	1	6	39	45	23	3	5	17	15	105	1610612749	2009	Regular Season	2009-10
0021300189	2013-11-23	NYK @ WAS	1610612764	t	W	5	8	0.385	240	37	76	0.487	7	19	0.368	17	22	1	11	34	45	23	4	4	12	18	98	1610612752	2013	Regular Season	2013-14
0021300178	2013-11-22	TOR vs. WAS	1610612764	f	L	4	8	0.333	240	36	86	0.419	6	17	0.353	10	13	1	9	30	39	17	6	4	14	22	88	1610612761	2013	Regular Season	2013-14
0021300162	2013-11-20	CLE vs. WAS	1610612764	f	W	4	7	0.364	240	38	84	0.452	8	19	0.421	14	14	1	15	29	44	31	6	5	14	17	98	1610612739	2013	Regular Season	2013-14
0021300292	2013-12-07	CHI vs. DET	1610612765	f	W	10	10	0.5	240	34	80	0.425	12	19	0.632	12	15	1	13	38	51	15	8	9	18	20	92	1610612741	2013	Regular Season	2013-14
0021300272	2013-12-04	MIL vs. DET	1610612765	f	W	9	10	0.474	240	33	86	0.384	7	21	0.333	32	42	1	21	34	55	21	7	11	15	21	105	1610612749	2013	Regular Season	2013-14
0021300250	2013-12-01	PHI @ DET	1610612765	t	W	7	10	0.412	240	41	89	0.461	10	28	0.357	23	39	1	16	41	57	26	12	7	23	20	115	1610612755	2013	Regular Season	2013-14
0021300197	2013-11-24	BKN vs. DET	1610612765	f	W	5	8	0.385	240	38	80	0.475	5	17	0.294	28	40	1	13	31	44	20	9	3	9	19	109	1610612751	2013	Regular Season	2013-14
0021300078	2013-11-08	OKC @ DET	1610612765	t	L	2	3	0.4	240	39	91	0.429	11	31	0.355	21	27	1	16	26	42	22	10	6	13	27	110	1610612760	2013	Regular Season	2013-14
0021300053	2013-11-05	IND @ DET	1610612765	t	L	2	2	0.5	240	33	87	0.379	5	25	0.2	20	25	1	13	29	42	13	10	6	14	24	91	1610612754	2013	Regular Season	2013-14
0020900466	2009-12-30	BOS @ PHX	1610612756	t	W	21	12	0.636	240	40	79	0.506	9	25	0.36	27	32	1	12	30	42	21	9	7	15	21	116	1610612738	2009	Regular Season	2009-10
0020900356	2009-12-15	SAS @ PHX	1610612756	t	W	17	8	0.68	240	49	95	0.516	11	18	0.611	7	13	1	16	31	47	25	8	3	12	15	116	1610612759	2009	Regular Season	2009-10
0025000218	1951-01-23	MNL vs. BAL	1610610024	f	L				0	28						23	33	1			0						79	1610612747	1950	Regular Season	1950-51
0020900255	2009-12-01	NYK vs. PHX	1610612756	f	L	14	4	0.778	240	35	77	0.455	4	17	0.235	25	32	1	12	28	40	18	4	4	17	20	99	1610612752	2009	Regular Season	2009-10
0020900241	2009-11-29	TOR vs. PHX	1610612756	f	W	14	3	0.824	240	43	84	0.512	13	30	0.433	14	17	1	11	37	48	25	4	2	16	23	113	1610612761	2009	Regular Season	2009-10
0020900231	2009-11-27	MIN vs. PHX	1610612756	f	W	13	3	0.813	240	51	86	0.593	10	24	0.417	8	10	1	7	38	45	31	8	8	18	24	120	1610612750	2009	Regular Season	2009-10
0020900217	2009-11-25	MEM @ PHX	1610612756	t	W	12	3	0.8	240	52	84	0.619	9	17	0.529	13	18	1	7	22	29	27	7	6	8	21	126	1610612763	2009	Regular Season	2009-10
0011300046		MAC @ MEM	1610612763	t	W	1	2	0.333	240	40	67	0.597	7	14	0.5	29	38	1	9	47	56	34	9	6	21	15	116	93	2013	Pre Season	2013-14
0020900154	2009-11-17	HOU vs. PHX	1610612756	f	W	10	2	0.833	240	41	79	0.519	6	21	0.286	23	32	1	5	35	40	26	3	9	12	21	111	1610612745	2009	Regular Season	2009-10
0020900145	2009-11-15	TOR @ PHX	1610612756	t	W	9	2	0.818	240	35	78	0.449	8	24	0.333	23	27	1	12	34	46	18	3	4	15	16	101	1610612761	2009	Regular Season	2009-10
0020900098	2009-11-09	PHI vs. PHX	1610612756	f	W	7	1	0.875	240	41	77	0.532	15	30	0.5	22	29	1	6	27	33	32	4	1	12	18	119	1610612755	2009	Regular Season	2009-10
0020900076	2009-11-06	BOS vs. PHX	1610612756	f	W	5	1	0.833	240	37	74	0.5	13	24	0.542	23	30	1	7	32	39	26	7	3	15	21	110	1610612738	2009	Regular Season	2009-10
0021300009		HOU vs. CHA	1610612766	f	L	0	1	0	240	33	90	0.367	4	10	0.4	13	20	1	12	25	37	14	8	6	7	21	83	1610612745	2013	Regular Season	2013-14
0020900060	2009-11-04	ORL vs. PHX	1610612756	f	L	4	1	0.8	240	40	88	0.455	7	22	0.318	13	20	1	16	28	44	21	5	0	18	21	100	1610612753	2009	Regular Season	2009-10
0020900055	2009-11-03	MIA vs. PHX	1610612756	f	W	4	0	1	240	39	77	0.506	9	23	0.391	17	27	1	6	37	43	21	5	11	14	16	104	1610612748	2009	Regular Season	2009-10
0020900030		GSW @ PHX	1610612756	t	W	2	0	1	240	45	84	0.536	12	22	0.545	21	34	1	9	38	47	30	7	7	23	25	123	1610612744	2009	Regular Season	2009-10
0010900035		GSW @ PHX	1610612756	t	L	1	1	0.5	240	40	99	0.404	3	13	0.231	18	26	1	15	36	51	19	10	7	13	25	101	1610612744	2009	Pre Season	2009-10
0040900315	2010-05-27	LAL vs. PHX	1610612756	f	L	10	5	0.667	240	36	77	0.468	9	27	0.333	20	29	1	12	28	40	19	7	8	15	21	101	1610612747	2009	Playoffs	2009-10
0040900314	2010-05-25	LAL @ PHX	1610612756	t	W	10	4	0.714	240	41	84	0.488	11	30	0.367	22	32	1	18	33	51	23	3	3	7	12	115	1610612747	2009	Playoffs	2009-10
0040900313	2010-05-23	LAL @ PHX	1610612756	t	W	9	4	0.692	240	38	82	0.463	5	20	0.25	37	42	1	10	30	40	19	10	2	7	21	118	1610612747	2009	Playoffs	2009-10
0025000181	1951-01-07	SYR vs. BAL	1610610024	f	L				0	20						25	33	1			0						65	1610612755	1950	Regular Season	1950-51
0040900222	2010-05-05	SAS @ PHX	1610612756	t	W	6	2	0.75	240	36	85	0.424	9	19	0.474	29	37	1	18	31	49	19	6	1	14	21	110	1610612759	2009	Playoffs	2009-10
0011300032		NYK @ TOR	1610612761	t	W	2	1	0.667	240	32	71	0.451	5	24	0.208	31	39	1	8	36	44	9	8	3	23	23	100	1610612752	2013	Pre Season	2013-14
0040900165	2010-04-26	POR @ PHX	1610612756	t	W	3	2	0.6	240	34	73	0.466	10	27	0.37	29	32	1	15	26	41	21	8	3	13	24	107	1610612757	2009	Playoffs	2009-10
0020901185	2010-04-09	MEM @ SAS	1610612759	t	L	48	31	0.608	240	33	75	0.44	9	28	0.321	24	32	1	7	32	39	22	7	5	12	22	99	1610612763	2009	Regular Season	2009-10
0020901170	2010-04-07	PHX vs. SAS	1610612759	f	L	48	30	0.615	240	39	82	0.476	6	25	0.24	17	28	1	20	26	46	21	4	4	18	20	101	1610612756	2009	Regular Season	2009-10
0021300101	2013-11-11	BOS vs. ORL	1610612753	f	L	3	5	0.375	240	39	85	0.459	7	18	0.389	20	23	1	14	23	37	27	7	4	18	18	105	1610612738	2013	Regular Season	2013-14
0021300075	2013-11-08	BOS @ ORL	1610612753	t	L	3	3	0.5	240	33	83	0.398	4	20	0.2	19	29	1	16	40	56	19	4	4	20	24	89	1610612738	2013	Regular Season	2013-14
0011300108		NOP @ ORL	1610612753	t	L	2	6	0.25	240	29	83	0.349	4	20	0.2	20	26	1	20	25	45	15	9	5	21	19	82	1610612740	2013	Pre Season	2013-14
0020901117	2010-03-31	HOU @ SAS	1610612759	t	W	45	29	0.608	240	46	81	0.568	6	14	0.429	21	25	1	8	33	41	24	8	8	16	22	119	1610612745	2009	Regular Season	2009-10
0020901066	2010-03-24	LAL @ SAS	1610612759	t	L	42	28	0.6	240	30	80	0.375	8	27	0.296	15	19	1	14	31	45	16	6	7	12	20	83	1610612747	2009	Regular Season	2009-10
0020901049	2010-03-22	OKC vs. SAS	1610612759	f	W	42	27	0.609	240	37	85	0.435	8	25	0.32	17	24	1	8	30	38	18	3	2	9	22	99	1610612760	2009	Regular Season	2009-10
0020901038	2010-03-21	ATL vs. SAS	1610612759	f	L	41	27	0.603	265	41	81	0.506	8	24	0.333	24	29	1	11	30	41	20	4	3	13	20	114	1610612737	2009	Regular Season	2009-10
0020901024	2010-03-19	GSW @ SAS	1610612759	t	W	41	26	0.612	240	62	96	0.646	6	18	0.333	17	32	1	14	39	53	39	3	7	9	16	147	1610612744	2009	Regular Season	2009-10
0020900940	2010-03-08	CLE vs. SAS	1610612759	f	L	36	25	0.59	240	35	84	0.417	10	29	0.345	15	22	1	13	31	44	21	5	4	14	19	95	1610612739	2009	Regular Season	2009-10
0020900825	2010-02-21	DET vs. SAS	1610612759	f	L	31	23	0.574	265	34	81	0.42	6	21	0.286	27	33	1	8	24	32	21	7	4	10	28	101	1610612765	2009	Regular Season	2009-10
0020900791	2010-02-17	IND vs. SAS	1610612759	f	W	31	21	0.596	240	35	99	0.354	7	24	0.292	13	17	1	17	39	56	18	7	4	12	19	90	1610612754	2009	Regular Season	2009-10
0020900780	2010-02-11	DEN vs. SAS	1610612759	f	W	30	21	0.588	240	41	77	0.532	9	19	0.474	20	30	1	12	33	45	24	8	3	17	29	111	1610612743	2009	Regular Season	2009-10
0020900752	2010-02-06	LAC vs. SAS	1610612759	f	W	29	20	0.592	240	37	86	0.43	11	28	0.393	13	17	1	9	32	41	26	14	5	12	18	98	1610612746	2009	Regular Season	2009-10
0021300721	2014-02-04	ATL vs. IND	1610612754	f	W	38	10	0.792	240	34	74	0.459	5	18	0.278	16	20	1	7	33	40	20	9	1	19	16	89	1610612737	2013	Regular Season	2013-14
0041300205	2014-05-13	WAS @ IND	1610612754	t	L	3	2	0.6	240	30	77	0.39	6	15	0.4	13	22	1	4	19	23	19	8	5	11	20	79	1610612764	2013	Playoffs	2013-14
0041300107	2014-05-03	ATL @ IND	1610612754	t	W	4	3	0.571	240	33	70	0.471	3	18	0.167	23	29	1	10	45	55	17	6	13	17	19	92	1610612737	2013	Playoffs	2013-14
0041300105	2014-04-28	ATL @ IND	1610612754	t	L	2	3	0.4	240	36	78	0.462	14	30	0.467	11	18	1	7	28	35	24	11	7	12	24	97	1610612737	2013	Playoffs	2013-14
0020900671	2010-01-27	ATL @ SAS	1610612759	t	W	26	18	0.591	240	40	92	0.435	4	16	0.25	21	28	1	19	41	60	29	2	5	8	16	105	1610612737	2009	Regular Season	2009-10
0020900541	2010-01-10	NJN @ SAS	1610612759	t	W	22	13	0.629	240	36	79	0.456	4	12	0.333	21	25	1	9	39	48	24	5	4	10	18	97	1610612751	2009	Regular Season	2009-10
0020900480	2010-01-02	WAS vs. SAS	1610612759	f	W	20	11	0.645	240	37	73	0.507	8	12	0.667	15	20	1	3	34	37	23	3	3	11	24	97	1610612764	2009	Regular Season	2009-10
0020900457	2009-12-29	MIN @ SAS	1610612759	t	W	18	11	0.621	240	41	86	0.477	12	24	0.5	23	31	1	13	36	49	32	8	7	13	20	117	1610612750	2009	Regular Season	2009-10
0020900420	2009-12-23	POR @ SAS	1610612759	t	L	15	11	0.577	240	36	70	0.514	6	21	0.286	16	17	1	6	27	33	23	3	3	13	18	94	1610612757	2009	Regular Season	2009-10
0021300077	2013-11-08	WAS vs. BKN	1610612751	f	L	2	3	0.4	265	41	88	0.466	6	24	0.25	20	29	1	11	40	51	23	11	3	21	27	108	1610612764	2013	Regular Season	2013-14
0011300094		BOS vs. BKN	1610612751	f	L	4	2	0.667	240	32	77	0.416	6	23	0.261	27	34	1	10	24	34	14	4	2	14	29	97	1610612738	2013	Pre Season	2013-14
0011300047		PHI vs. BKN	1610612751	f	W	2	1	0.667	240	48	89	0.539	14	27	0.519	17	24	1	18	36	54	34	9	7	23	30	127	1610612755	2013	Pre Season	2013-14
0011300041		DET @ BKN	1610612751	t	L	1	1	0.5	240	27	66	0.409	4	18	0.222	30	53	1	7	21	28	16	16	9	21	25	88	1610612765	2013	Pre Season	2013-14
0020900356	2009-12-15	PHX vs. SAS	1610612759	f	L	12	10	0.545	240	40	86	0.465	7	16	0.438	17	20	1	12	30	42	21	7	4	12	22	104	1610612756	2009	Regular Season	2009-10
0011300097		MIL vs. NYK	1610612752	f	L	2	4	0.333	240	35	88	0.398	10	32	0.313	15	23	1	16	23	39	19	10	3	12	29	95	1610612749	2013	Pre Season	2013-14
0020900216	2009-11-25	GSW @ SAS	1610612759	t	W	7	6	0.538	240	44	85	0.518	5	18	0.278	25	32	1	8	33	41	30	10	6	14	21	118	1610612744	2009	Regular Season	2009-10
0041300221	2014-05-06	SAS vs. POR	1610612757	f	L	0	1	0	240	31	82	0.378	4	16	0.25	26	31	1	14	33	47	9	6	2	20	25	92	1610612759	2013	Playoffs	2013-14
0041300176	2014-05-02	HOU @ POR	1610612757	t	W	4	2	0.667	240	35	82	0.427	9	24	0.375	20	22	1	12	22	34	14	9	6	12	20	99	1610612745	2013	Playoffs	2013-14
0041300175	2014-04-30	HOU vs. POR	1610612757	f	L	3	2	0.6	240	36	83	0.434	9	25	0.36	17	23	1	9	25	34	14	8	14	10	21	98	1610612745	2013	Playoffs	2013-14
0041300172	2014-04-23	HOU vs. POR	1610612757	f	W	2	0	1	240	40	84	0.476	8	23	0.348	24	27	1	11	32	43	23	5	11	14	28	112	1610612745	2013	Playoffs	2013-14
0041300171	2014-04-20	HOU vs. POR	1610612757	f	W	1	0	1	265	42	97	0.433	9	27	0.333	29	39	1	17	37	54	14	7	6	12	32	122	1610612745	2013	Playoffs	2013-14
0020900071	2009-11-05	UTA vs. SAS	1610612759	f	L	2	2	0.5	240	35	81	0.432	6	16	0.375	23	31	1	16	20	36	14	4	6	11	24	99	1610612762	2009	Regular Season	2009-10
0020900017		CHI vs. SAS	1610612759	f	L	1	1	0.5	240	33	78	0.423	4	21	0.19	15	23	1	8	36	44	15	5	5	13	23	85	1610612741	2009	Regular Season	2009-10
0020900013		NOH @ SAS	1610612759	t	W	1	0	1	240	45	86	0.523	9	24	0.375	14	20	1	11	31	42	29	4	0	10	22	113	1610612740	2009	Regular Season	2009-10
0010900015		HOU @ SAS	1610612759	t	L	0	1	0	240	29	82	0.354	9	21	0.429	18	26	1	13	36	49	14	3	2	21	24	85	1610612745	2009	Pre Season	2009-10
0040900222	2010-05-05	PHX vs. SAS	1610612759	f	L	4	4	0.5	240	40	79	0.506	7	18	0.389	15	22	1	7	30	37	28	8	8	12	31	102	1610612756	2009	Playoffs	2009-10
0021301147	2014-04-05	BKN @ PHI	1610612755	t	L	17	60	0.221	240	36	79	0.456	10	23	0.435	19	27	1	9	31	40	27	6	2	13	26	101	1610612751	2013	Regular Season	2013-14
0040900156	2010-04-29	DAL @ SAS	1610612759	t	W	4	2	0.667	240	37	78	0.474	4	12	0.333	19	31	1	12	31	43	23	7	4	8	17	97	1610612742	2009	Playoffs	2009-10
0040900151	2010-04-18	DAL vs. SAS	1610612759	f	L	0	1	0	240	39	78	0.5	4	11	0.364	12	14	1	8	29	37	19	7	1	17	28	94	1610612742	2009	Playoffs	2009-10
0020901115	2010-03-31	SAC @ MIN	1610612750	t	W	15	60	0.2	240	46	82	0.561	8	15	0.533	8	11	1	10	36	46	30	4	10	19	16	108	1610612758	2009	Regular Season	2009-10
0021300860	2014-02-26	UTA vs. PHX	1610612756	f	L	33	24	0.579	240	31	80	0.388	6	19	0.316	18	29	1	14	26	40	14	7	5	13	21	86	1610612762	2013	Regular Season	2013-14
0020900875	2010-02-27	POR @ MIN	1610612750	t	L	14	47	0.23	240	36	79	0.456	6	16	0.375	13	17	1	8	34	42	19	3	6	19	24	91	1610612757	2009	Regular Season	2009-10
0021300859	2014-02-26	DET @ SAS	1610612759	t	W	41	16	0.719	240	44	82	0.537	9	19	0.474	23	25	1	9	28	37	34	10	7	18	16	120	1610612765	2013	Regular Season	2013-14
0021300840	2014-02-23	POR vs. MIN	1610612750	f	L	27	29	0.482	240	37	94	0.394	9	28	0.321	14	20	1	21	27	48	18	5	2	14	21	97	1610612757	2013	Regular Season	2013-14
0021300786	2014-02-12	DEN @ MIN	1610612750	t	W	25	28	0.472	240	45	86	0.523	12	26	0.462	15	23	1	6	34	40	31	14	5	10	20	117	1610612743	2013	Regular Season	2013-14
0021300768	2014-02-10	HOU @ MIN	1610612750	t	L	24	28	0.462	240	31	87	0.356	6	25	0.24	21	21	1	16	27	43	20	8	3	16	20	89	1610612745	2013	Regular Season	2013-14
0021300747	2014-02-07	NOP vs. MIN	1610612750	f	L	24	26	0.48	240	28	75	0.373	4	18	0.222	31	37	1	8	36	44	14	8	5	15	14	91	1610612740	2013	Regular Season	2013-14
0020900839	2010-02-23	MIA vs. MIN	1610612750	f	W	14	44	0.241	240	34	78	0.436	8	14	0.571	15	19	1	10	37	47	15	7	5	20	15	91	1610612748	2009	Regular Season	2009-10
0020900809	2010-02-19	CHI @ MIN	1610612750	t	L	13	43	0.232	240	38	85	0.447	7	17	0.412	11	20	1	9	34	43	20	5	4	14	21	94	1610612741	2009	Regular Season	2009-10
0021300620	2014-01-21	UTA vs. MIN	1610612750	f	W	20	21	0.488	240	41	90	0.456	8	21	0.381	22	24	1	8	34	42	31	8	2	8	19	112	1610612762	2013	Regular Season	2013-14
0021300956	2014-03-11	GSW vs. DAL	1610612742	f	L	38	27	0.585	240	30	82	0.366	5	18	0.278	20	31	1	11	29	40	18	10	3	17	16	85	1610612744	2013	Regular Season	2013-14
0020900642	2010-01-23	MIL vs. MIN	1610612750	f	L	9	36	0.2	240	33	86	0.384	2	13	0.154	26	37	1	13	24	37	15	7	0	13	23	94	1610612749	2009	Regular Season	2009-10
0020900522	2010-01-08	IND @ MIN	1610612750	t	W	8	29	0.216	240	39	78	0.5	5	11	0.455	33	45	1	12	44	56	25	6	4	18	15	116	1610612754	2009	Regular Season	2009-10
0020900479	2010-01-02	IND vs. MIN	1610612750	f	L	7	28	0.2	240	40	89	0.449	5	17	0.294	26	31	1	12	32	44	22	4	1	12	20	111	1610612754	2009	Regular Season	2009-10
0020900457	2009-12-29	SAS vs. MIN	1610612750	f	L	7	25	0.219	240	36	91	0.396	4	12	0.333	23	25	1	13	33	46	11	7	2	13	24	99	1610612759	2009	Regular Season	2009-10
0020900410	2009-12-22	ATL @ MIN	1610612750	t	L	5	24	0.172	240	30	73	0.411	2	7	0.286	25	36	1	16	31	47	14	5	1	22	23	87	1610612737	2009	Regular Season	2009-10
0020900364	2009-12-16	LAC @ MIN	1610612750	t	L	4	22	0.154	240	35	91	0.385	1	11	0.091	24	30	1	14	29	43	14	6	3	12	17	95	1610612746	2009	Regular Season	2009-10
0020900349	2009-12-14	UTA vs. MIN	1610612750	f	W	4	21	0.16	240	40	83	0.482	7	15	0.467	23	34	1	14	34	48	21	9	1	15	26	110	1610612762	2009	Regular Season	2009-10
0020900329	2009-12-11	LAL vs. MIN	1610612750	f	L	3	20	0.13	240	38	88	0.432	4	10	0.4	12	16	1	13	35	48	19	6	3	17	15	92	1610612747	2009	Regular Season	2009-10
0021300786	2014-02-12	MIN vs. DEN	1610612743	f	L	24	27	0.471	240	33	84	0.393	9	24	0.375	15	20	1	13	32	45	19	7	7	21	25	90	1610612750	2013	Regular Season	2013-14
0020900278	2009-12-04	NOH vs. MIN	1610612750	f	L	2	17	0.105	240	36	85	0.424	7	14	0.5	10	16	1	16	34	50	23	9	1	17	21	89	1610612740	2009	Regular Season	2009-10
0021300745	2014-02-07	NYK vs. DEN	1610612743	f	L	24	24	0.5	240	32	76	0.421	7	26	0.269	19	26	1	10	24	34	12	10	0	23	21	90	1610612752	2013	Regular Season	2013-14
0025000110	1950-12-10	SYR vs. BAL	1610610024	f	W				0	32						22	29	1			0						86	1610612755	1950	Regular Season	1950-51
0010600016		PHX vs. TEL	12303	f	L	0	0	0	240	39	81	0.325	7	23	0.233	17	24	0	10	29	39	18	10	0	20	28	102	1610612756	2006	Pre Season	2006-07
0021300759	2014-02-09	BKN vs. NOP	1610612740	f	L	22	28	0.44	240	30	83	0.361	6	18	0.333	15	27	1	16	26	42	20	15	2	14	25	81	1610612751	2013	Regular Season	2013-14
0021300747	2014-02-07	MIN @ NOP	1610612740	t	W	22	27	0.449	240	39	81	0.481	8	15	0.533	12	16	1	7	31	38	20	8	9	12	28	98	1610612750	2013	Regular Season	2013-14
0021300656	2014-01-26	ORL @ NOP	1610612740	t	W	18	25	0.419	240	37	81	0.457	5	12	0.417	21	27	1	16	32	48	21	10	10	14	26	100	1610612753	2013	Regular Season	2013-14
0020900246	2009-11-29	DEN vs. MIN	1610612750	f	W	2	15	0.118	240	43	84	0.512	3	16	0.188	17	21	1	9	37	46	24	9	4	15	25	106	1610612743	2009	Regular Season	2009-10
0020900231	2009-11-27	PHX @ MIN	1610612750	t	L	1	15	0.063	240	35	86	0.407	2	14	0.143	23	32	1	12	23	35	14	8	2	15	16	95	1610612756	2009	Regular Season	2009-10
0020900095	2009-11-08	POR vs. MIN	1610612750	f	L	1	6	0.143	240	37	83	0.446	7	19	0.368	12	21	1	10	29	39	19	7	4	15	21	93	1610612757	2009	Regular Season	2009-10
0020400664	2005-02-01	DAL vs. MIA	1610612748	f	L	33	14	0.702	240	42	87	0.483	9	23	0.391	11	14	1	7	34	41	28	3	8	10	19	104	1610612742	2004	Regular Season	2004-05
0021300683	2014-01-29	SAS vs. CHI	1610612741	f	W	23	22	0.511	240	37	83	0.446	4	12	0.333	18	23	1	14	25	39	21	9	8	7	18	96	1610612759	2013	Regular Season	2013-14
0020900078	2009-11-06	MIL @ MIN	1610612750	t	L	1	5	0.167	240	29	74	0.392	4	14	0.286	10	17	1	8	30	38	11	8	6	21	23	72	1610612749	2009	Regular Season	2009-10
0010900111		TOR @ MIN	1610612750	t	W	3	5	0.375	240	37	87	0.425	4	14	0.286	20	25	1	14	27	41	17	13	2	15	20	98	1610612761	2009	Pre Season	2009-10
0010900006		MIL @ MIN	1610612750	t	W	1	0	1	240	32	63	0.508	3	10	0.3	50	56	1	9	40	49	19	2	2	25	32	117	1610612749	2009	Pre Season	2009-10
0020901212	2010-04-12	LAC vs. DAL	1610612742	f	W	54	27	0.667	240	45	83	0.542	11	27	0.407	16	19	1	8	29	37	37	6	4	10	15	117	1610612746	2009	Regular Season	2009-10
0020901070	2010-03-25	POR vs. DAL	1610612742	f	L	47	25	0.653	240	36	81	0.444	9	22	0.409	8	9	1	7	32	39	20	6	6	11	18	89	1610612757	2009	Regular Season	2009-10
0021300607	2014-01-20	DET vs. LAC	1610612746	f	W	29	14	0.674	240	40	72	0.556	9	21	0.429	23	37	1	15	29	44	27	7	7	18	19	112	1610612765	2013	Regular Season	2013-14
0021300594	2014-01-18	IND vs. LAC	1610612746	f	L	28	14	0.667	240	33	83	0.398	5	20	0.25	21	24	1	9	30	39	17	3	4	12	18	92	1610612754	2013	Regular Season	2013-14
0021300581	2014-01-17	NYK vs. LAC	1610612746	f	W	28	13	0.683	240	33	78	0.423	8	30	0.267	35	42	1	8	36	44	17	9	4	11	27	109	1610612752	2013	Regular Season	2013-14
0020901011	2010-03-17	CHI @ DAL	1610612742	t	W	46	22	0.676	240	41	78	0.526	6	18	0.333	25	33	1	10	27	37	22	6	5	13	16	113	1610612741	2009	Regular Season	2009-10
0020900979	2010-03-13	NYK @ DAL	1610612742	t	L	45	22	0.672	240	34	80	0.425	7	21	0.333	19	26	1	13	30	43	14	5	5	15	15	94	1610612752	2009	Regular Season	2009-10
0021300416	2013-12-23	PHX vs. LAL	1610612747	f	L	13	15	0.464	240	30	81	0.37	6	20	0.3	24	37	1	8	31	39	12	5	3	11	19	90	1610612756	2013	Regular Season	2013-14
0021300289	2013-12-06	SAC vs. LAL	1610612747	f	W	10	9	0.526	240	41	86	0.477	12	32	0.375	12	18	1	10	26	36	24	10	7	12	20	106	1610612758	2013	Regular Season	2013-14
0021300201	2013-11-24	SAC @ LAL	1610612747	t	W	7	7	0.5	240	40	87	0.46	8	26	0.308	12	15	1	9	35	44	20	8	9	10	17	100	1610612758	2013	Regular Season	2013-14
0020900921	2010-03-05	SAC @ DAL	1610612742	t	W	42	21	0.667	240	42	86	0.488	7	17	0.412	17	18	1	9	31	40	29	10	6	8	15	108	1610612758	2009	Regular Season	2009-10
0020900885	2010-02-28	NOH @ DAL	1610612742	t	W	39	21	0.65	240	45	87	0.517	4	15	0.267	14	17	1	12	31	43	31	9	3	13	20	108	1610612740	2009	Regular Season	2009-10
0020900624	2010-01-22	PHI vs. DAL	1610612742	f	L	28	15	0.651	240	32	81	0.395	3	15	0.2	14	17	1	9	33	42	20	8	5	15	18	81	1610612755	2009	Regular Season	2009-10
0020900493	2010-01-03	LAL vs. DAL	1610612742	f	L	23	11	0.676	240	34	90	0.378	5	21	0.238	23	28	1	17	23	40	20	6	1	10	11	96	1610612747	2009	Regular Season	2009-10
0021300435	2013-12-27	PHX @ GSW	1610612744	t	W	18	13	0.581	240	45	85	0.529	8	20	0.4	17	24	1	15	41	56	32	9	4	21	25	115	1610612756	2013	Regular Season	2013-14
0021300368	2013-12-17	NOP @ GSW	1610612744	t	W	14	12	0.538	240	41	91	0.451	5	20	0.25	17	24	1	17	41	58	25	6	2	12	23	104	1610612740	2013	Regular Season	2013-14
0021300341	2013-12-13	HOU @ GSW	1610612744	t	L	13	11	0.542	240	43	90	0.478	6	22	0.273	20	24	1	19	37	56	22	6	6	18	30	112	1610612745	2013	Regular Season	2013-14
0020900488	2010-01-02	SAC vs. DAL	1610612742	f	W	23	10	0.697	240	36	74	0.486	3	9	0.333	24	28	1	4	32	36	21	11	4	17	15	99	1610612758	2009	Regular Season	2009-10
0021300388	2013-12-20	IND vs. HOU	1610612745	f	L	17	10	0.63	240	32	84	0.381	4	22	0.182	13	24	1	12	24	36	10	11	6	14	18	81	1610612754	2013	Regular Season	2013-14
0020900382	2009-12-18	HOU @ DAL	1610612742	t	L	19	8	0.704	265	40	95	0.421	8	20	0.4	20	27	1	17	33	50	20	7	8	16	23	108	1610612745	2009	Regular Season	2009-10
0020900366	2009-12-16	OKC vs. DAL	1610612742	f	W	19	7	0.731	240	36	73	0.493	7	13	0.538	21	26	1	7	33	40	20	7	5	12	16	100	1610612760	2009	Regular Season	2009-10
0020900347	2009-12-14	NOH @ DAL	1610612742	t	W	18	7	0.72	240	38	69	0.551	6	15	0.4	12	13	1	6	34	40	23	5	4	23	13	94	1610612740	2009	Regular Season	2009-10
0021300337	2013-12-13	CHI @ MIL	1610612749	t	L	5	18	0.217	240	33	74	0.446	4	10	0.4	20	25	1	13	25	38	18	6	8	14	19	90	1610612741	2013	Regular Season	2013-14
0021300321	2013-12-11	SAS @ MIL	1610612749	t	L	5	17	0.227	240	29	84	0.345	2	15	0.133	17	23	1	16	21	37	16	7	4	12	18	77	1610612759	2013	Regular Season	2013-14
0021401203	2015-04-13	DET @ CLE	1610612739	t	W	52	29	0.642	240	43	85	0.506	17	32	0.531	6	12	0	13	32	45	30	5	7	10	19	109	1610612765	2014	Regular Season	2014-15
0021401178	2015-04-10	BOS @ CLE	1610612739	t	L	51	28	0.646	240	32	77	0.416	9	34	0.265	17	25	1	12	30	42	25	4	2	20	21	90	1610612738	2014	Regular Season	2014-15
0021401148	2015-04-05	CHI @ CLE	1610612739	t	W	50	27	0.649	240	35	83	0.422	16	37	0.432	13	22	1	10	30	40	24	9	4	10	17	99	1610612741	2014	Regular Season	2014-15
0021401023	2015-03-20	IND @ CLE	1610612739	t	W	45	26	0.634	240	35	82	0.427	9	26	0.346	16	21	1	11	34	45	18	4	6	9	16	95	1610612754	2014	Regular Season	2014-15
0021401005	2015-03-18	BKN @ CLE	1610612739	t	W	44	26	0.629	240	45	82	0.549	15	29	0.517	12	20	1	11	32	43	32	2	3	11	17	117	1610612751	2014	Regular Season	2014-15
0021400995	2015-03-16	MIA vs. CLE	1610612739	f	L	43	26	0.623	240	30	79	0.38	11	33	0.333	21	27	1	7	25	32	17	8	4	14	21	92	1610612748	2014	Regular Season	2014-15
0020900038		LAC vs. DAL	1610612742	f	W	2	1	0.667	240	35	84	0.417	3	14	0.214	20	23	1	9	35	44	25	11	8	11	16	93	1610612746	2009	Regular Season	2009-10
0021400370	2014-12-17	ATL @ CLE	1610612739	t	L	14	10	0.583	240	37	82	0.451	8	30	0.267	16	21	1	10	23	33	24	3	0	8	17	98	1610612737	2014	Regular Season	2014-15
0021400326	2014-12-11	OKC vs. CLE	1610612739	f	L	13	8	0.619	240	31	85	0.365	9	28	0.321	23	30	1	15	33	48	20	5	4	14	20	94	1610612760	2014	Regular Season	2014-15
0011400104		TOR vs. MAC	93	f	L	0	4	0	240	31	70	0.443	5	17	0.294	18	24	1	9	22	31	18	12	4	19	28	85	1610612761	2014	Pre Season	2014-15
0010900078		CLE @ DAL	1610612742	t	W	4	1	0.8	240	35	71	0.493	6	19	0.316	17	28	1	11	31	42	25	8	3	12	21	93	1610612739	2009	Pre Season	2009-10
0010900066		DET @ DAL	1610612742	t	W	3	1	0.75	240	43	77	0.558	6	11	0.545	21	28	1	6	37	43	29	8	4	18	25	113	1610612765	2009	Pre Season	2009-10
0010900044		MEM @ DAL	1610612742	t	W	2	1	0.667	240	39	78	0.5	4	15	0.267	32	41	1	13	26	39	23	17	0	17	23	114	1610612763	2009	Pre Season	2009-10
0040900156	2010-04-29	SAS vs. DAL	1610612742	f	L	2	4	0.333	240	35	80	0.438	5	20	0.25	12	15	1	11	29	40	15	4	4	11	27	87	1610612759	2009	Playoffs	2009-10
0040900151	2010-04-18	SAS @ DAL	1610612742	t	W	1	0	1	240	35	74	0.473	5	14	0.357	25	34	1	13	32	45	23	10	4	15	20	100	1610612759	2009	Playoffs	2009-10
0020901173	2010-04-08	LAL @ DEN	1610612743	t	W	52	27	0.658	240	34	78	0.436	11	25	0.44	19	28	1	9	30	39	23	5	7	9	23	98	1610612747	2009	Regular Season	2009-10
0020901121	2010-04-01	POR @ DEN	1610612743	t	W	49	27	0.645	240	41	83	0.494	5	22	0.227	22	26	1	9	27	36	24	7	8	11	24	109	1610612757	2009	Regular Season	2009-10
0021400316	2014-12-10	CHA vs. BOS	1610612738	f	L	7	13	0.35	240	38	87	0.437	5	23	0.217	6	10	1	6	39	45	26	3	1	14	27	87	1610612766	2014	Regular Season	2014-15
0020901092	2010-03-28	ORL vs. DEN	1610612743	f	L	48	26	0.649	240	42	80	0.525	5	16	0.313	8	11	1	9	30	39	18	3	3	9	21	97	1610612753	2009	Regular Season	2009-10
0020901017	2010-03-18	NOH @ DEN	1610612743	t	W	47	22	0.681	240	38	95	0.4	2	14	0.143	15	21	1	20	29	49	21	12	6	10	15	93	1610612740	2009	Regular Season	2009-10
0020900978	2010-03-13	MEM vs. DEN	1610612743	f	W	45	21	0.682	240	50	85	0.588	9	22	0.409	16	20	1	11	27	38	22	3	7	8	25	125	1610612763	2009	Regular Season	2009-10
0020900971	2010-03-12	NOH vs. DEN	1610612743	f	W	44	21	0.677	240	37	79	0.468	3	22	0.136	25	28	1	10	39	49	23	9	1	19	16	102	1610612740	2009	Regular Season	2009-10
0020900879	2010-02-28	LAL vs. DEN	1610612743	f	L	39	20	0.661	240	28	78	0.359	7	25	0.28	26	33	1	12	31	43	15	11	2	20	20	89	1610612747	2009	Regular Season	2009-10
0020900867	2010-02-26	DET @ DEN	1610612743	t	W	39	19	0.672	240	35	77	0.455	8	18	0.444	29	37	1	11	27	38	21	10	7	15	15	107	1610612765	2009	Regular Season	2009-10
0021400406	2014-12-21	PHX @ WAS	1610612764	t	L	19	7	0.731	240	34	83	0.41	3	14	0.214	21	29	1	15	27	42	11	11	4	11	23	92	1610612756	2014	Regular Season	2014-15
0021400363	2014-12-16	MIN @ WAS	1610612764	t	W	18	6	0.75	240	43	86	0.5	10	17	0.588	13	18	1	10	36	46	29	7	8	10	25	109	1610612750	2014	Regular Season	2014-15
0020900858	2010-02-25	GSW vs. DEN	1610612743	f	W	38	19	0.667	240	47	92	0.511	16	27	0.593	17	28	1	19	37	56	29	7	4	16	25	127	1610612744	2009	Regular Season	2009-10
0020900780	2010-02-11	SAS @ DEN	1610612743	t	L	35	18	0.66	240	31	79	0.392	3	19	0.158	27	36	1	10	22	32	19	6	6	15	23	92	1610612759	2009	Regular Season	2009-10
0020900421	2009-12-23	ATL @ DEN	1610612743	t	W	20	9	0.69	240	49	90	0.544	13	26	0.5	13	22	1	10	35	45	27	6	3	7	19	124	1610612737	2009	Regular Season	2009-10
0020900300	2009-12-08	CHA vs. DEN	1610612743	f	L	16	6	0.727	240	34	75	0.453	2	16	0.125	25	30	1	7	28	35	11	14	7	18	24	95	1610612766	2009	Regular Season	2009-10
0020900246	2009-11-29	MIN @ DEN	1610612743	t	L	12	5	0.706	240	35	84	0.417	6	24	0.25	24	30	1	11	32	43	23	7	10	14	19	100	1610612750	2009	Regular Season	2009-10
0025000267	1951-02-11	INO @ MNL	1610612747	t	W				0	37						17	22	1			0						91	1610610030	1950	Regular Season	1950-51
0021400243	2014-11-30	GSW @ DET	1610612765	t	L	3	14	0.176	240	33	91	0.363	11	23	0.478	16	24	1	15	29	44	25	11	5	13	20	93	1610612744	2014	Regular Season	2014-15
0020900018		POR vs. DEN	1610612743	f	W	2	0	1	240	28	61	0.459	3	11	0.273	38	49	1	5	31	36	11	6	3	8	30	97	1610612757	2009	Regular Season	2009-10
0020900014		UTA @ DEN	1610612743	t	W	1	0	1	240	43	89	0.483	5	13	0.385	23	30	1	14	28	42	22	5	6	13	25	114	1610612762	2009	Regular Season	2009-10
0010900116		LAL vs. DEN	1610612743	f	W	4	4	0.5	240	45	79	0.57	5	15	0.333	24	33	1	7	29	36	29	12	3	21	19	119	1610612747	2009	Pre Season	2009-10
0010900104		LAL vs. DEN	1610612743	f	L	3	4	0.429	240	29	70	0.414	5	9	0.556	26	31	1	9	35	44	16	5	4	26	27	89	1610612747	2009	Pre Season	2009-10
0010900039		IND @ DEN	1610612743	t	W	2	2	0.5	240	40	86	0.465	5	15	0.333	43	55	1	10	40	50	19	9	5	16	26	128	1610612754	2009	Pre Season	2009-10
0010900001		UTA vs. DEN	1610612743	f	L	0	1	0	240	28	59	0.475	4	13	0.308	27	42	1	8	29	37	21	5	7	26	39	87	1610612762	2009	Pre Season	2009-10
0021400126	2014-11-14	NYK vs. UTA	1610612762	f	W	4	6	0.4	240	36	70	0.514	10	22	0.455	20	25	1	11	28	39	25	6	8	18	20	102	1610612752	2014	Regular Season	2014-15
0021400110	2014-11-12	ATL vs. UTA	1610612762	f	L	3	6	0.333	240	43	86	0.5	5	23	0.217	6	12	0	8	22	30	28	12	8	11	17	97	1610612737	2014	Regular Season	2014-15
0021400099	2014-11-10	IND vs. UTA	1610612762	f	L	3	5	0.375	240	32	74	0.432	6	21	0.286	16	21	1	5	32	37	18	5	6	11	18	86	1610612754	2014	Regular Season	2014-15
0011400114		PHX @ UTA	1610612762	t	L	5	3	0.625	240	33	79	0.418	8	25	0.32	26	33	1	11	35	46	14	3	3	20	29	100	1610612756	2014	Pre Season	2014-15
0040900172	2010-04-19	UTA @ DEN	1610612743	t	L	1	1	0.5	240	35	75	0.467	4	18	0.222	37	44	1	6	26	32	22	9	6	17	37	111	1610612762	2009	Playoffs	2009-10
0020901164	2010-04-07	CHA @ NOH	1610612740	t	L	35	44	0.443	240	39	81	0.481	8	20	0.4	17	22	1	9	25	34	23	14	5	14	23	103	1610612766	2009	Regular Season	2009-10
0020901134	2010-04-03	NJN vs. NOH	1610612740	f	L	35	43	0.449	240	37	93	0.398	1	11	0.091	12	18	1	14	21	35	26	11	6	10	17	87	1610612751	2009	Regular Season	2009-10
0020901116	2010-03-31	WAS @ NOH	1610612740	t	L	35	41	0.461	240	37	77	0.481	3	11	0.273	14	18	1	11	25	36	18	8	1	13	22	91	1610612764	2009	Regular Season	2009-10
0021400021		IND vs. MEM	1610612763	f	W	2	0	1	240	35	79	0.443	7	19	0.368	20	27	1	11	29	40	20	11	2	9	21	97	1610612754	2014	Regular Season	2014-15
0021400009		MIN @ MEM	1610612763	t	W	1	0	1	240	43	82	0.524	4	15	0.267	15	20	1	10	23	33	21	10	5	17	21	105	1610612750	2014	Regular Season	2014-15
0020901084	2010-03-27	POR @ NOH	1610612740	t	L	34	40	0.459	240	41	70	0.586	7	12	0.583	12	17	1	6	19	25	24	6	1	12	22	101	1610612757	2009	Regular Season	2009-10
0020901064	2010-03-24	CLE @ NOH	1610612740	t	L	34	39	0.466	240	37	84	0.44	6	21	0.286	12	15	1	13	24	37	29	6	2	9	17	92	1610612739	2009	Regular Season	2009-10
0020901035	2010-03-20	UTA vs. NOH	1610612740	f	L	33	38	0.465	240	34	79	0.43	3	13	0.231	15	24	1	18	26	44	19	3	6	17	16	86	1610612762	2009	Regular Season	2009-10
0020901017	2010-03-18	DEN vs. NOH	1610612740	f	L	33	37	0.471	240	33	77	0.429	2	8	0.25	12	15	1	11	33	44	16	5	4	19	23	80	1610612743	2009	Regular Season	2009-10
0020901014	2010-03-17	GSW vs. NOH	1610612740	f	L	33	36	0.478	240	44	86	0.512	7	21	0.333	26	34	1	13	26	39	28	7	2	18	19	121	1610612744	2009	Regular Season	2009-10
0020900988	2010-03-14	PHX vs. NOH	1610612740	f	L	32	35	0.478	240	42	90	0.467	7	15	0.467	15	20	1	14	27	41	22	11	2	13	23	106	1610612756	2009	Regular Season	2009-10
0020900971	2010-03-12	DEN @ NOH	1610612740	t	L	32	34	0.485	240	37	89	0.416	4	17	0.235	17	21	1	9	27	36	23	12	1	12	18	95	1610612743	2009	Regular Season	2009-10
0020900944	2010-03-08	GSW @ NOH	1610612740	t	W	32	32	0.5	240	54	92	0.587	10	22	0.455	17	24	1	15	29	44	38	8	1	16	18	135	1610612744	2009	Regular Season	2009-10
0020900864	2010-02-26	ORL @ NOH	1610612740	t	W	31	28	0.525	240	39	81	0.481	3	8	0.375	19	25	1	12	31	43	13	10	3	10	16	100	1610612753	2009	Regular Season	2009-10
0020900837	2010-02-23	CLE vs. NOH	1610612740	f	L	30	27	0.526	240	39	78	0.5	4	17	0.235	13	13	1	5	34	39	20	4	0	12	21	95	1610612739	2009	Regular Season	2009-10
0020900585	2010-01-16	IND vs. NOH	1610612740	f	W	21	18	0.538	240	39	91	0.429	4	15	0.267	19	23	1	11	38	49	18	7	5	7	20	101	1610612754	2009	Regular Season	2009-10
0020900539	2010-01-10	WAS vs. NOH	1610612740	f	W	19	16	0.543	240	42	80	0.525	13	23	0.565	18	28	1	6	23	29	23	9	2	10	21	115	1610612764	2009	Regular Season	2009-10
0020900496	2010-01-04	UTA vs. NOH	1610612740	f	W	16	16	0.5	240	34	78	0.436	9	27	0.333	14	19	1	14	34	48	18	7	7	17	19	91	1610612762	2009	Regular Season	2009-10
0011400053		DET @ CHA	1610612766	t	L	2	2	0.5	240	28	82	0.341	3	22	0.136	25	29	1	8	28	36	15	4	8	6	20	84	1610612765	2014	Pre Season	2014-15
0021400052	2014-11-04	TOR vs. OKC	1610612760	f	L	1	4	0.2	240	34	65	0.523	6	21	0.286	14	25	1	6	35	41	23	4	3	19	27	88	1610612761	2014	Regular Season	2014-15
0021400015		POR vs. OKC	1610612760	f	L	0	1	0	240	33	81	0.407	2	16	0.125	21	26	1	14	29	43	19	9	5	13	28	89	1610612757	2014	Regular Season	2014-15
0020900432	2009-12-26	CHI vs. NOH	1610612740	f	L	13	15	0.464	240	33	79	0.418	9	19	0.474	10	14	1	3	31	34	16	8	8	12	15	85	1610612741	2009	Regular Season	2009-10
0020900365	2009-12-16	DET @ NOH	1610612740	t	W	11	13	0.458	240	35	71	0.493	6	21	0.286	19	23	1	11	30	41	19	5	1	18	17	95	1610612765	2009	Regular Season	2009-10
0020900347	2009-12-14	DAL vs. NOH	1610612740	f	L	10	13	0.435	240	39	89	0.438	7	23	0.304	5	11	0	9	24	33	24	14	5	10	16	90	1610612742	2009	Regular Season	2009-10
0020900278	2009-12-04	MIN @ NOH	1610612740	t	W	8	11	0.421	240	39	78	0.5	8	21	0.381	12	21	1	7	33	40	28	10	8	16	17	98	1610612750	2009	Regular Season	2009-10
0020900153	2009-11-17	LAC @ NOH	1610612740	t	W	4	8	0.333	240	37	81	0.457	8	28	0.286	28	33	1	19	32	51	23	9	2	16	24	110	1610612746	2009	Regular Season	2009-10
0021401207	2015-04-13	MIA vs. ORL	1610612753	f	L	25	56	0.309	240	35	85	0.412	6	21	0.286	17	28	1	11	30	41	14	10	4	8	23	93	1610612748	2014	Regular Season	2014-15
0021401143	2015-04-04	MIL vs. ORL	1610612753	f	W	24	53	0.312	240	40	86	0.465	8	21	0.381	9	13	1	12	33	45	23	7	10	12	13	97	1610612749	2014	Regular Season	2014-15
0020900129	2009-11-13	POR @ NOH	1610612740	t	L	3	7	0.3	240	29	79	0.367	3	14	0.214	17	22	1	9	31	40	17	6	5	9	23	78	1610612757	2009	Regular Season	2009-10
0020900079	2009-11-06	TOR @ NOH	1610612740	t	L	2	4	0.333	240	36	75	0.48	6	20	0.3	12	19	1	8	26	34	24	6	1	14	21	90	1610612761	2009	Regular Season	2009-10
0020900040	2009-11-01	BOS vs. NOH	1610612740	f	L	1	2	0.333	240	34	81	0.42	13	28	0.464	6	8	1	5	28	33	22	8	4	16	24	87	1610612738	2009	Regular Season	2009-10
0021401012	2015-03-18	DAL vs. ORL	1610612753	f	L	21	49	0.3	240	40	87	0.46	9	28	0.321	13	14	1	11	30	41	28	12	5	18	24	102	1610612742	2014	Regular Season	2014-15
0020501154	2006-04-10	POR vs. DEN	1610612743	f	W	44	34	0.564	240	43	80	0.538	4	12	0.333	20	25	1	12	28	40	29	17	4	16	16	110	1610612757	2005	Regular Season	2005-06
0020900013		SAS vs. NOH	1610612740	f	L	0	1	0	240	39	78	0.5	5	10	0.5	13	22	1	5	28	33	17	5	4	10	19	96	1610612759	2009	Regular Season	2009-10
0021401108	2015-03-31	BKN vs. IND	1610612754	f	L	32	42	0.432	240	37	82	0.451	12	23	0.522	20	24	1	6	31	37	23	3	6	10	22	106	1610612751	2014	Regular Season	2014-15
0021401023	2015-03-20	CLE vs. IND	1610612754	f	L	30	38	0.441	240	36	84	0.429	8	20	0.4	12	13	1	9	33	42	23	5	6	8	20	92	1610612739	2014	Regular Season	2014-15
0021400976	2015-03-14	BOS @ IND	1610612754	t	L	30	35	0.462	240	34	85	0.4	9	24	0.375	12	15	1	9	33	42	16	4	3	14	23	89	1610612738	2014	Regular Season	2014-15
0020901154	2010-04-06	MIL @ CHI	1610612741	t	L	37	40	0.481	240	32	74	0.432	3	11	0.273	7	11	1	6	36	42	21	4	5	16	19	74	1610612749	2009	Regular Season	2009-10
0020901124	2010-04-02	WAS vs. CHI	1610612741	f	W	36	39	0.48	240	37	84	0.44	3	14	0.214	18	24	1	14	36	50	22	5	6	10	18	95	1610612764	2009	Regular Season	2009-10
0020901104	2010-03-30	PHX @ CHI	1610612741	t	L	35	39	0.473	240	36	81	0.444	8	21	0.381	25	29	1	13	31	44	26	7	4	11	22	105	1610612756	2009	Regular Season	2009-10
0020901068	2010-03-25	MIA @ CHI	1610612741	t	L	33	38	0.465	240	27	82	0.329	4	15	0.267	16	23	1	13	29	42	18	4	3	12	19	74	1610612748	2009	Regular Season	2009-10
0020901029	2010-03-20	PHI vs. CHI	1610612741	f	W	32	37	0.464	240	36	80	0.45	7	18	0.389	19	27	1	4	37	41	29	7	4	9	19	98	1610612755	2009	Regular Season	2009-10
0020901011	2010-03-17	DAL vs. CHI	1610612741	f	L	31	36	0.463	240	43	82	0.524	3	15	0.2	17	23	1	12	24	36	20	8	2	16	23	106	1610612742	2009	Regular Season	2009-10
0021401005	2015-03-18	CLE vs. BKN	1610612751	f	L	27	39	0.409	240	36	80	0.45	5	20	0.25	15	21	1	8	24	32	23	7	5	11	19	92	1610612739	2014	Regular Season	2014-15
0021400994	2015-03-16	MIN vs. BKN	1610612751	f	W	27	38	0.415	240	52	90	0.578	5	13	0.385	13	17	1	13	30	43	21	8	2	14	15	122	1610612750	2014	Regular Season	2014-15
0021400978	2015-03-14	PHI vs. BKN	1610612751	f	W	26	38	0.406	240	37	84	0.44	2	17	0.118	18	26	1	7	38	45	20	9	5	16	16	94	1610612755	2014	Regular Season	2014-15
0025000354	1951-03-18	TCB @ FTW	1610612765	t	W				0	31						33	42	1			0						95	1610612737	1950	Regular Season	1950-51
0020900862	2010-02-26	POR @ CHI	1610612741	t	W	31	27	0.534	265	46	80	0.575	1	6	0.167	22	28	1	10	33	43	23	7	2	21	24	115	1610612757	2009	Regular Season	2009-10
0020900848	2010-02-24	IND @ CHI	1610612741	t	W	30	27	0.526	240	44	87	0.506	5	11	0.455	27	35	1	12	34	46	22	6	10	16	20	120	1610612754	2009	Regular Season	2009-10
0020900818	2010-02-20	PHI @ CHI	1610612741	t	W	29	26	0.527	240	44	95	0.463	8	15	0.533	26	32	1	17	36	53	26	10	6	3	18	122	1610612755	2009	Regular Season	2009-10
0020900809	2010-02-19	MIN vs. CHI	1610612741	f	W	28	26	0.519	240	38	88	0.432	2	15	0.133	22	31	1	16	34	50	20	5	2	11	19	100	1610612750	2009	Regular Season	2009-10
0020900735	2010-02-05	ATL vs. CHI	1610612741	f	L	23	25	0.479	240	33	76	0.434	0	10	0	15	20	1	9	31	40	15	3	3	14	10	81	1610612737	2009	Regular Season	2009-10
0020900635	2010-01-22	PHX vs. CHI	1610612741	f	W	19	22	0.463	240	43	85	0.506	6	14	0.429	23	28	1	8	34	42	19	8	11	7	16	115	1610612756	2009	Regular Season	2009-10
0021400788	2015-02-11	ORL vs. NYK	1610612752	f	L	10	43	0.189	240	25	73	0.342	5	15	0.333	28	36	1	8	31	39	19	7	4	12	21	83	1610612753	2014	Regular Season	2014-15
0021400728	2015-02-03	BOS @ NYK	1610612752	t	L	10	39	0.204	240	41	83	0.494	7	20	0.35	8	11	1	12	23	35	22	7	2	13	18	97	1610612738	2014	Regular Season	2014-15
0021400694	2015-01-29	IND vs. NYK	1610612752	f	L	9	38	0.191	240	34	81	0.42	5	16	0.313	9	13	1	6	27	33	22	3	6	10	18	82	1610612754	2014	Regular Season	2014-15
0021400652	2015-01-24	CHA vs. NYK	1610612752	f	L	8	37	0.178	240	28	79	0.354	6	15	0.4	9	18	0	14	40	54	20	4	6	14	28	71	1610612766	2014	Regular Season	2014-15
0020900308	2009-12-09	ATL vs. CHI	1610612741	f	L	7	13	0.35	240	28	77	0.364	4	12	0.333	23	27	1	11	29	40	17	4	5	19	24	83	1610612737	2009	Regular Season	2009-10
0020501225	2006-04-19	TOR @ CHI	1610612741	t	W				240	49	90	0.544	7	20	0.35	22	29	1	14	43	57	31	3	2	15	28	127	1610612761	2005	Regular Season	2005-06
0021400798	2015-02-11	LAL @ POR	1610612757	t	W	36	17	0.679	240	35	86	0.407	10	30	0.333	22	23	1	15	37	52	27	5	5	10	11	102	1610612747	2014	Regular Season	2014-15
0021400729	2015-02-03	UTA @ POR	1610612757	t	W	33	16	0.673	240	36	76	0.474	7	23	0.304	24	34	1	12	33	45	18	8	6	14	20	103	1610612762	2014	Regular Season	2014-15
0021400712	2015-01-31	MIL vs. POR	1610612757	f	L	32	16	0.667	240	33	89	0.371	9	31	0.29	13	18	1	11	33	44	19	11	3	16	15	88	1610612749	2014	Regular Season	2014-15
0021400681	2015-01-28	CLE vs. POR	1610612757	f	L	32	14	0.696	240	35	80	0.438	10	31	0.323	14	17	1	11	28	39	18	5	5	8	20	94	1610612739	2014	Regular Season	2014-15
0021400634	2015-01-21	PHX vs. POR	1610612757	f	L	31	12	0.721	240	39	87	0.448	13	32	0.406	22	28	1	10	34	44	21	8	4	14	18	113	1610612756	2014	Regular Season	2014-15
0020900110	2009-11-11	TOR vs. CHI	1610612741	f	L	4	4	0.5	240	35	88	0.398	2	8	0.25	17	21	1	15	31	46	21	7	7	13	17	89	1610612761	2009	Regular Season	2009-10
0020900022		BOS vs. CHI	1610612741	f	L	1	1	0.5	240	34	82	0.415	2	15	0.133	20	27	1	16	20	36	19	6	3	15	27	90	1610612738	2009	Regular Season	2009-10
0020900017		SAS @ CHI	1610612741	t	W	1	0	1	240	35	84	0.417	3	16	0.188	19	28	1	15	37	52	20	5	9	9	20	92	1610612759	2009	Regular Season	2009-10
0025000342	1951-03-14	INO @ FTW	1610612765	t	W				0	43						29	40	1			0						115	1610610030	1950	Regular Season	1950-51
0010900014		UTA @ CHI	1610612741	t	W	2	0	1	240	36	71	0.507	8	16	0.5	22	31	1	12	30	42	21	5	13	23	30	102	1610612762	2009	Pre Season	2009-10
0010900002		IND vs. CHI	1610612741	f	W	1	0	1	240	35	84	0.417	3	12	0.25	31	36	1	14	29	43	17	10	6	13	21	104	1610612754	2009	Pre Season	2009-10
0040900105	2010-04-27	CLE vs. CHI	1610612741	f	L	1	4	0.2	240	35	76	0.461	2	10	0.2	22	29	1	10	29	39	15	7	3	9	23	94	1610612739	2009	Playoffs	2009-10
0040900104	2010-04-25	CLE @ CHI	1610612741	t	L	1	3	0.25	240	34	91	0.374	4	12	0.333	26	32	1	17	32	49	14	2	1	12	24	98	1610612739	2009	Playoffs	2009-10
0020901228	2010-04-14	LAL @ LAC	1610612746	t	W	29	53	0.354	240	42	83	0.506	9	23	0.391	14	19	1	9	39	48	31	9	7	12	21	107	1610612747	2009	Regular Season	2009-10
0010700040		SAS vs. PAN	12313	f	L	0	2	0	240	34	66	0.515	7	12	0.583	16	25	1	7	23	30	20	6	3	25	28	91	1610612759	2007	Pre Season	2007-08
0025000339	1951-03-11	TCB @ FTW	1610612765	t	W				0	34						34	45	1			0						102	1610612737	1950	Regular Season	1950-51
0021400627	2015-01-21	NYK @ PHI	1610612755	t	L	8	34	0.19	240	29	79	0.367	8	23	0.348	25	32	1	15	28	43	20	7	13	14	19	91	1610612752	2014	Regular Season	2014-15
0021400524	2015-01-07	MIL @ PHI	1610612755	t	L	5	29	0.147	240	25	83	0.301	2	25	0.08	25	29	1	15	29	44	14	11	6	24	19	77	1610612749	2014	Regular Season	2014-15
0021400491	2015-01-02	PHX vs. PHI	1610612755	f	L	4	27	0.129	240	37	87	0.425	7	26	0.269	15	25	1	16	25	41	20	12	7	16	15	96	1610612756	2014	Regular Season	2014-15
0020901212	2010-04-12	DAL @ LAC	1610612746	t	L	28	53	0.346	240	38	83	0.458	6	17	0.353	12	15	1	11	28	39	23	5	3	15	19	94	1610612742	2009	Regular Season	2009-10
0020901148	2010-04-04	NYK @ LAC	1610612746	t	L	27	50	0.351	240	43	87	0.494	7	28	0.25	14	21	1	13	36	49	22	6	5	18	17	107	1610612752	2009	Regular Season	2009-10
0020901096	2010-03-28	GSW @ LAC	1610612746	t	L	27	46	0.37	240	34	90	0.378	8	26	0.308	27	32	1	24	29	53	19	3	9	19	22	103	1610612744	2009	Regular Season	2009-10
0020901015	2010-03-17	MIL @ LAC	1610612746	t	W	26	43	0.377	240	34	64	0.531	6	12	0.5	27	34	1	4	34	38	25	8	8	18	12	101	1610612749	2009	Regular Season	2009-10
0020900956	2010-03-10	MIA vs. LAC	1610612746	f	L	25	40	0.385	240	38	89	0.427	11	27	0.407	10	13	1	14	28	42	21	6	2	13	26	97	1610612748	2009	Regular Season	2009-10
0011400095		LAL vs. PHX	1610612756	f	W	4	1	0.8	265	38	92	0.413	11	33	0.333	27	30	1	9	36	45	21	9	4	18	24	114	1610612747	2014	Pre Season	2014-15
0011400020		FLA @ PHX	1610612756	t	W	1	0	1	240	37	74	0.5	8	21	0.381	18	24	1	5	31	36	16	16	5	21	27	100	12325	2014	Pre Season	2014-15
0021401181	2015-04-10	HOU vs. SAS	1610612759	f	W	54	26	0.675	240	41	85	0.482	4	17	0.235	18	24	1	13	27	40	23	12	3	15	35	104	1610612745	2014	Regular Season	2014-15
0021401168	2015-04-08	HOU @ SAS	1610612759	t	W	53	26	0.671	240	48	95	0.505	7	21	0.333	7	9	1	13	34	47	21	11	7	9	13	110	1610612745	2014	Regular Season	2014-15
0021401067	2015-03-25	LAL @ MIN	1610612750	t	L	16	55	0.225	265	33	78	0.423	6	22	0.273	27	30	1	9	31	40	14	8	5	17	16	99	1610612747	2014	Regular Season	2014-15
0021400994	2015-03-16	BKN @ MIN	1610612750	t	L	14	52	0.212	240	41	88	0.466	9	15	0.6	15	17	1	13	23	36	27	6	7	16	15	106	1610612751	2014	Regular Season	2014-15
0020900947	2010-03-09	ORL vs. LAC	1610612746	f	L	25	39	0.391	240	37	86	0.43	8	21	0.381	5	6	1	9	33	42	21	3	6	11	8	87	1610612753	2009	Regular Season	2009-10
0020900933	2010-03-06	UTA vs. LAC	1610612746	f	L	25	38	0.397	240	35	86	0.407	8	21	0.381	7	11	1	11	37	48	18	3	10	19	14	85	1610612762	2009	Regular Season	2009-10
0020900924	2010-03-05	OKC @ LAC	1610612746	t	L	25	37	0.403	240	32	86	0.372	6	21	0.286	17	26	1	16	31	47	18	8	2	17	24	87	1610612760	2009	Regular Season	2009-10
0020900894	2010-03-01	UTA @ LAC	1610612746	t	W	25	35	0.417	240	36	75	0.48	10	22	0.455	26	29	1	10	31	41	24	7	10	19	18	108	1610612762	2009	Regular Season	2009-10
0020900855	2010-02-24	DET @ LAC	1610612746	t	W	24	33	0.421	240	34	84	0.405	7	21	0.333	22	24	1	21	35	56	21	0	2	13	16	97	1610612765	2009	Regular Season	2009-10
0020900836	2010-02-22	CHA @ LAC	1610612746	t	W	23	33	0.411	240	36	76	0.474	9	23	0.391	17	25	1	15	33	48	28	9	6	18	22	98	1610612766	2009	Regular Season	2009-10
0020500097	2005-11-14	CHI @ GSW	1610612744	t	W	5	3	0.625	240	35	75	0.467	8	22	0.364	22	27	1	11	36	47	20	8	6	19	25	100	1610612741	2005	Regular Season	2005-06
0020500079	2005-11-11	NYK @ GSW	1610612744	t	W				240	29	75	0.387	9	29	0.31	19	27	1	11	34	45	24	5	7	12	20	86	1610612752	2005	Regular Season	2005-06
0020500029	2005-11-04	UTA @ GSW	1610612744	t	L	1	1	0.5	240	29	78	0.372	5	21	0.238	22	38	1	16	25	41	13	6	9	14	32	85	1610612762	2005	Regular Season	2005-06
0020500017	2005-11-02	ATL @ GSW	1610612744	t	W	1	0	1	240	43	74	0.581	7	19	0.368	29	45	1	11	27	38	24	10	8	19	21	122	1610612737	2005	Regular Season	2005-06
0021400009		MEM vs. MIN	1610612750	f	L	0	1	0	240	39	86	0.453	6	12	0.5	17	23	1	19	28	47	20	8	4	23	21	101	1610612763	2014	Regular Season	2014-15
0021401125	2015-04-02	HOU @ DAL	1610612742	t	L	46	30	0.605	240	37	84	0.44	8	26	0.308	19	27	1	9	32	41	23	6	5	13	29	101	1610612745	2014	Regular Season	2014-15
0020900752	2010-02-06	SAS @ LAC	1610612746	t	L	21	29	0.42	240	31	75	0.413	1	9	0.111	18	20	1	7	35	42	21	5	9	21	19	81	1610612759	2009	Regular Season	2009-10
0011400014		HOU @ DAL	1610612742	t	L	0	1	0	240	26	64	0.406	9	28	0.321	47	64	1	15	25	40	14	6	9	23	36	108	1610612745	2014	Pre Season	2014-15
0021401069	2015-03-25	PHI @ DEN	1610612743	t	L	27	45	0.375	240	29	84	0.345	8	29	0.276	19	27	1	13	36	49	13	8	4	16	22	85	1610612755	2014	Regular Season	2014-15
0021401024	2015-03-20	MIA vs. DEN	1610612743	f	L	26	44	0.371	240	37	79	0.468	7	27	0.259	10	19	1	10	25	35	21	11	7	16	20	91	1610612748	2014	Regular Season	2014-15
0020900647	2010-01-24	WAS vs. LAC	1610612746	f	W	20	23	0.465	240	37	86	0.43	3	16	0.188	15	20	1	15	30	45	26	11	10	10	17	92	1610612764	2009	Regular Season	2009-10
0020900622	2010-01-21	DEN vs. LAC	1610612746	f	L	19	23	0.452	240	34	90	0.378	1	17	0.059	16	19	1	13	26	39	16	7	3	11	25	85	1610612743	2009	Regular Season	2009-10
0020900599	2010-01-18	NJN @ LAC	1610612746	t	W	18	22	0.45	240	40	72	0.556	3	12	0.25	23	29	1	9	28	37	32	6	8	17	18	106	1610612751	2009	Regular Season	2009-10
0020900582	2010-01-15	LAL vs. LAC	1610612746	f	L	17	21	0.447	240	31	77	0.403	5	20	0.25	19	25	1	7	31	38	25	3	6	18	25	86	1610612747	2009	Regular Season	2009-10
0021401123	2015-04-01	LAL vs. NOP	1610612740	f	W	40	34	0.541	240	44	78	0.564	9	16	0.563	16	21	1	9	31	40	31	3	7	6	18	113	1610612747	2014	Regular Season	2014-15
0021401083	2015-03-27	SAC @ NOP	1610612740	t	W	38	34	0.528	240	43	84	0.512	9	20	0.45	7	12	1	12	35	47	25	5	9	12	16	102	1610612758	2014	Regular Season	2014-15
0021401068	2015-03-25	HOU @ NOP	1610612740	t	L	37	34	0.521	240	34	75	0.453	5	15	0.333	20	32	1	12	25	37	20	8	9	13	16	93	1610612745	2014	Regular Season	2014-15
0021401040	2015-03-22	LAC vs. NOP	1610612740	f	L	37	33	0.529	240	38	75	0.507	12	22	0.545	12	16	1	9	32	41	21	7	4	18	21	100	1610612746	2014	Regular Season	2014-15
0021401003	2015-03-17	MIL @ NOP	1610612740	t	W	37	30	0.552	240	29	83	0.349	8	25	0.32	19	26	1	10	40	50	26	6	6	13	20	85	1610612749	2014	Regular Season	2014-15
0025000320	1951-03-04	NYK @ FTW	1610612765	t	W				0	42						21	33	1			0						105	1610612752	1950	Regular Season	1950-51
0027300383	1974-01-12	GOS vs. NYK	1610612752	f	W				240	41						14	17	1			0					18	96	1610612744	1973	Regular Season	1973-74
0020900555	2010-01-12	MEM vs. LAC	1610612746	f	L	17	19	0.472	240	42	78	0.538	4	19	0.211	14	21	1	10	22	32	24	9	8	12	26	102	1610612763	2009	Regular Season	2009-10
0020900540	2010-01-10	MIA @ LAC	1610612746	t	W	17	18	0.486	240	31	74	0.419	5	14	0.357	27	33	1	15	34	49	22	5	5	18	15	94	1610612748	2009	Regular Season	2009-10
0020900364	2009-12-16	MIN vs. LAC	1610612746	f	W	11	13	0.458	240	47	90	0.522	10	23	0.435	16	26	1	13	35	48	30	6	11	10	21	120	1610612750	2009	Regular Season	2009-10
0025000313	1951-03-01	SYR vs. FTW	1610612765	f	L				0	32						22	26	1			0						86	1610612755	1950	Regular Season	1950-51
0020900290	2009-12-05	IND @ LAC	1610612746	t	W	9	11	0.45	240	29	83	0.349	4	16	0.25	26	31	1	19	39	58	15	10	6	21	21	88	1610612754	2009	Regular Season	2009-10
0020900240	2009-11-29	MEM @ LAC	1610612746	t	W	8	10	0.444	240	39	78	0.5	2	11	0.182	18	27	1	17	30	47	18	9	9	16	15	98	1610612763	2009	Regular Season	2009-10
0020900226	2009-11-27	DET vs. LAC	1610612746	f	W	7	10	0.412	240	37	63	0.587	2	10	0.2	28	35	1	4	31	35	26	6	9	9	19	104	1610612765	2009	Regular Season	2009-10
0020601155	2007-04-09	HOU @ SEA	1610612760	t	L	31	47	0.397	240	33	83	0.398	3	18	0.167	21	25	1	13	33	46	17	6	1	16	21	90	1610612745	2006	Regular Season	2006-07
0020601083	2007-03-30	MEM @ SEA	1610612760	t	W	30	42	0.417	240	47	81	0.58	10	19	0.526	16	19	1	11	24	35	32	10	7	13	21	120	1610612763	2006	Regular Season	2006-07
0021400972	2015-03-13	DAL vs. LAC	1610612746	f	L	42	24	0.636	240	41	82	0.5	12	32	0.375	5	12	0	11	21	32	27	9	2	15	17	99	1610612742	2014	Regular Season	2014-15
0021400888	2015-03-02	MIN vs. LAC	1610612746	f	W	40	21	0.656	240	44	92	0.478	12	33	0.364	10	19	1	9	34	43	24	7	3	11	26	110	1610612750	2014	Regular Season	2014-15
0021400293	2014-12-06	NOP @ LAC	1610612746	t	W	14	5	0.737	240	43	78	0.551	17	32	0.531	17	24	1	6	32	38	34	7	6	7	20	120	1610612740	2014	Regular Season	2014-15
0021400272	2014-12-03	ORL @ LAC	1610612746	t	W	13	5	0.722	240	42	78	0.538	12	31	0.387	18	25	1	6	38	44	32	11	6	17	17	114	1610612753	2014	Regular Season	2014-15
0021400193	2014-11-23	MEM vs. LAC	1610612746	f	L	7	5	0.583	240	32	77	0.416	7	25	0.28	20	28	1	5	27	32	14	10	1	10	27	91	1610612763	2014	Regular Season	2014-15
0021400161	2014-11-19	ORL vs. LAC	1610612746	f	W	6	4	0.6	240	45	84	0.536	12	21	0.571	12	16	1	2	37	39	24	8	9	7	19	114	1610612753	2014	Regular Season	2014-15
0021400102	2014-11-10	SAS @ LAC	1610612746	t	L	4	3	0.571	240	33	74	0.446	5	22	0.227	14	17	1	8	36	44	26	6	8	15	20	85	1610612759	2014	Regular Season	2014-15
0021400082	2014-11-08	POR @ LAC	1610612746	t	W	4	2	0.667	240	40	81	0.494	5	12	0.417	21	30	1	8	29	37	17	8	4	7	19	106	1610612757	2014	Regular Season	2014-15
0041400165	2015-04-28	SAS @ LAC	1610612746	t	L	2	3	0.4	240	40	86	0.465	1	14	0.071	26	42	1	11	35	46	22	11	5	12	27	107	1610612759	2014	Playoffs	2014-15
0041400164	2015-04-26	SAS vs. LAC	1610612746	f	W	2	2	0.5	240	45	84	0.536	5	18	0.278	19	26	1	6	37	43	24	7	6	9	24	114	1610612759	2014	Playoffs	2014-15
0041400163	2015-04-24	SAS vs. LAC	1610612746	f	L	1	2	0.333	240	29	85	0.341	6	23	0.261	9	12	1	10	28	38	14	7	4	14	15	73	1610612759	2014	Playoffs	2014-15
0021401230	2015-04-15	SAC @ LAL	1610612747	t	L	21	61	0.256	240	36	94	0.383	7	24	0.292	20	25	1	16	30	46	22	6	8	14	28	99	1610612758	2014	Regular Season	2014-15
0021401159	2015-04-07	LAC vs. LAL	1610612747	f	L	20	57	0.26	240	35	84	0.417	9	25	0.36	21	27	1	8	35	43	24	2	1	11	25	100	1610612746	2014	Regular Season	2014-15
0041700232	2018-05-01	GSW vs. NOP	1610612740	f	L	0	2	0	240	48	105	0.457	13	37	0.351	7	9	1	10	36	46	33	12	5	13	19	116	1610612744	2017	Playoffs	2017-18
0021400999	2015-03-16	LAL @ GSW	1610612744	t	W	53	13	0.803	240	40	84	0.476	7	27	0.259	21	23	1	7	30	37	28	16	7	14	21	108	1610612747	2014	Regular Season	2014-15
0021400431	2014-12-25	LAC vs. GSW	1610612744	f	L	23	5	0.821	240	34	80	0.425	6	28	0.214	12	22	1	8	36	44	24	11	4	16	21	86	1610612746	2014	Regular Season	2014-15
0021400340	2014-12-13	DAL vs. GSW	1610612744	f	W	20	2	0.909	240	37	83	0.446	10	32	0.313	21	27	1	9	36	45	21	7	7	13	24	105	1610612742	2014	Regular Season	2014-15
0021400305	2014-12-08	MIN vs. GSW	1610612744	f	W	18	2	0.9	240	42	91	0.462	5	22	0.227	13	14	1	15	36	51	24	15	6	17	18	102	1610612750	2014	Regular Season	2014-15
0021401068	2015-03-25	NOP vs. HOU	1610612745	f	W	48	23	0.676	240	40	81	0.494	6	22	0.273	9	12	1	12	31	43	29	7	4	18	22	95	1610612740	2014	Regular Season	2014-15
0021400917	2015-03-06	DET @ HOU	1610612745	t	W	42	20	0.677	240	38	91	0.418	6	28	0.214	21	25	1	13	42	55	23	6	6	19	16	103	1610612765	2014	Regular Season	2014-15
0021400043	2014-11-03	PHI vs. HOU	1610612745	f	W	4	0	1	240	32	75	0.427	16	34	0.471	24	30	1	13	34	47	27	12	6	21	20	104	1610612755	2014	Regular Season	2014-15
0021400034	2014-11-01	BOS @ HOU	1610612745	t	W	3	0	1	240	32	76	0.421	12	34	0.353	28	40	1	10	39	49	20	9	8	17	24	104	1610612738	2014	Regular Season	2014-15
0011400084		GSW @ HOU	1610612745	t	W	4	1	0.8	240	31	79	0.392	8	25	0.32	20	33	1	13	35	48	19	15	4	14	19	90	1610612744	2014	Pre Season	2014-15
0021400716	2015-02-01	BOS vs. MIA	1610612748	f	W	21	26	0.447	240	32	77	0.416	4	21	0.19	15	21	1	10	36	46	18	7	9	16	18	83	1610612738	2014	Regular Season	2014-15
0021401003	2015-03-17	NOP vs. MIL	1610612749	f	L	34	33	0.507	240	32	86	0.372	4	20	0.2	16	21	1	9	40	49	20	4	12	10	22	84	1610612740	2014	Regular Season	2014-15
0021400143	2014-11-16	MIA vs. MIL	1610612749	f	W	5	5	0.5	240	35	74	0.473	5	18	0.278	16	26	1	5	35	40	16	11	1	16	24	91	1610612748	2014	Regular Season	2014-15
0021400023		PHI @ MIL	1610612749	t	W	1	1	0.5	240	36	88	0.409	9	24	0.375	12	21	1	15	40	55	25	10	11	18	19	93	1610612755	2014	Regular Season	2014-15
0011400025		DET vs. MIL	1610612749	f	L	1	1	0.5	240	27	74	0.365	7	27	0.259	19	28	1	10	38	48	20	8	1	23	30	80	1610612765	2014	Pre Season	2014-15
0041500104	2016-04-24	DET vs. CLE	1610612739	f	W	4	0	1	240	36	86	0.419	13	36	0.361	15	17	1	10	31	41	16	6	1	5	22	100	1610612765	2015	Playoffs	2015-16
0041500101	2016-04-17	DET @ CLE	1610612739	t	W	1	0	1	240	39	88	0.443	12	35	0.343	16	21	1	12	28	40	25	7	4	4	18	106	1610612765	2015	Playoffs	2015-16
0021501188	2016-04-09	BOS @ ATL	1610612737	t	W	48	32	0.6	240	46	88	0.523	17	33	0.515	9	11	1	5	39	44	31	10	10	17	22	118	1610612738	2015	Regular Season	2015-16
0011500043		LAL vs. MAC	93	f	L	0	2	0	240	33	86	0.384	7	30	0.233	10	15	1	10	16	26	25	14	5	14	26	83	1610612747	2015	Pre Season	2015-16
0011500024		MEM vs. MAC	93	f	L	0	1	0	240	29	80	0.363	9	31	0.29	17	24	1	10	27	37	19	20	8	18	31	84	1610612763	2015	Pre Season	2015-16
0025000288	1951-02-18	PHW @ FTW	1610612765	t	W				0	23						29	41	1			0						75	1610612744	1950	Regular Season	1950-51
0021500599	2016-01-15	MIL vs. ATL	1610612737	f	L	23	17	0.575	265	43	100	0.43	9	30	0.3	6	6	1	7	36	43	29	5	9	17	25	101	1610612749	2015	Regular Season	2015-16
0021500459	2015-12-28	IND vs. ATL	1610612737	f	L	20	13	0.606	240	31	74	0.419	6	25	0.24	19	25	1	8	36	44	16	9	6	20	16	87	1610612754	2015	Regular Season	2015-16
0021500429	2015-12-23	DET @ ATL	1610612737	t	W	19	12	0.613	240	43	89	0.483	6	20	0.3	15	20	1	10	32	42	25	8	4	13	25	107	1610612765	2015	Regular Season	2015-16
0021500407	2015-12-20	ORL vs. ATL	1610612737	f	W	17	12	0.586	240	39	78	0.5	11	22	0.5	14	20	1	8	33	41	25	6	7	19	21	103	1610612753	2015	Regular Season	2015-16
0041500131	2016-04-16	BOS @ ATL	1610612737	t	W	1	0	1	240	35	86	0.407	5	26	0.192	27	35	1	13	40	53	23	4	9	11	20	102	1610612738	2015	Playoffs	2015-16
0021501205	2016-04-11	CHA @ BOS	1610612738	t	L	47	34	0.58	240	34	89	0.382	8	24	0.333	24	29	1	13	33	46	17	6	1	12	17	100	1610612766	2015	Regular Season	2015-16
0021501188	2016-04-09	ATL vs. BOS	1610612738	f	L	47	33	0.588	240	40	90	0.444	11	28	0.393	16	24	1	10	30	40	26	10	6	15	21	107	1610612737	2015	Regular Season	2015-16
0021501168	2016-04-06	NOP @ BOS	1610612738	t	W	46	32	0.59	240	36	87	0.414	10	34	0.294	22	27	1	8	33	41	24	10	7	9	20	104	1610612740	2015	Regular Season	2015-16
0021501136	2016-04-01	GSW vs. BOS	1610612738	f	W	44	32	0.579	240	41	87	0.471	8	23	0.348	19	30	1	11	33	44	28	10	1	14	14	109	1610612744	2015	Regular Season	2015-16
0021501057	2016-03-23	TOR @ BOS	1610612738	t	W	42	30	0.583	240	35	80	0.438	8	20	0.4	13	21	1	7	41	48	24	5	5	8	18	91	1610612761	2015	Regular Season	2015-16
0021501039	2016-03-20	PHI vs. BOS	1610612738	f	W	40	30	0.571	240	46	94	0.489	10	25	0.4	18	21	1	14	39	53	28	8	3	13	24	120	1610612755	2015	Regular Season	2015-16
0021501003	2016-03-16	OKC @ BOS	1610612738	t	L	39	29	0.574	240	40	93	0.43	5	19	0.263	24	27	1	16	26	42	17	4	4	11	22	109	1610612760	2015	Regular Season	2015-16
0020600002		LAL vs. PHX	1610612756	f	L	0	1	0	240	40	77	0.519	13	30	0.433	13	17	1	4	25	29	29	7	5	21	25	106	1610612747	2006	Regular Season	2006-07
0010600089		LAL vs. PHX	1610612756	f	L	0	0	0	240	31	80	0.279	4	23	0.148	25	30	0	9	28	37	21	15	8	18	23	91	1610612747	2006	Pre Season	2006-07
0010600016		TEL @ PHX	1610612756	t	W	0	0	0	240	39	77	0.336	13	32	0.288	28	29	0	7	28	35	24	11	4	16	21	119	12303	2006	Pre Season	2006-07
0021500319	2015-12-09	CHI @ BOS	1610612738	t	W	13	9	0.591	240	38	92	0.413	5	23	0.217	24	28	1	13	32	45	22	10	4	12	22	105	1610612741	2015	Regular Season	2015-16
0021500312	2015-12-07	NOP vs. BOS	1610612738	f	W	12	9	0.571	240	40	81	0.494	12	28	0.429	19	24	1	10	36	46	24	8	8	17	18	111	1610612740	2015	Regular Season	2015-16
0021500229	2015-11-27	WAS @ BOS	1610612738	t	W	9	7	0.563	240	42	97	0.433	12	33	0.364	15	19	1	19	39	58	28	11	7	15	15	111	1610612764	2015	Regular Season	2015-16
0021500217	2015-11-25	PHI @ BOS	1610612738	t	W	8	7	0.533	240	31	91	0.341	9	29	0.31	13	18	1	11	43	54	18	7	6	16	12	84	1610612755	2015	Regular Season	2015-16
0011500030		BOS @ RMD	12315	t	L	0	1	0	240	32	85	0.376	10	37	0.27	22	31	1	12	37	49	19	8	5	26	24	96	1610612738	2015	Pre Season	2015-16
0025000282	1951-02-17	BAL vs. FTW	1610612765	f	L				0	36						19	28	1			0						91	1610610024	1950	Regular Season	1950-51
0021501139	2016-04-02	CHI vs. DET	1610612765	f	W	41	36	0.532	240	32	76	0.421	10	20	0.5	20	34	1	7	38	45	17	8	2	10	16	94	1610612741	2015	Regular Season	2015-16
0021501129	2016-04-01	DAL @ DET	1610612765	t	L	40	36	0.526	240	31	81	0.383	13	33	0.394	14	24	1	12	35	47	23	4	4	11	17	89	1610612742	2015	Regular Season	2015-16
0021501110	2016-03-29	OKC @ DET	1610612765	t	W	40	35	0.533	240	33	87	0.379	4	19	0.211	18	20	1	16	37	53	20	6	4	16	18	88	1610612760	2015	Regular Season	2015-16
0021501074	2016-03-25	CHA @ DET	1610612765	t	W	39	34	0.534	240	42	91	0.462	8	30	0.267	20	26	1	15	47	62	22	4	6	14	22	112	1610612766	2015	Regular Season	2015-16
0021501058	2016-03-23	ORL @ DET	1610612765	t	W	38	34	0.528	240	43	80	0.538	11	24	0.458	21	25	1	9	36	45	30	4	5	15	15	118	1610612753	2015	Regular Season	2015-16
0021501030	2016-03-19	BKN @ DET	1610612765	t	W	36	34	0.514	240	46	94	0.489	10	24	0.417	13	21	1	15	30	45	30	5	4	6	17	115	1610612751	2015	Regular Season	2015-16
0021501007	2016-03-16	ATL @ DET	1610612765	t	L	34	34	0.5	240	39	84	0.464	8	25	0.32	28	39	1	9	39	48	23	3	4	13	25	114	1610612737	2015	Regular Season	2015-16
0021500270	2015-12-02	PHX @ DET	1610612765	t	W	10	9	0.526	265	44	87	0.506	12	27	0.444	27	44	1	13	37	50	24	10	1	18	20	127	1610612756	2015	Regular Season	2015-16
0021500254	2015-11-30	HOU @ DET	1610612765	t	W	9	9	0.5	240	45	85	0.529	8	23	0.348	18	37	0	14	32	46	22	8	8	11	19	116	1610612745	2015	Regular Season	2015-16
0021200054	2012-11-07	WAS @ BOS	1610612738	t	W	2	2	0.5	265	34	81	0.42	4	13	0.308	28	34	1	6	38	44	26	9	5	16	17	100	1610612764	2012	Regular Season	2012-13
0021500234	2015-11-27	OKC vs. DET	1610612765	f	L	8	8	0.5	240	31	90	0.344	9	29	0.31	16	20	1	13	25	38	17	9	1	8	21	87	1610612760	2015	Regular Season	2015-16
0025000274	1951-02-14	SYR @ FTW	1610612765	t	W				0	25						27	39	1			0						77	1610612755	1950	Regular Season	1950-51
0021500986	2016-03-13	SAC vs. UTA	1610612762	f	W	31	35	0.47	240	39	82	0.476	12	28	0.429	18	22	1	11	36	47	26	8	3	16	22	108	1610612758	2015	Regular Season	2015-16
0021500958	2016-03-09	GSW vs. UTA	1610612762	f	L	29	35	0.453	240	32	79	0.405	8	20	0.4	22	31	1	14	28	42	21	9	4	18	16	94	1610612744	2015	Regular Season	2015-16
0021500925	2016-03-05	NOP vs. UTA	1610612762	f	W	29	33	0.468	240	37	78	0.474	6	20	0.3	26	27	1	10	43	53	23	4	10	14	17	106	1610612740	2015	Regular Season	2015-16
0021500918	2016-03-04	MEM vs. UTA	1610612762	f	L	28	33	0.459	240	32	75	0.427	5	19	0.263	19	29	1	12	33	45	21	6	5	17	18	88	1610612763	2015	Regular Season	2015-16
0021500886	2016-02-29	BOS vs. UTA	1610612762	f	L	28	31	0.475	240	38	101	0.376	7	24	0.292	12	17	1	15	37	52	23	6	4	9	21	95	1610612738	2015	Regular Season	2015-16
0021500860	2016-02-25	SAS @ UTA	1610612762	t	L	28	29	0.491	240	33	77	0.429	3	17	0.176	9	12	1	4	27	31	15	6	2	11	10	78	1610612759	2015	Regular Season	2015-16
0020600016	2006-11-02	DAL vs. SAS	1610612759	f	W	1	0	1	240	34	69	0.493	4	11	0.364	25	37	1	7	32	39	20	6	5	12	16	97	1610612742	2006	Regular Season	2006-07
0021500712	2016-01-30	SAC @ MEM	1610612763	t	W	28	20	0.583	240	41	79	0.519	8	18	0.444	31	37	1	2	30	32	23	15	9	13	26	121	1610612758	2015	Regular Season	2015-16
0021500642	2016-01-21	DEN vs. MEM	1610612763	f	W	25	19	0.568	240	36	72	0.5	6	21	0.286	24	29	1	4	33	37	21	7	6	12	23	102	1610612743	2015	Regular Season	2015-16
0021500560	2016-01-10	BOS @ MEM	1610612763	t	W	21	18	0.538	240	31	84	0.369	4	16	0.25	35	40	1	21	37	58	12	8	9	21	23	101	1610612738	2015	Regular Season	2015-16
0020601225	2007-04-18	MEM @ MIN	1610612750	t	L	32	50	0.39	240	38	96	0.396	5	16	0.313	13	21	1	21	21	42	20	5	3	13	21	94	1610612763	2006	Regular Season	2006-07
0021501109	2016-03-29	PHI vs. CHA	1610612766	f	W	43	31	0.581	240	38	87	0.437	7	25	0.28	17	18	1	9	55	64	26	6	6	15	7	100	1610612755	2015	Regular Season	2015-16
0021501074	2016-03-25	DET vs. CHA	1610612766	f	L	41	31	0.569	240	37	93	0.398	14	30	0.467	17	22	1	7	35	42	24	8	2	7	21	105	1610612765	2015	Regular Season	2015-16
0021500655	2016-01-23	NYK @ CHA	1610612766	t	W	21	23	0.477	240	28	82	0.341	9	31	0.29	32	37	1	11	38	49	17	5	3	11	20	97	1610612752	2015	Regular Season	2015-16
0021500636	2016-01-20	OKC vs. CHA	1610612766	f	L	19	23	0.452	240	34	81	0.42	9	27	0.333	18	21	1	6	28	34	17	8	2	16	21	95	1610612760	2015	Regular Season	2015-16
0021500563	2016-01-10	DEN vs. CHA	1610612766	f	L	17	20	0.459	240	30	83	0.361	12	36	0.333	20	24	1	9	31	40	24	6	4	12	18	92	1610612743	2015	Regular Season	2015-16
0021500533	2016-01-06	PHX vs. CHA	1610612766	f	L	17	18	0.486	240	38	87	0.437	11	28	0.393	15	22	1	9	35	44	20	9	5	13	15	102	1610612756	2015	Regular Season	2015-16
0025000197	1951-01-14	TCB @ FTW	1610612765	t	W				0	25						44	57	1			0						94	1610612737	1950	Regular Season	1950-51
0021500688	2016-01-27	MIN vs. OKC	1610612760	f	W	35	13	0.729	240	48	91	0.527	10	20	0.5	20	21	1	15	32	47	23	0	6	12	25	126	1610612750	2015	Regular Season	2015-16
0021500679	2016-01-26	NYK vs. OKC	1610612760	f	W	34	13	0.723	265	46	99	0.465	11	20	0.55	25	29	1	16	43	59	23	7	2	13	22	128	1610612752	2015	Regular Season	2015-16
0021500636	2016-01-20	CHA @ OKC	1610612760	t	W	32	12	0.727	240	39	83	0.47	9	24	0.375	22	30	1	14	37	51	28	9	3	20	16	109	1610612766	2015	Regular Season	2015-16
0021500611	2016-01-17	MIA @ OKC	1610612760	t	W	30	12	0.714	240	40	88	0.455	7	22	0.318	12	12	1	13	31	44	24	11	8	14	13	99	1610612748	2015	Regular Season	2015-16
0021500594	2016-01-15	MIN @ OKC	1610612760	t	W	29	12	0.707	240	47	89	0.528	5	23	0.217	14	22	1	12	28	40	31	10	7	6	21	113	1610612750	2015	Regular Season	2015-16
0025000248	1951-02-04	BOS @ MNL	1610612747	t	W				0	38						22	38	1			0						98	1610612738	1950	Regular Season	1950-51
0021500582	2016-01-13	DAL @ OKC	1610612760	t	W	28	12	0.7	240	38	82	0.463	15	33	0.455	17	29	1	13	41	54	24	11	5	18	26	108	1610612742	2015	Regular Season	2015-16
0021500022		ORL vs. OKC	1610612760	f	W	2	0	1	290	50	110	0.455	8	27	0.296	31	38	1	22	40	62	19	8	9	20	28	139	1610612753	2015	Regular Season	2015-16
0021500013		SAS @ OKC	1610612760	t	W	1	0	1	240	42	86	0.488	7	19	0.368	21	22	1	11	34	45	21	7	4	19	19	112	1610612759	2015	Regular Season	2015-16
0020900164	2009-11-18	MEM vs. LAC	1610612746	f	L	4	9	0.308	240	39	82	0.476	2	10	0.2	11	18	1	12	26	38	19	7	2	12	22	91	1610612763	2009	Regular Season	2009-10
0021500732	2016-02-02	PHX vs. TOR	1610612761	f	W	33	16	0.673	240	35	74	0.473	9	27	0.333	25	32	1	8	27	35	15	9	3	12	22	104	1610612756	2015	Regular Season	2015-16
0021500708	2016-01-30	DET @ TOR	1610612761	t	W	32	15	0.681	240	36	78	0.462	4	14	0.286	35	47	1	13	32	45	12	9	3	13	20	111	1610612765	2015	Regular Season	2015-16
0021500694	2016-01-28	NYK @ TOR	1610612761	t	W	31	15	0.674	240	37	85	0.435	8	20	0.4	21	29	1	15	35	50	21	7	11	10	19	103	1610612752	2015	Regular Season	2015-16
0025000191	1951-01-11	SYR @ FTW	1610612765	t	W				0	26						32	46	1			0						84	1610612755	1950	Regular Season	1950-51
0041500304	2016-05-23	CLE @ TOR	1610612761	t	W	2	2	0.5	240	42	78	0.538	7	22	0.318	14	19	1	9	26	35	17	8	3	8	16	105	1610612739	2015	Playoffs	2015-16
0041500302	2016-05-19	CLE vs. TOR	1610612761	f	L	0	2	0	240	33	82	0.402	9	33	0.273	14	18	1	7	31	38	17	6	4	12	31	89	1610612739	2015	Playoffs	2015-16
0041500211	2016-05-03	MIA @ TOR	1610612761	t	L	0	1	0	265	40	89	0.449	5	21	0.238	11	15	1	4	37	41	19	10	6	15	25	96	1610612748	2015	Playoffs	2015-16
0041500117	2016-05-01	IND @ TOR	1610612761	t	W	4	3	0.571	240	34	89	0.382	8	24	0.333	13	17	1	18	31	49	21	7	7	8	12	89	1610612754	2015	Playoffs	2015-16
0021501038	2016-03-20	TOR vs. ORL	1610612753	f	L	29	40	0.42	240	40	83	0.482	8	22	0.364	12	18	1	7	33	40	20	4	8	12	30	100	1610612761	2015	Regular Season	2015-16
0010600083		MIL vs. DEN	1610612743	f	L	2	2	0.5	240	39	86	0.453	10	28	0.357	20	37	1	15	35	50	26	7	2	23	29	108	1610612749	2006	Pre Season	2006-07
0021500620	2016-01-18	ATL vs. ORL	1610612753	f	L	20	20	0.5	240	30	87	0.345	6	22	0.273	15	20	1	11	31	42	21	11	5	13	13	81	1610612737	2015	Regular Season	2015-16
0021500499	2016-01-02	CLE vs. ORL	1610612753	f	L	19	15	0.559	240	29	76	0.382	6	25	0.24	15	17	1	5	40	45	16	1	2	14	29	79	1610612739	2015	Regular Season	2015-16
0021500663	2016-01-23	SAC vs. IND	1610612754	f	L	23	21	0.523	240	36	86	0.419	7	19	0.368	18	25	1	9	32	41	18	7	10	10	26	97	1610612758	2015	Regular Season	2015-16
0021500580	2016-01-13	BOS vs. IND	1610612754	f	L	22	17	0.564	240	37	91	0.407	5	30	0.167	15	20	1	13	35	48	18	12	3	17	20	94	1610612738	2015	Regular Season	2015-16
0020601230	2007-04-18	LAC vs. NOK	1610612740	f	W	39	43	0.476	240	35	81	0.432	5	18	0.278	11	11	1	13	21	34	21	7	4	10	17	86	1610612746	2006	Regular Season	2006-07
0020601210	2007-04-16	SAC vs. NOK	1610612740	f	W				240	48	86	0.558	9	21	0.429	20	22	1	7	35	42	28	5	4	11	23	125	1610612758	2006	Regular Season	2006-07
0021500167	2015-11-18	PHI vs. IND	1610612754	f	W	7	5	0.583	240	42	92	0.457	12	27	0.444	16	20	1	16	32	48	28	18	8	18	17	112	1610612755	2015	Regular Season	2015-16
0020900153	2009-11-17	NOH vs. LAC	1610612746	f	L	4	8	0.333	240	39	82	0.476	7	20	0.35	17	21	1	11	25	36	25	4	5	17	27	102	1610612740	2009	Regular Season	2009-10
0021500722	2016-02-01	DET @ BKN	1610612751	t	L	12	37	0.245	240	40	82	0.488	7	16	0.438	13	15	1	7	32	39	28	5	4	11	15	100	1610612765	2015	Regular Season	2015-16
0010600010		DAL @ NOK	1610612740	t	W	1	0	1	240	30	73	0.411	1	5	0.2	23	27	1	6	35	41	14	9	8	13	27	84	1610612742	2006	Pre Season	2006-07
0021500710	2016-01-30	NOP vs. BKN	1610612751	f	L	12	36	0.25	240	40	84	0.476	9	20	0.45	14	23	1	10	34	44	23	6	5	10	13	103	1610612740	2015	Regular Season	2015-16
0021500400	2015-12-19	CHI @ NYK	1610612752	t	W	14	14	0.5	240	41	82	0.5	5	20	0.25	20	24	1	10	33	43	19	6	2	11	15	107	1610612741	2015	Regular Season	2015-16
0040600222	2007-05-09	GSW @ UTA	1610612762	t	W	6	3	0.667	265	46	87	0.529	7	16	0.438	28	33	1	19	41	60	31	6	8	23	29	127	1610612744	2006	Playoffs	2006-07
0021500113	2015-11-11	CHA vs. NYK	1610612752	f	L	4	5	0.444	240	42	86	0.488	4	21	0.19	5	7	1	11	41	52	20	5	5	16	24	93	1610612766	2015	Regular Season	2015-16
0020601222	2007-04-18	NJN vs. CHI	1610612741	f	L	49	33	0.598	240	35	83	0.422	7	19	0.368	20	27	1	12	31	43	19	5	2	16	33	97	1610612751	2006	Regular Season	2006-07
0020601145	2007-04-08	TOR vs. CHI	1610612741	f	L	46	32	0.59	240	34	81	0.42	6	15	0.4	15	26	1	9	35	44	20	8	5	18	26	89	1610612761	2006	Regular Season	2006-07
0021500109	2015-11-10	TOR vs. NYK	1610612752	f	W	4	4	0.5	240	42	95	0.442	11	23	0.478	16	18	1	13	31	44	22	8	7	9	27	111	1610612761	2015	Regular Season	2015-16
0021500012		MIL vs. NYK	1610612752	f	W	1	0	1	240	42	93	0.452	9	23	0.391	29	35	1	19	30	49	24	11	7	11	28	122	1610612749	2015	Regular Season	2015-16
0021500387	2015-12-18	ORL vs. POR	1610612757	f	L	11	17	0.393	240	32	73	0.438	11	32	0.344	19	26	1	7	35	42	21	3	2	19	23	94	1610612753	2015	Regular Season	2015-16
0041500224	2016-05-09	GSW @ POR	1610612757	t	L	1	3	0.25	265	43	106	0.406	15	39	0.385	24	33	1	18	34	52	22	8	3	18	29	125	1610612744	2015	Playoffs	2015-16
0025000169	1951-01-03	MNL vs. FTW	1610612765	f	L				0	23						18	26	1			0						64	1610612747	1950	Regular Season	1950-51
0021500303	2015-12-06	OKC vs. SAC	1610612758	f	L	7	15	0.318	240	35	88	0.398	7	24	0.292	18	30	1	13	28	41	20	11	5	14	20	95	1610612760	2015	Regular Season	2015-16
0025000165	1951-01-01	MNL @ FTW	1610612765	t	W				0	27						29	37	1			0						83	1610612747	1950	Regular Season	1950-51
0021500169	2015-11-18	ATL vs. SAC	1610612758	f	L	4	8	0.333	240	38	86	0.442	5	16	0.313	16	18	1	13	39	52	26	7	1	20	22	97	1610612737	2015	Regular Season	2015-16
0021500167	2015-11-18	IND @ PHI	1610612755	t	L	0	12	0	240	35	76	0.461	5	25	0.2	10	16	1	7	36	43	14	9	8	29	17	85	1610612754	2015	Regular Season	2015-16
0021500142	2015-11-14	SAS vs. PHI	1610612755	f	L	0	10	0	240	33	82	0.402	8	22	0.364	9	11	1	6	35	41	15	7	3	15	21	83	1610612759	2015	Regular Season	2015-16
0021500134	2015-11-13	OKC vs. PHI	1610612755	f	L	0	9	0	240	30	86	0.349	5	17	0.294	20	28	1	12	31	43	16	11	7	17	17	85	1610612760	2015	Regular Season	2015-16
0021500005		BOS vs. PHI	1610612755	f	L	0	1	0	240	34	83	0.41	7	22	0.318	20	23	1	14	32	46	12	11	6	22	22	95	1610612738	2015	Regular Season	2015-16
0011500064		WAS @ PHI	1610612755	t	L	2	3	0.4	240	38	85	0.447	13	34	0.382	29	40	1	15	30	45	23	14	6	27	32	118	1610612764	2015	Pre Season	2015-16
0011500047		NYK vs. PHI	1610612755	f	L	2	2	0.5	240	29	81	0.358	8	39	0.205	22	37	1	15	33	48	12	12	6	20	27	88	1610612752	2015	Pre Season	2015-16
0011500011		WAS vs. PHI	1610612755	f	L	0	1	0	240	37	82	0.451	9	30	0.3	12	18	1	6	36	42	22	6	8	23	20	95	1610612764	2015	Pre Season	2015-16
0021501189	2016-04-09	NOP vs. PHX	1610612756	f	W	22	58	0.275	240	43	83	0.518	10	25	0.4	25	31	1	11	42	53	27	6	8	17	25	121	1610612740	2015	Regular Season	2015-16
0021501175	2016-04-07	HOU vs. PHX	1610612756	f	W	21	58	0.266	240	44	94	0.468	12	31	0.387	24	29	1	20	27	47	31	11	2	19	24	124	1610612745	2015	Regular Season	2015-16
0021500250	2015-11-29	TOR vs. PHX	1610612756	f	W	8	9	0.471	240	40	94	0.426	11	27	0.407	16	20	1	13	37	50	24	4	9	9	15	107	1610612761	2015	Regular Season	2015-16
0021501043	2016-03-21	CHA vs. SAS	1610612759	f	L	59	11	0.843	240	37	86	0.43	4	17	0.235	10	13	1	9	38	47	23	9	12	16	17	88	1610612766	2015	Regular Season	2015-16
0021500960	2016-03-10	CHI @ SAS	1610612759	t	W	55	10	0.846	240	44	93	0.473	6	17	0.353	15	19	1	9	31	40	29	14	4	8	12	109	1610612741	2015	Regular Season	2015-16
0025000149	1950-12-27	ROC @ FTW	1610612765	t	L				0	22						24	26	1			0						68	1610612758	1950	Regular Season	1950-51
0021501146	2016-04-03	MIN vs. DAL	1610612742	f	W	39	38	0.506	240	32	83	0.386	14	40	0.35	10	17	1	15	29	44	19	6	4	10	17	88	1610612750	2015	Regular Season	2015-16
0021501129	2016-04-01	DET vs. DAL	1610612742	f	W	38	38	0.5	240	39	85	0.459	8	24	0.333	12	14	1	8	40	48	18	4	5	10	18	98	1610612765	2015	Regular Season	2015-16
0025000145	1950-12-25	SYR vs. FTW	1610612765	f	L				0	25						19	34	1			0						69	1610612755	1950	Regular Season	1950-51
0020600970	2007-03-16	TOR vs. HOU	1610612745	f	W	41	25	0.621	240	45	91	0.495	10	27	0.37	14	19	1	7	40	47	28	8	3	11	25	114	1610612761	2006	Regular Season	2006-07
0020600964	2007-03-14	LAC @ HOU	1610612745	t	W	40	25	0.615	240	39	77	0.506	9	23	0.391	22	27	1	7	27	34	25	12	2	13	22	109	1610612746	2006	Regular Season	2006-07
0020600937	2007-03-11	ORL @ HOU	1610612745	t	W	39	24	0.619	240	36	68	0.529	7	18	0.389	24	30	1	6	32	38	30	8	9	17	23	103	1610612753	2006	Regular Season	2006-07
0020600895	2007-03-05	CLE vs. HOU	1610612745	f	L	36	24	0.6	240	32	89	0.36	9	25	0.36	12	19	1	19	39	58	18	6	5	15	16	85	1610612739	2006	Regular Season	2006-07
0021500501	2016-01-02	NOP @ DAL	1610612742	t	L	19	15	0.559	240	36	83	0.434	10	26	0.385	16	19	1	3	30	33	20	10	2	13	17	98	1610612740	2015	Regular Season	2015-16
0021500449	2015-12-26	CHI @ DAL	1610612742	t	W	17	13	0.567	240	40	87	0.46	16	33	0.485	22	28	1	16	26	42	24	10	1	11	25	118	1610612741	2015	Regular Season	2015-16
0021500421	2015-12-22	TOR vs. DAL	1610612742	f	L	15	13	0.536	240	40	92	0.435	11	29	0.379	8	11	1	4	30	34	23	8	7	6	25	99	1610612761	2015	Regular Season	2015-16
0021500371	2015-12-16	IND vs. DAL	1610612742	f	L	14	12	0.538	240	33	90	0.367	8	33	0.242	7	10	1	11	36	47	16	2	3	11	16	81	1610612754	2015	Regular Season	2015-16
0021500363	2015-12-14	PHX @ DAL	1610612742	t	W	14	11	0.56	240	38	77	0.494	12	32	0.375	16	21	1	5	36	41	17	12	1	16	22	104	1610612756	2015	Regular Season	2015-16
0021500794	2016-02-10	DET vs. DEN	1610612743	f	W	22	32	0.407	240	39	83	0.47	6	19	0.316	19	24	1	8	39	47	25	10	3	12	13	103	1610612765	2015	Regular Season	2015-16
0021500029		MIN @ DEN	1610612743	t	L	1	1	0.5	240	29	95	0.305	5	25	0.2	15	20	1	17	34	51	15	7	4	14	27	78	1610612750	2015	Regular Season	2015-16
0011500066		PHX @ DEN	1610612743	t	W	4	1	0.8	240	34	83	0.41	8	25	0.32	30	39	1	19	43	62	21	9	6	18	22	106	1610612756	2015	Pre Season	2015-16
0021500950	2016-03-09	CHA vs. NOP	1610612740	f	L	24	39	0.381	240	40	85	0.471	10	33	0.303	23	28	1	6	37	43	22	2	3	11	23	113	1610612766	2015	Regular Season	2015-16
0021500925	2016-03-05	UTA @ NOP	1610612740	t	L	23	38	0.377	240	38	92	0.413	9	19	0.474	9	11	1	6	26	32	25	6	5	8	27	94	1610612762	2015	Regular Season	2015-16
0021500901	2016-03-02	HOU vs. NOP	1610612740	f	L	23	36	0.39	240	36	90	0.4	14	37	0.378	9	13	1	6	37	43	24	10	3	22	28	95	1610612745	2015	Regular Season	2015-16
0021501107	2016-03-29	IND vs. CHI	1610612741	f	W	37	37	0.5	240	37	87	0.425	10	26	0.385	14	16	1	12	29	41	22	5	6	15	19	98	1610612754	2015	Regular Season	2015-16
0021501099	2016-03-28	ATL @ CHI	1610612741	t	L	36	37	0.493	240	40	106	0.377	9	22	0.409	11	15	1	18	40	58	22	4	5	7	17	100	1610612737	2015	Regular Season	2015-16
0021500714	2016-01-31	LAC vs. CHI	1610612741	f	L	26	20	0.565	240	40	93	0.43	5	15	0.333	8	11	1	11	31	42	19	2	4	9	20	93	1610612746	2015	Regular Season	2015-16
0021500587	2016-01-14	PHI vs. CHI	1610612741	f	W	23	15	0.605	265	41	88	0.466	7	17	0.412	26	31	1	17	36	53	17	9	2	23	20	115	1610612755	2015	Regular Season	2015-16
0021500573	2016-01-12	MIL vs. CHI	1610612741	f	L	22	15	0.595	240	35	85	0.412	12	29	0.414	19	24	1	20	37	57	22	3	8	17	25	101	1610612749	2015	Regular Season	2015-16
0021500537	2016-01-07	BOS @ CHI	1610612741	t	W	22	12	0.647	240	39	94	0.415	9	22	0.409	14	17	1	12	42	54	23	4	5	16	18	101	1610612738	2015	Regular Season	2015-16
0021500839	2016-02-22	PHX @ LAC	1610612746	t	W	37	19	0.661	240	44	80	0.55	13	24	0.542	23	35	1	10	43	53	29	9	10	16	20	124	1610612756	2015	Regular Season	2015-16
0021500804	2016-02-18	SAS @ LAC	1610612746	t	W	36	18	0.667	240	39	78	0.5	12	25	0.48	15	20	1	8	37	45	23	8	7	18	20	105	1610612759	2015	Regular Season	2015-16
0021500777	2016-02-08	PHI vs. LAC	1610612746	f	W	35	17	0.673	265	35	95	0.368	5	22	0.227	23	31	1	14	38	52	21	12	4	12	22	98	1610612755	2015	Regular Season	2015-16
0021500586	2016-01-13	MIA @ LAC	1610612746	t	W	26	13	0.667	240	40	94	0.426	11	25	0.44	13	16	1	10	33	43	26	18	5	7	25	104	1610612748	2015	Regular Season	2015-16
0021500535	2016-01-06	POR vs. LAC	1610612746	f	W	23	13	0.639	240	42	83	0.506	11	23	0.478	14	17	1	10	32	42	24	7	6	10	22	109	1610612757	2015	Regular Season	2015-16
0021500487	2015-12-31	NOP vs. LAC	1610612746	f	W	21	13	0.618	240	35	90	0.389	10	34	0.294	15	19	1	13	34	47	24	8	6	12	14	95	1610612740	2015	Regular Season	2015-16
0021500382	2015-12-16	MIL @ LAC	1610612746	t	W	16	10	0.615	240	36	75	0.48	11	21	0.524	20	24	1	10	30	40	25	7	4	14	10	103	1610612749	2015	Regular Season	2015-16
0021500324	2015-12-09	MIL vs. LAC	1610612746	f	W	13	9	0.591	240	38	81	0.469	12	28	0.429	21	36	1	12	39	51	27	7	8	14	16	109	1610612749	2015	Regular Season	2015-16
0021500747	2016-02-04	NOP vs. LAL	1610612747	f	W	11	41	0.212	240	39	81	0.481	7	20	0.35	14	20	1	9	39	48	14	4	0	16	22	99	1610612740	2015	Regular Season	2015-16
0021500734	2016-02-02	MIN @ LAL	1610612747	t	W	10	41	0.196	240	40	80	0.5	12	26	0.462	27	35	1	7	24	31	23	9	2	9	24	119	1610612750	2015	Regular Season	2015-16
0021500720	2016-01-31	CHA @ LAL	1610612747	t	L	9	41	0.18	240	27	80	0.338	8	29	0.276	20	23	1	4	38	42	13	6	8	15	20	82	1610612766	2015	Regular Season	2015-16
0021500662	2016-01-23	POR vs. LAL	1610612747	f	L	9	37	0.196	240	34	69	0.493	7	17	0.412	28	32	1	4	26	30	14	4	6	18	20	103	1610612757	2015	Regular Season	2015-16
0021500524	2016-01-05	GSW @ LAL	1610612747	t	L	8	28	0.222	240	29	91	0.319	5	21	0.238	25	30	1	15	37	52	15	7	4	12	16	88	1610612744	2015	Regular Season	2015-16
0021500510	2016-01-03	PHX @ LAL	1610612747	t	W	8	27	0.229	240	38	84	0.452	8	22	0.364	13	17	1	9	45	54	26	8	7	15	16	97	1610612756	2015	Regular Season	2015-16
0021500214	2015-11-24	LAL @ GSW	1610612744	t	W	16	0	1	240	45	92	0.489	12	35	0.343	9	15	1	12	36	48	32	9	6	8	13	111	1610612747	2015	Regular Season	2015-16
[truncated: 123,625 more rows]
