# Supplementary material for: A Bayesian approach to time-varying latent strengths in pairwise comparisons
Source: PLoS One. 2021 May 20;16(5):e0251945. doi: 10.1371/journal.pone.0251945 (PMC8136743; doi:10.1371/journal.pone.0251945)
Supplement: S3 Dataset — (CSV) [file pone.0251945.s004.csv]

game_id	book_name	book_id	team_id	a_team_id	price1	price2
0041100314	Pinnacle Sports	238	1610612759	1610612760	165.00	-183.00
0041100314	5Dimes	19	1610612759	1610612760	165.00	-175.00
0041100314	Bookmaker	93	1610612759	1610612760	160.00	-190.00
0041100314	BetOnline	1096	1610612759	1610612760	165.00	-190.00
0041100314	Bovada	999996	1610612759	1610612760	155.00	-175.00
0041100314	Heritage	169	1610612759	1610612760	163.00	-188.00
0041100314	Intertops	180	1610612759	1610612760	165.00	-190.00
0041100314	YouWager	139	1610612759	1610612760	165.00	-190.00
0041100314	JustBet	1275	1610612759	1610612760	165.00	-185.00
0041100314	Sportsbetting	999991	1610612759	1610612760	165.00	-190.00
0041100304	Pinnacle Sports	238	1610612748	1610612738	-128.00	116.00
0041100304	5Dimes	19	1610612748	1610612738	-128.00	118.00
0041100304	Bookmaker	93	1610612748	1610612738	-135.00	115.00
0041100304	BetOnline	1096	1610612748	1610612738	-135.00	115.00
0041100304	Heritage	169	1610612748	1610612738	-119.00	-101.00
0041100304	Intertops	180	1610612748	1610612738	-130.00	110.00
0041100304	YouWager	139	1610612748	1610612738	-135.00	115.00
0041100304	JustBet	1275	1610612748	1610612738	-130.00	110.00
0041100304	Sportsbetting	999991	1610612748	1610612738	-135.00	115.00
0041100315	Pinnacle Sports	238	1610612760	1610612759	188.00	-210.00
0041100315	5Dimes	19	1610612760	1610612759	190.00	-230.00
0041100315	Bookmaker	93	1610612760	1610612759	180.00	-210.00
0041100315	BetOnline	1096	1610612760	1610612759	190.00	-220.00
0041100315	Bovada	999996	1610612760	1610612759	185.00	-225.00
0041100315	Heritage	169	1610612760	1610612759	185.00	-225.00
0041100315	Intertops	180	1610612760	1610612759	195.00	-235.00
0041100315	YouWager	139	1610612760	1610612759	195.00	-235.00
0041100315	JustBet	1275	1610612760	1610612759	177.00	-215.00
0041100315	Sportsbetting	999991	1610612760	1610612759	190.00	-220.00
0041100307	Pinnacle Sports	238	1610612738	1610612748	367.00	-427.00
0041100307	5Dimes	19	1610612738	1610612748	375.00	-420.00
0041100307	Bookmaker	93	1610612738	1610612748	370.00	-450.00
0041100307	BetOnline	1096	1610612738	1610612748	360.00	-435.00
0041100307	Bovada	999996	1610612738	1610612748	310.00	-420.00
0041100307	Heritage	169	1610612738	1610612748	365.00	-465.00
0041100307	Intertops	180	1610612738	1610612748	340.00	-440.00
0041100307	YouWager	139	1610612738	1610612748	355.00	-450.00
0041100307	JustBet	1275	1610612738	1610612748	360.00	-440.00
0041100307	Sportsbetting	999991	1610612738	1610612748	360.00	-435.00
0021200015	Pinnacle Sports	238	1610612754	1610612766	-275.00	244.00
0021200015	5Dimes	19	1610612754	1610612766	-280.00	255.00
0021200015	Bookmaker	93	1610612754	1610612766	-305.00	255.00
0021200015	BetOnline	1096	1610612754	1610612766	-300.00	250.00
0021200015	Bovada	999996	1610612754	1610612766	-300.00	250.00
0021200015	Heritage	169	1610612754	1610612766	-290.00	240.00
0021200015	Intertops	180	1610612754	1610612766	-300.00	250.00
0021200015	YouWager	139	1610612754	1610612766	-290.00	235.00
0021200015	JustBet	1275	1610612754	1610612766	-285.00	242.00
0021200015	Sportsbetting	999991	1610612754	1610612766	-300.00	250.00
0021200017	Pinnacle Sports	238	1610612749	1610612738	277.00	-315.00
0021200017	5Dimes	19	1610612749	1610612738	285.00	-315.00
0021200017	Bookmaker	93	1610612749	1610612738	285.00	-335.00
0021200017	BetOnline	1096	1610612749	1610612738	280.00	-335.00
0021200017	Bovada	999996	1610612749	1610612738	265.00	-330.00
0021200017	Heritage	169	1610612749	1610612738	275.00	-335.00
0021200017	Intertops	180	1610612749	1610612738	270.00	-330.00
0021200017	YouWager	139	1610612749	1610612738	252.00	-325.00
0021200017	JustBet	1275	1610612749	1610612738	265.00	-325.00
0021200017	Sportsbetting	999991	1610612749	1610612738	280.00	-335.00
0021200018	Pinnacle Sports	238	1610612745	1610612737	184.00	-205.00
0021200018	5Dimes	19	1610612745	1610612737	190.00	-210.00
0021200018	Bookmaker	93	1610612745	1610612737	185.00	-215.00
0021200018	BetOnline	1096	1610612745	1610612737	180.00	-210.00
0021200018	Bovada	999996	1610612745	1610612737	175.00	-210.00
0021200018	Heritage	169	1610612745	1610612737	180.00	-215.00
0021200018	Intertops	180	1610612745	1610612737	185.00	-225.00
0021200018	YouWager	139	1610612745	1610612737	177.00	-215.00
0021200018	JustBet	1275	1610612745	1610612737	180.00	-220.00
0021200018	Sportsbetting	999991	1610612745	1610612737	180.00	-210.00
0021200020	Pinnacle Sports	238	1610612748	1610612752	-260.00	231.00
0021200020	5Dimes	19	1610612748	1610612752	-265.00	225.00
0021200020	Bookmaker	93	1610612748	1610612752	-275.00	235.00
0021200020	BetOnline	1096	1610612748	1610612752	-275.00	230.00
0021200020	Bovada	999996	1610612748	1610612752	-275.00	235.00
0021200020	Heritage	169	1610612748	1610612752	-270.00	230.00
0021200020	Intertops	180	1610612748	1610612752	-255.00	215.00
0021200020	YouWager	139	1610612748	1610612752	-260.00	220.00
0021200020	JustBet	1275	1610612748	1610612752	-265.00	225.00
0021200020	Sportsbetting	999991	1610612748	1610612752	-275.00	230.00
0021200025	Pinnacle Sports	238	1610612746	1610612747	-113.00	102.00
0021200025	5Dimes	19	1610612746	1610612747	-118.00	108.00
0021200025	Bookmaker	93	1610612746	1610612747	-125.00	105.00
0021200025	BetOnline	1096	1610612746	1610612747	-125.00	105.00
0021200025	Heritage	169	1610612746	1610612747	-125.00	105.00
0021200025	Intertops	180	1610612746	1610612747	-120.00	100.00
0021200025	YouWager	139	1610612746	1610612747	-125.00	105.00
0021200025	JustBet	1275	1610612746	1610612747	-122.00	102.00
0021200025	Sportsbetting	999991	1610612746	1610612747	-125.00	105.00
0021200026	Pinnacle Sports	238	1610612763	1610612744	-108.00	-102.00
0021200026	5Dimes	19	1610612763	1610612744	-111.00	101.00
0021200026	Bookmaker	93	1610612763	1610612744	-120.00	100.00
0021200026	BetOnline	1096	1610612763	1610612744	-120.00	100.00
0021200026	Heritage	169	1610612763	1610612744	-125.00	105.00
0021200026	Intertops	180	1610612763	1610612744	-120.00	100.00
0021200026	YouWager	139	1610612763	1610612744	-125.00	105.00
0021200026	JustBet	1275	1610612763	1610612744	-120.00	100.00
0021200026	Sportsbetting	999991	1610612763	1610612744	-120.00	100.00
0021200028	Pinnacle Sports	238	1610612758	1610612754	285.00	-325.00
0021200028	5Dimes	19	1610612758	1610612754	305.00	-335.00
0021200028	Bookmaker	93	1610612758	1610612754	290.00	-350.00
0021200028	BetOnline	1096	1610612758	1610612754	285.00	-340.00
0021200028	Bovada	999996	1610612758	1610612754	290.00	-380.00
0021200028	Heritage	169	1610612758	1610612754	285.00	-345.00
0021200028	Intertops	180	1610612758	1610612754	280.00	-350.00
0021200028	YouWager	139	1610612758	1610612754	260.00	-340.00
0021200028	JustBet	1275	1610612758	1610612754	280.00	-340.00
0021200028	Sportsbetting	999991	1610612758	1610612754	285.00	-340.00
0021200039	Pinnacle Sports	238	1610612756	1610612753	-106.00	-104.00
0021200039	5Dimes	19	1610612756	1610612753	-105.00	-105.00
0021200039	Bookmaker	93	1610612756	1610612753	-110.00	-110.00
0021200039	BetOnline	1096	1610612756	1610612753	100.00	-120.00
0021200039	Heritage	169	1610612756	1610612753	-110.00	-110.00
0021200039	Intertops	180	1610612756	1610612753	-110.00	-110.00
0021200039	YouWager	139	1610612756	1610612753	100.00	-120.00
0021200039	JustBet	1275	1610612756	1610612753	-105.00	-115.00
0021200039	Sportsbetting	999991	1610612756	1610612753	100.00	-120.00
0021200042	Pinnacle Sports	238	1610612752	1610612755	125.00	-138.00
0021200042	5Dimes	19	1610612752	1610612755	125.00	-145.00
0021200042	Bookmaker	93	1610612752	1610612755	120.00	-140.00
0021200042	BetOnline	1096	1610612752	1610612755	115.00	-135.00
0021200042	Heritage	169	1610612752	1610612755	120.00	-140.00
0021200042	Intertops	180	1610612752	1610612755	125.00	-145.00
0021200042	YouWager	139	1610612752	1610612755	120.00	-140.00
0021200042	JustBet	1275	1610612752	1610612755	120.00	-140.00
0021200042	Sportsbetting	999991	1610612752	1610612755	115.00	-135.00
0021200046	Pinnacle Sports	238	1610612757	1610612742	150.00	-166.00
0021200046	5Dimes	19	1610612757	1610612742	160.00	-170.00
0021200046	Bookmaker	93	1610612757	1610612742	155.00	-175.00
0021200046	BetOnline	1096	1610612757	1610612742	155.00	-175.00
0021200046	Bovada	999996	1610612757	1610612742	155.00	-175.00
0021200046	Heritage	169	1610612757	1610612742	150.00	-170.00
0021200046	Intertops	180	1610612757	1610612742	150.00	-170.00
0021200046	YouWager	139	1610612757	1610612742	155.00	-175.00
0021200046	JustBet	1275	1610612757	1610612742	150.00	-170.00
0021200046	Sportsbetting	999991	1610612757	1610612742	155.00	-175.00
0021200048	Pinnacle Sports	238	1610612744	1610612758	118.00	-130.00
0021200048	5Dimes	19	1610612744	1610612758	115.00	-125.00
0021200048	Bookmaker	93	1610612744	1610612758	105.00	-125.00
0021200048	BetOnline	1096	1610612744	1610612758	105.00	-125.00
0021200048	Heritage	169	1610612744	1610612758	115.00	-135.00
0021200048	Intertops	180	1610612744	1610612758	110.00	-130.00
0021200048	YouWager	139	1610612744	1610612758	110.00	-130.00
0021200048	JustBet	1275	1610612744	1610612758	105.00	-125.00
0021200048	Sportsbetting	999991	1610612744	1610612758	105.00	-125.00
0021200050	Pinnacle Sports	238	1610612753	1610612741	423.00	-500.00
0021200050	5Dimes	19	1610612753	1610612741	405.00	-455.00
0021200050	Bookmaker	93	1610612753	1610612741	370.00	-450.00
0021200050	BetOnline	1096	1610612753	1610612741	390.00	-475.00
0021200050	Bovada	999996	1610612753	1610612741	325.00	-450.00
0021200050	Heritage	169	1610612753	1610612741	415.00	-520.00
0021200050	Intertops	180	1610612753	1610612741	375.00	-500.00
0021200050	YouWager	139	1610612753	1610612741	390.00	-490.00
0021200050	JustBet	1275	1610612753	1610612741	390.00	-480.00
0021200050	Sportsbetting	999991	1610612753	1610612741	390.00	-475.00
0021200053	Pinnacle Sports	238	1610612756	1610612766	-143.00	129.00
0021200053	5Dimes	19	1610612756	1610612766	-140.00	120.00
0021200053	Bookmaker	93	1610612756	1610612766	-145.00	125.00
0021200053	BetOnline	1096	1610612756	1610612766	-150.00	130.00
0021200053	Bovada	999996	1610612756	1610612766	-150.00	130.00
0021200053	Heritage	169	1610612756	1610612766	-145.00	125.00
0021200053	Intertops	180	1610612756	1610612766	-145.00	125.00
0021200053	YouWager	139	1610612756	1610612766	-150.00	130.00
0021200053	JustBet	1275	1610612756	1610612766	-140.00	120.00
0021200053	Sportsbetting	999991	1610612756	1610612766	-150.00	130.00
0021200056	Pinnacle Sports	238	1610612751	1610612748	534.00	-650.00
0021200056	5Dimes	19	1610612751	1610612748	515.00	-620.00
0021200056	Bookmaker	93	1610612751	1610612748	600.00	-800.00
0021200056	BetOnline	1096	1610612751	1610612748	540.00	-680.00
0021200056	Bovada	999996	1610612751	1610612748	450.00	-700.00
0021200056	Heritage	169	1610612751	1610612748	525.00	-725.00
0021200056	Intertops	180	1610612751	1610612748	500.00	-700.00
0021200056	YouWager	139	1610612751	1610612748	500.00	-700.00
0021200056	JustBet	1275	1610612751	1610612748	525.00	-750.00
0021200056	Sportsbetting	999991	1610612751	1610612748	540.00	-680.00
0021200055	Pinnacle Sports	238	1610612754	1610612737	158.00	-175.00
0021200055	5Dimes	19	1610612754	1610612737	155.00	-165.00
0021200055	Bookmaker	93	1610612754	1610612737	160.00	-190.00
0021200055	BetOnline	1096	1610612754	1610612737	155.00	-175.00
0021200055	Bovada	999996	1610612754	1610612737	155.00	-175.00
0021200055	Heritage	169	1610612754	1610612737	160.00	-180.00
0021200055	Intertops	180	1610612754	1610612737	155.00	-175.00
0021200055	YouWager	139	1610612754	1610612737	155.00	-175.00
0021200055	JustBet	1275	1610612754	1610612737	155.00	-175.00
0021200055	Sportsbetting	999991	1610612754	1610612737	155.00	-175.00
0021200054	Pinnacle Sports	238	1610612764	1610612738	487.00	-585.00
0021200054	5Dimes	19	1610612764	1610612738	500.00	-600.00
0021200054	Bookmaker	93	1610612764	1610612738	475.00	-600.00
0021200054	BetOnline	1096	1610612764	1610612738	475.00	-605.00
0021200054	Bovada	999996	1610612764	1610612738	425.00	-650.00
0021200054	Heritage	169	1610612764	1610612738	480.00	-635.00
0021200054	Intertops	180	1610612764	1610612738	470.00	-650.00
0021200054	YouWager	139	1610612764	1610612738	465.00	-650.00
0021200054	JustBet	1275	1610612764	1610612738	470.00	-620.00
0021200054	Sportsbetting	999991	1610612764	1610612738	475.00	-605.00
0021200057	Pinnacle Sports	238	1610612763	1610612749	102.00	-113.00
0021200057	5Dimes	19	1610612763	1610612749	102.00	-112.00
0021200057	Bookmaker	93	1610612763	1610612749	-105.00	-115.00
0021200057	BetOnline	1096	1610612763	1610612749	-115.00	-105.00
0021200057	Heritage	169	1610612763	1610612749	-105.00	-115.00
0021200057	Intertops	180	1610612763	1610612749	-115.00	-105.00
0021200057	YouWager	139	1610612763	1610612749	-115.00	-105.00
0021200057	JustBet	1275	1610612763	1610612749	-115.00	-105.00
0021200057	Sportsbetting	999991	1610612763	1610612749	-115.00	-105.00
0021200062	Pinnacle Sports	238	1610612747	1610612762	125.00	-138.00
0021200062	5Dimes	19	1610612747	1610612762	133.00	-143.00
0021200062	Bookmaker	93	1610612747	1610612762	130.00	-150.00
0021200062	BetOnline	1096	1610612747	1610612762	120.00	-140.00
0021200062	Heritage	169	1610612747	1610612762	125.00	-145.00
0021200062	Intertops	180	1610612747	1610612762	125.00	-145.00
0021200062	YouWager	139	1610612747	1610612762	125.00	-145.00
0021200062	JustBet	1275	1610612747	1610612762	125.00	-145.00
0021200062	Sportsbetting	999991	1610612747	1610612762	120.00	-140.00
0021200065	Pinnacle Sports	238	1610612739	1610612744	201.00	-225.00
0021200065	5Dimes	19	1610612739	1610612744	200.00	-220.00
0021200065	Bookmaker	93	1610612739	1610612744	210.00	-250.00
0021200065	BetOnline	1096	1610612739	1610612744	200.00	-240.00
0021200065	Bovada	999996	1610612739	1610612744	195.00	-235.00
0021200065	Heritage	169	1610612739	1610612744	190.00	-230.00
0021200065	Intertops	180	1610612739	1610612744	200.00	-240.00
0021200065	YouWager	139	1610612739	1610612744	210.00	-250.00
0021200065	JustBet	1275	1610612739	1610612744	195.00	-235.00
0021200065	Sportsbetting	999991	1610612739	1610612744	200.00	-240.00
0021200066	Pinnacle Sports	238	1610612760	1610612741	-136.00	123.00
0021200066	5Dimes	19	1610612760	1610612741	-135.00	125.00
0021200066	Bookmaker	93	1610612760	1610612741	-140.00	120.00
0021200066	BetOnline	1096	1610612760	1610612741	-140.00	120.00
0021200066	Bovada	999996	1610612760	1610612741	-145.00	125.00
0021200066	Heritage	169	1610612760	1610612741	-145.00	125.00
0021200066	Intertops	180	1610612760	1610612741	-140.00	120.00
0021200066	YouWager	139	1610612760	1610612741	-140.00	120.00
0021200066	JustBet	1275	1610612760	1610612741	-135.00	115.00
0021200066	Sportsbetting	999991	1610612760	1610612741	-140.00	120.00
0021200070	Pinnacle Sports	238	1610612755	1610612738	184.00	-205.00
0021200070	5Dimes	19	1610612755	1610612738	185.00	-200.00
0021200070	Bookmaker	93	1610612755	1610612738	200.00	-240.00
0021200070	BetOnline	1096	1610612755	1610612738	180.00	-210.00
0021200070	Bovada	999996	1610612755	1610612738	190.00	-230.00
0021200070	Heritage	169	1610612755	1610612738	185.00	-215.00
0021200070	Intertops	180	1610612755	1610612738	180.00	-220.00
0021200070	YouWager	139	1610612755	1610612738	190.00	-230.00
0021200070	JustBet	1275	1610612755	1610612738	185.00	-225.00
0021200070	Sportsbetting	999991	1610612755	1610612738	180.00	-210.00
0021200071	Pinnacle Sports	238	1610612742	1610612752	222.00	-250.00
0021200071	5Dimes	19	1610612742	1610612752	220.00	-240.00
0021200071	Bookmaker	93	1610612742	1610612752	220.00	-260.00
0021200071	BetOnline	1096	1610612742	1610612752	210.00	-250.00
0021200071	Bovada	999996	1610612742	1610612752	220.00	-260.00
0021200071	Heritage	169	1610612742	1610612752	220.00	-260.00
0021200071	Intertops	180	1610612742	1610612752	220.00	-260.00
0021200071	YouWager	139	1610612742	1610612752	215.00	-260.00
0021200071	JustBet	1275	1610612742	1610612752	210.00	-250.00
0021200071	Sportsbetting	999991	1610612742	1610612752	210.00	-250.00
0021200072	Pinnacle Sports	238	1610612748	1610612737	-183.00	165.00
0021200072	5Dimes	19	1610612748	1610612737	-180.00	168.00
0021200072	Bookmaker	93	1610612748	1610612737	-190.00	160.00
0021200072	BetOnline	1096	1610612748	1610612737	-190.00	165.00
0021200072	Bovada	999996	1610612748	1610612737	-200.00	170.00
0021200072	Heritage	169	1610612748	1610612737	-185.00	160.00
0021200072	Intertops	180	1610612748	1610612737	-190.00	165.00
0021200072	YouWager	139	1610612748	1610612737	-190.00	165.00
0021200072	JustBet	1275	1610612748	1610612737	-185.00	165.00
0021200072	Sportsbetting	999991	1610612748	1610612737	-190.00	165.00
0021200080	Pinnacle Sports	238	1610612744	1610612747	281.00	-320.00
0021200080	5Dimes	19	1610612744	1610612747	285.00	-345.00
0021200080	Bookmaker	93	1610612744	1610612747	280.00	-330.00
0021200080	BetOnline	1096	1610612744	1610612747	285.00	-340.00
0021200080	Bovada	999996	1610612744	1610612747	285.00	-370.00
0021200080	Heritage	169	1610612744	1610612747	285.00	-345.00
0021200080	Intertops	180	1610612744	1610612747	275.00	-340.00
0021200080	YouWager	139	1610612744	1610612747	290.00	-350.00
0021200080	JustBet	1275	1610612744	1610612747	285.00	-345.00
0021200080	Sportsbetting	999991	1610612744	1610612747	285.00	-340.00
0021200081	Pinnacle Sports	238	1610612755	1610612761	129.00	-143.00
0021200081	5Dimes	19	1610612755	1610612761	130.00	-140.00
0021200081	Bookmaker	93	1610612755	1610612761	125.00	-145.00
0021200081	BetOnline	1096	1610612755	1610612761	120.00	-140.00
0021200081	Heritage	169	1610612755	1610612761	130.00	-150.00
0021200081	Intertops	180	1610612755	1610612761	125.00	-145.00
0021200081	YouWager	139	1610612755	1610612761	125.00	-145.00
0021200081	JustBet	1275	1610612755	1610612761	125.00	-145.00
0021200081	Sportsbetting	999991	1610612755	1610612761	120.00	-140.00
0021200083	Pinnacle Sports	238	1610612742	1610612766	-235.00	210.00
0021200083	5Dimes	19	1610612742	1610612766	-240.00	220.00
0021200083	Bookmaker	93	1610612742	1610612766	-250.00	210.00
0021200083	BetOnline	1096	1610612742	1610612766	-250.00	210.00
0021200083	Bovada	999996	1610612742	1610612766	-265.00	225.00
0021200083	Heritage	169	1610612742	1610612766	-245.00	205.00
0021200083	Intertops	180	1610612742	1610612766	-250.00	210.00
0021200083	YouWager	139	1610612742	1610612766	-250.00	210.00
0021200083	JustBet	1275	1610612742	1610612766	-250.00	210.00
0021200083	Sportsbetting	999991	1610612742	1610612766	-250.00	210.00
0021200084	Pinnacle Sports	238	1610612750	1610612741	318.00	-365.00
0021200084	5Dimes	19	1610612750	1610612741	328.00	-365.00
0021200084	Bookmaker	93	1610612750	1610612741	305.00	-365.00
0021200084	BetOnline	1096	1610612750	1610612741	305.00	-365.00
0021200084	Bovada	999996	1610612750	1610612741	290.00	-380.00
0021200084	Heritage	169	1610612750	1610612741	315.00	-385.00
0021200084	Intertops	180	1610612750	1610612741	295.00	-370.00
0021200084	YouWager	139	1610612750	1610612741	310.00	-400.00
0021200084	JustBet	1275	1610612750	1610612741	310.00	-380.00
0021200084	Sportsbetting	999991	1610612750	1610612741	305.00	-365.00
0021200086	Pinnacle Sports	238	1610612738	1610612749	-109.00	-101.00
0021200086	5Dimes	19	1610612738	1610612749	-112.00	102.00
0021200086	Bookmaker	93	1610612738	1610612749	-110.00	-110.00
0021200086	BetOnline	1096	1610612738	1610612749	-105.00	-115.00
0021200086	Heritage	169	1610612738	1610612749	-115.00	-105.00
0021200086	Intertops	180	1610612738	1610612749	101.00	-121.00
0021200086	YouWager	139	1610612738	1610612749	-120.00	100.00
0021200086	JustBet	1275	1610612738	1610612749	-115.00	-105.00
0021200086	Sportsbetting	999991	1610612738	1610612749	-105.00	-115.00
0021200087	Pinnacle Sports	238	1610612756	1610612762	346.00	-400.00
0021200087	5Dimes	19	1610612756	1610612762	340.00	-380.00
0021200087	Bookmaker	93	1610612756	1610612762	345.00	-415.00
0021200087	BetOnline	1096	1610612756	1610612762	350.00	-425.00
0021200087	Bovada	999996	1610612756	1610612762	340.00	-480.00
0021200087	Heritage	169	1610612756	1610612762	345.00	-425.00
0021200087	Intertops	180	1610612756	1610612762	340.00	-440.00
0021200087	YouWager	139	1610612756	1610612762	335.00	-425.00
0021200087	JustBet	1275	1610612756	1610612762	340.00	-420.00
0021200087	Sportsbetting	999991	1610612756	1610612762	350.00	-425.00
0021200089	Pinnacle Sports	238	1610612743	1610612744	-139.00	126.00
0021200089	5Dimes	19	1610612743	1610612744	-135.00	125.00
0021200089	Bookmaker	93	1610612743	1610612744	-140.00	120.00
0021200089	BetOnline	1096	1610612743	1610612744	-140.00	120.00
0021200089	Heritage	169	1610612743	1610612744	-145.00	125.00
0021200089	Intertops	180	1610612743	1610612744	-140.00	120.00
0021200089	YouWager	139	1610612743	1610612744	-140.00	120.00
0021200089	JustBet	1275	1610612743	1610612744	-140.00	120.00
0021200089	Sportsbetting	999991	1610612743	1610612744	-140.00	120.00
0021200092	Pinnacle Sports	238	1610612748	1610612763	-115.00	104.00
0021200092	5Dimes	19	1610612748	1610612763	-120.00	110.00
0021200092	Bookmaker	93	1610612748	1610612763	-125.00	105.00
0021200092	BetOnline	1096	1610612748	1610612763	-130.00	110.00
0021200092	Heritage	169	1610612748	1610612763	-120.00	100.00
0021200092	Intertops	180	1610612748	1610612763	-125.00	105.00
0021200092	YouWager	139	1610612748	1610612763	-135.00	115.00
0021200092	Sportsbetting	999991	1610612748	1610612763	-130.00	110.00
0021200095	Pinnacle Sports	238	1610612762	1610612761	-138.00	125.00
0021200095	5Dimes	19	1610612762	1610612761	-140.00	130.00
0021200095	Bookmaker	93	1610612762	1610612761	-155.00	135.00
0021200095	BetOnline	1096	1610612762	1610612761	-150.00	130.00
0021200095	Bovada	999996	1610612762	1610612761	-155.00	135.00
0021200095	Heritage	169	1610612762	1610612761	-145.00	125.00
0021200095	Intertops	180	1610612762	1610612761	-150.00	130.00
0021200095	YouWager	139	1610612762	1610612761	-150.00	130.00
0021200095	JustBet	1275	1610612762	1610612761	-145.00	125.00
0021200095	Sportsbetting	999991	1610612762	1610612761	-150.00	130.00
0021200098	Pinnacle Sports	238	1610612738	1610612741	127.00	-140.00
0021200098	5Dimes	19	1610612738	1610612741	130.00	-140.00
0021200098	Bookmaker	93	1610612738	1610612741	130.00	-150.00
0021200098	BetOnline	1096	1610612738	1610612741	125.00	-145.00
0021200098	Heritage	169	1610612738	1610612741	125.00	-145.00
0021200098	Intertops	180	1610612738	1610612741	125.00	-145.00
0021200098	YouWager	139	1610612738	1610612741	130.00	-150.00
0021200098	JustBet	1275	1610612738	1610612741	125.00	-145.00
0021200098	Sportsbetting	999991	1610612738	1610612741	125.00	-145.00
0021200104	Pinnacle Sports	238	1610612752	1610612753	-285.00	252.00
0021200104	5Dimes	19	1610612752	1610612753	-290.00	245.00
0021200104	Bookmaker	93	1610612752	1610612753	-300.00	250.00
0021200104	BetOnline	1096	1610612752	1610612753	-305.00	255.00
0021200104	Bovada	999996	1610612752	1610612753	-330.00	265.00
0021200104	Heritage	169	1610612752	1610612753	-300.00	250.00
0021200104	Intertops	180	1610612752	1610612753	-300.00	250.00
0021200104	YouWager	139	1610612752	1610612753	-300.00	240.00
0021200104	JustBet	1275	1610612752	1610612753	-300.00	250.00
0021200104	Sportsbetting	999991	1610612752	1610612753	-305.00	255.00
0021200106	Pinnacle Sports	238	1610612739	1610612751	193.00	-215.00
0021200106	5Dimes	19	1610612739	1610612751	200.00	-220.00
0021200106	Bookmaker	93	1610612739	1610612751	195.00	-235.00
0021200106	BetOnline	1096	1610612739	1610612751	195.00	-225.00
0021200106	Bovada	999996	1610612739	1610612751	195.00	-235.00
0021200106	Heritage	169	1610612739	1610612751	190.00	-225.00
0021200106	Intertops	180	1610612739	1610612751	200.00	-240.00
0021200106	YouWager	139	1610612739	1610612751	190.00	-230.00
0021200106	JustBet	1275	1610612739	1610612751	190.00	-230.00
0021200106	Sportsbetting	999991	1610612739	1610612751	195.00	-225.00
0021500567	Pinnacle Sports	238	1610612764	1610612741	369.00	-430.00
0021500567	5Dimes	19	1610612764	1610612741	335.00	-420.00
0021500567	Bookmaker	93	1610612764	1610612741	355.00	-450.00
0021200110	Pinnacle Sports	238	1610612762	1610612738	188.00	-210.00
0021200110	5Dimes	19	1610612762	1610612738	190.00	-210.00
0021200110	Bookmaker	93	1610612762	1610612738	185.00	-215.00
0021200110	BetOnline	1096	1610612762	1610612738	185.00	-215.00
0021200110	Bovada	999996	1610612762	1610612738	180.00	-220.00
0021200110	Heritage	169	1610612762	1610612738	185.00	-220.00
0021200110	Intertops	180	1610612762	1610612738	180.00	-220.00
0021200110	YouWager	139	1610612762	1610612738	185.00	-220.00
0021200110	JustBet	1275	1610612762	1610612738	180.00	-220.00
0021200110	Sportsbetting	999991	1610612762	1610612738	185.00	-215.00
0021200111	Pinnacle Sports	238	1610612754	1610612749	166.00	-185.00
0021200111	5Dimes	19	1610612754	1610612749	160.00	-185.00
0021200111	Bookmaker	93	1610612754	1610612749	160.00	-190.00
0021200111	BetOnline	1096	1610612754	1610612749	160.00	-180.00
0021200111	Bovada	999996	1610612754	1610612749	160.00	-180.00
0021200111	Heritage	169	1610612754	1610612749	165.00	-190.00
0021200111	Intertops	180	1610612754	1610612749	160.00	-180.00
0021200111	YouWager	139	1610612754	1610612749	160.00	-180.00
0021200111	JustBet	1275	1610612754	1610612749	160.00	-180.00
0021200111	Sportsbetting	999991	1610612754	1610612749	160.00	-180.00
0021200118	Pinnacle Sports	238	1610612737	1610612744	102.00	-113.00
0021200118	5Dimes	19	1610612737	1610612744	102.00	-112.00
0021200118	Bookmaker	93	1610612737	1610612744	100.00	-120.00
0021200118	BetOnline	1096	1610612737	1610612744	-105.00	-115.00
0021200118	Heritage	169	1610612737	1610612744	100.00	-120.00
0021200118	Intertops	180	1610612737	1610612744	100.00	-120.00
0021200118	YouWager	139	1610612737	1610612744	100.00	-120.00
0021200118	JustBet	1275	1610612737	1610612744	100.00	-120.00
0021200118	Sportsbetting	999991	1610612737	1610612744	-105.00	-115.00
0021200119	Pinnacle Sports	238	1610612738	1610612751	211.00	-236.00
0021200119	5Dimes	19	1610612738	1610612751	210.00	-230.00
0021200119	Bookmaker	93	1610612738	1610612751	200.00	-240.00
0021200119	BetOnline	1096	1610612738	1610612751	180.00	-210.00
0021200119	Bovada	999996	1610612738	1610612751	175.00	-210.00
0021200119	Heritage	169	1610612738	1610612751	165.00	-190.00
0021200119	Intertops	180	1610612738	1610612751	180.00	-220.00
0021200119	YouWager	139	1610612738	1610612751	180.00	-210.00
0021200119	JustBet	1275	1610612738	1610612751	175.00	-210.00
0021200119	Sportsbetting	999991	1610612738	1610612751	180.00	-210.00
0021200120	Pinnacle Sports	238	1610612752	1610612759	205.00	-230.00
0021200120	5Dimes	19	1610612752	1610612759	205.00	-225.00
0021200120	Bookmaker	93	1610612752	1610612759	190.00	-230.00
0021200120	BetOnline	1096	1610612752	1610612759	195.00	-225.00
0021200120	Bovada	999996	1610612752	1610612759	180.00	-220.00
0021200120	Heritage	169	1610612752	1610612759	175.00	-205.00
0021200120	Intertops	180	1610612752	1610612759	195.00	-235.00
0021200120	YouWager	139	1610612752	1610612759	190.00	-230.00
0021200120	JustBet	1275	1610612752	1610612759	185.00	-225.00
0021200120	Sportsbetting	999991	1610612752	1610612759	195.00	-225.00
0021200124	Pinnacle Sports	238	1610612742	1610612754	120.00	-133.00
0021200124	5Dimes	19	1610612742	1610612754	115.00	-125.00
0021200124	Bookmaker	93	1610612742	1610612754	110.00	-130.00
0021200124	BetOnline	1096	1610612742	1610612754	110.00	-130.00
0021200124	Heritage	169	1610612742	1610612754	115.00	-135.00
0021200124	Intertops	180	1610612742	1610612754	110.00	-130.00
0021200124	YouWager	139	1610612742	1610612754	110.00	-130.00
0021200124	JustBet	1275	1610612742	1610612754	110.00	-130.00
0021200124	Sportsbetting	999991	1610612742	1610612754	110.00	-130.00
0021200127	Pinnacle Sports	238	1610612752	1610612763	231.00	-260.00
0021200127	5Dimes	19	1610612752	1610612763	215.00	-255.00
0021200127	Bookmaker	93	1610612752	1610612763	220.00	-260.00
0021200127	BetOnline	1096	1610612752	1610612763	205.00	-245.00
0021200127	Bovada	999996	1610612752	1610612763	200.00	-240.00
0021200127	Heritage	169	1610612752	1610612763	240.00	-280.00
0021200127	Intertops	180	1610612752	1610612763	205.00	-245.00
0021200127	YouWager	139	1610612752	1610612763	200.00	-240.00
0021200127	JustBet	1275	1610612752	1610612763	205.00	-245.00
0021200127	Sportsbetting	999991	1610612752	1610612763	205.00	-245.00
0021200141	Pinnacle Sports	238	1610612739	1610612755	239.00	-270.00
0021200141	5Dimes	19	1610612739	1610612755	248.00	-270.00
0021200141	Bookmaker	93	1610612739	1610612755	220.00	-260.00
0021200141	BetOnline	1096	1610612739	1610612755	225.00	-265.00
0021200141	Bovada	999996	1610612739	1610612755	220.00	-260.00
0021200141	Heritage	169	1610612739	1610612755	240.00	-280.00
0021200141	Intertops	180	1610612739	1610612755	230.00	-270.00
0021200141	YouWager	139	1610612739	1610612755	215.00	-260.00
0021200141	JustBet	1275	1610612739	1610612755	220.00	-260.00
0021200141	Sportsbetting	999991	1610612739	1610612755	225.00	-265.00
0021200142	Pinnacle Sports	238	1610612751	1610612758	-152.00	137.00
0021200142	5Dimes	19	1610612751	1610612758	-155.00	145.00
0021200142	Bookmaker	93	1610612751	1610612758	-160.00	140.00
0021200142	BetOnline	1096	1610612751	1610612758	-165.00	145.00
0021200142	Bovada	999996	1610612751	1610612758	-165.00	145.00
0021200142	Heritage	169	1610612751	1610612758	-160.00	140.00
0021200142	Intertops	180	1610612751	1610612758	-160.00	140.00
0021200142	YouWager	139	1610612751	1610612758	-165.00	145.00
0021200142	JustBet	1275	1610612751	1610612758	-160.00	140.00
0021200142	Sportsbetting	999991	1610612751	1610612758	-165.00	145.00
0021200143	Pinnacle Sports	238	1610612744	1610612760	480.00	-575.00
0021200143	5Dimes	19	1610612744	1610612760	460.00	-540.00
0021200143	Bookmaker	93	1610612744	1610612760	450.00	-550.00
0021200143	BetOnline	1096	1610612744	1610612760	445.00	-550.00
0021200143	Bovada	999996	1610612744	1610612760	400.00	-600.00
0021200143	Heritage	169	1610612744	1610612760	470.00	-620.00
0021200143	Intertops	180	1610612744	1610612760	420.00	-570.00
0021200143	YouWager	139	1610612744	1610612760	460.00	-575.00
0021200143	JustBet	1275	1610612744	1610612760	450.00	-600.00
0021200143	Sportsbetting	999991	1610612744	1610612760	445.00	-550.00
0021200144	Pinnacle Sports	238	1610612738	1610612765	-168.00	152.00
0021200144	5Dimes	19	1610612738	1610612765	-168.00	158.00
0021200144	Bookmaker	93	1610612738	1610612765	-175.00	155.00
0021200144	BetOnline	1096	1610612738	1610612765	-170.00	150.00
0021200144	Bovada	999996	1610612738	1610612765	-175.00	155.00
0021200144	Heritage	169	1610612738	1610612765	-170.00	150.00
0021200144	Intertops	180	1610612738	1610612765	-170.00	150.00
0021200144	YouWager	139	1610612738	1610612765	-170.00	150.00
0021200144	JustBet	1275	1610612738	1610612765	-170.00	150.00
0021200144	Sportsbetting	999991	1610612738	1610612765	-170.00	150.00
0021200148	Pinnacle Sports	238	1610612749	1610612766	-183.00	165.00
0021200148	5Dimes	19	1610612749	1610612766	-185.00	170.00
0021200148	Bookmaker	93	1610612749	1610612766	-190.00	160.00
0021200148	BetOnline	1096	1610612749	1610612766	-180.00	160.00
0021200148	Bovada	999996	1610612749	1610612766	-200.00	170.00
0021200148	Heritage	169	1610612749	1610612766	-190.00	165.00
0021200148	Intertops	180	1610612749	1610612766	-190.00	165.00
0021200148	YouWager	139	1610612749	1610612766	-190.00	165.00
0021200148	JustBet	1275	1610612749	1610612766	-183.00	163.00
0021200148	Sportsbetting	999991	1610612749	1610612766	-180.00	160.00
0021200149	Pinnacle Sports	238	1610612753	1610612737	546.00	-667.00
0021200149	5Dimes	19	1610612753	1610612737	500.00	-600.00
0021200149	Bookmaker	93	1610612753	1610612737	525.00	-650.00
0021200149	BetOnline	1096	1610612753	1610612737	500.00	-640.00
0021200149	Heritage	169	1610612753	1610612737	495.00	-670.00
0021200149	Intertops	180	1610612753	1610612737	500.00	-700.00
0021200149	YouWager	139	1610612753	1610612737	465.00	-650.00
0021200149	JustBet	1275	1610612753	1610612737	500.00	-700.00
0021200149	Sportsbetting	999991	1610612753	1610612737	500.00	-640.00
0021200153	Pinnacle Sports	238	1610612745	1610612762	227.00	-255.00
0021200153	5Dimes	19	1610612745	1610612762	220.00	-260.00
0021200153	Bookmaker	93	1610612745	1610612762	225.00	-265.00
0021200153	BetOnline	1096	1610612745	1610612762	220.00	-260.00
0021200153	Bovada	999996	1610612745	1610612762	230.00	-270.00
0021200153	Heritage	169	1610612745	1610612762	225.00	-265.00
0021200153	Intertops	180	1610612745	1610612762	240.00	-280.00
0021200153	YouWager	139	1610612745	1610612762	225.00	-275.00
0021200153	JustBet	1275	1610612745	1610612762	250.00	-300.00
0021200153	Sportsbetting	999991	1610612745	1610612762	220.00	-260.00
0021200154	Pinnacle Sports	238	1610612761	1610612755	201.00	-225.00
0021200154	5Dimes	19	1610612761	1610612755	180.00	-220.00
0021200154	Bookmaker	93	1610612761	1610612755	210.00	-250.00
0021200154	BetOnline	1096	1610612761	1610612755	200.00	-240.00
0021200154	Bovada	999996	1610612761	1610612755	205.00	-245.00
0021200154	Heritage	169	1610612761	1610612755	195.00	-230.00
0021200154	Intertops	180	1610612761	1610612755	190.00	-230.00
0021200154	YouWager	139	1610612761	1610612755	200.00	-240.00
0021200154	JustBet	1275	1610612761	1610612755	190.00	-230.00
0021200154	Sportsbetting	999991	1610612761	1610612755	200.00	-240.00
0021200158	Pinnacle Sports	238	1610612765	1610612753	102.00	-113.00
0021200158	5Dimes	19	1610612765	1610612753	102.00	-112.00
0021200158	Bookmaker	93	1610612765	1610612753	100.00	-120.00
0021200158	BetOnline	1096	1610612765	1610612753	100.00	-120.00
0021200158	Heritage	169	1610612765	1610612753	100.00	-120.00
0021200158	Intertops	180	1610612765	1610612753	100.00	-120.00
0021200158	YouWager	139	1610612765	1610612753	100.00	-120.00
0021200158	JustBet	1275	1610612765	1610612753	100.00	-120.00
0021200158	Sportsbetting	999991	1610612765	1610612753	100.00	-120.00
0021200159	Pinnacle Sports	238	1610612755	1610612739	-178.00	160.00
0021200159	5Dimes	19	1610612755	1610612739	-175.00	165.00
0021200159	Bookmaker	93	1610612755	1610612739	-195.00	165.00
0021200159	BetOnline	1096	1610612755	1610612739	-180.00	160.00
0021200159	Bovada	999996	1610612755	1610612739	-190.00	165.00
0021200159	Heritage	169	1610612755	1610612739	-180.00	160.00
0021200159	Intertops	180	1610612755	1610612739	-180.00	160.00
0021200159	YouWager	139	1610612755	1610612739	-190.00	165.00
0021200159	JustBet	1275	1610612755	1610612739	-180.00	160.00
0021200159	Sportsbetting	999991	1610612755	1610612739	-180.00	160.00
0021200166	Pinnacle Sports	238	1610612743	1610612750	-121.00	110.00
0021200166	5Dimes	19	1610612743	1610612750	-130.00	120.00
0021200166	Bookmaker	93	1610612743	1610612750	-130.00	110.00
0021200166	BetOnline	1096	1610612743	1610612750	-135.00	115.00
0021200166	Bovada	999996	1610612743	1610612750	-140.00	120.00
0021200166	Heritage	169	1610612743	1610612750	-130.00	110.00
0021200166	Intertops	180	1610612743	1610612750	-135.00	115.00
0021200166	YouWager	139	1610612743	1610612750	-135.00	115.00
0021200166	JustBet	1275	1610612743	1610612750	-130.00	110.00
0021200166	Sportsbetting	999991	1610612743	1610612750	-135.00	115.00
0021200175	Pinnacle Sports	238	1610612761	1610612765	105.00	-116.00
0021200175	5Dimes	19	1610612761	1610612765	108.00	-118.00
0021200175	Bookmaker	93	1610612761	1610612765	105.00	-125.00
0021200175	BetOnline	1096	1610612761	1610612765	105.00	-125.00
0021200175	Heritage	169	1610612761	1610612765	100.00	-120.00
0021200175	Intertops	180	1610612761	1610612765	105.00	-125.00
0021200175	YouWager	139	1610612761	1610612765	105.00	-125.00
0021200175	JustBet	1275	1610612761	1610612765	100.00	-120.00
0021200175	Sportsbetting	999991	1610612761	1610612765	105.00	-125.00
0021200178	Pinnacle Sports	238	1610612752	1610612745	-175.00	158.00
0021200178	5Dimes	19	1610612752	1610612745	-170.00	160.00
0021200178	Bookmaker	93	1610612752	1610612745	-200.00	170.00
0021200178	BetOnline	1096	1610612752	1610612745	-180.00	160.00
0021200178	Bovada	999996	1610612752	1610612745	-200.00	170.00
0021200178	Heritage	169	1610612752	1610612745	-175.00	155.00
0021200178	Intertops	180	1610612752	1610612745	-175.00	155.00
0021200178	YouWager	139	1610612752	1610612745	-185.00	165.00
0021200178	JustBet	1275	1610612752	1610612745	-180.00	160.00
0021200178	Sportsbetting	999991	1610612752	1610612745	-180.00	160.00
0021200179	Pinnacle Sports	238	1610612744	1610612743	227.00	-255.00
0021200179	5Dimes	19	1610612744	1610612743	220.00	-260.00
0021200179	Bookmaker	93	1610612744	1610612743	235.00	-275.00
0021200179	BetOnline	1096	1610612744	1610612743	220.00	-260.00
0021200179	Bovada	999996	1610612744	1610612743	230.00	-270.00
0021200179	Heritage	169	1610612744	1610612743	225.00	-265.00
0021200179	Intertops	180	1610612744	1610612743	220.00	-260.00
0021200179	YouWager	139	1610612744	1610612743	220.00	-265.00
0021200179	JustBet	1275	1610612744	1610612743	225.00	-265.00
0021200179	Sportsbetting	999991	1610612744	1610612743	220.00	-260.00
0021200193	Pinnacle Sports	238	1610612757	1610612751	305.00	-350.00
0021200193	5Dimes	19	1610612757	1610612751	305.00	-335.00
0021200193	Bookmaker	93	1610612757	1610612751	290.00	-350.00
0021200193	BetOnline	1096	1610612757	1610612751	290.00	-350.00
0021200193	Bovada	999996	1610612757	1610612751	275.00	-350.00
0021200193	Heritage	169	1610612757	1610612751	305.00	-365.00
0021200193	Intertops	180	1610612757	1610612751	280.00	-350.00
0021200193	YouWager	139	1610612757	1610612751	280.00	-340.00
0021200193	JustBet	1275	1610612757	1610612751	290.00	-350.00
0021200193	Sportsbetting	999991	1610612757	1610612751	290.00	-350.00
0021200195	Pinnacle Sports	238	1610612738	1610612753	-210.00	188.00
0021200195	5Dimes	19	1610612738	1610612753	-205.00	188.00
0021200195	Bookmaker	93	1610612738	1610612753	-235.00	195.00
0021200195	BetOnline	1096	1610612738	1610612753	-210.00	180.00
0021200195	Bovada	999996	1610612738	1610612753	-220.00	180.00
0021200195	Heritage	169	1610612738	1610612753	-225.00	190.00
0021200195	Intertops	180	1610612738	1610612753	-220.00	180.00
0021200195	YouWager	139	1610612738	1610612753	-220.00	185.00
0021200195	JustBet	1275	1610612738	1610612753	-210.00	175.00
0021200195	Sportsbetting	999991	1610612738	1610612753	-210.00	180.00
0021200198	Pinnacle Sports	238	1610612757	1610612765	-104.00	-106.00
0021200198	5Dimes	19	1610612757	1610612765	-105.00	-105.00
0021200198	Bookmaker	93	1610612757	1610612765	-120.00	100.00
0021200198	BetOnline	1096	1610612757	1610612765	-115.00	-105.00
0021200198	Heritage	169	1610612757	1610612765	-115.00	-105.00
0021200198	Intertops	180	1610612757	1610612765	-120.00	100.00
0021200198	YouWager	139	1610612757	1610612765	-120.00	100.00
0021200198	JustBet	1275	1610612757	1610612765	-120.00	100.00
0021200198	Sportsbetting	999991	1610612757	1610612765	-115.00	-105.00
0021200201	Pinnacle Sports	238	1610612766	1610612760	760.00	-1000.00
0021200201	5Dimes	19	1610612766	1610612760	725.00	-925.00
0021200201	Bookmaker	93	1610612766	1610612760	700.00	-1000.00
0021200201	BetOnline	1096	1610612766	1610612760	720.00	-960.00
0021200201	Heritage	169	1610612766	1610612760	750.00	-1150.00
0021200201	Intertops	180	1610612766	1610612760	650.00	-1000.00
0021200201	YouWager	139	1610612766	1610612760	700.00	-1000.00
0021200201	JustBet	1275	1610612766	1610612760	700.00	-1000.00
0021200201	Sportsbetting	999991	1610612766	1610612760	720.00	-960.00
0020600826	Pinnacle Sports	238	1610612744	1610612746	227.00	-247.00
0020600826	5Dimes	19	1610612744	1610612746	220.00	-260.00
0020600826	Bookmaker	93	1610612744	1610612746	230.00	-280.00
0020600826	Bovada	999996	1610612744	1610612746	220.00	-260.00
0020600834	Pinnacle Sports	238	1610612745	1610612753	118.00	-128.00
0020600834	5Dimes	19	1610612745	1610612753	110.00	-130.00
0020600834	Bookmaker	93	1610612745	1610612753	-120.00	100.00
0020600836	Pinnacle Sports	238	1610612764	1610612750	240.00	-260.00
0020600836	5Dimes	19	1610612764	1610612750	220.00	-260.00
0020600836	Bookmaker	93	1610612764	1610612750	200.00	-240.00
0020600836	Bovada	999996	1610612764	1610612750	185.00	-225.00
0020600837	Pinnacle Sports	238	1610612752	1610612751	172.00	-182.00
0020600837	5Dimes	19	1610612752	1610612751	160.00	-185.00
0020600837	Bookmaker	93	1610612752	1610612751	175.00	-205.00
0021200209	Pinnacle Sports	238	1610612757	1610612764	-150.00	136.00
0021200209	5Dimes	19	1610612757	1610612764	-155.00	145.00
0021200209	Bookmaker	93	1610612757	1610612764	-155.00	135.00
0021200209	BetOnline	1096	1610612757	1610612764	-160.00	140.00
0021200209	Bovada	999996	1610612757	1610612764	-165.00	145.00
0021200209	Heritage	169	1610612757	1610612764	-155.00	135.00
0021200209	Intertops	180	1610612757	1610612764	-155.00	135.00
0021200209	YouWager	139	1610612757	1610612764	-155.00	135.00
0021200209	JustBet	1275	1610612757	1610612764	-155.00	135.00
0021200209	Sportsbetting	999991	1610612757	1610612764	-160.00	140.00
0021200210	Pinnacle Sports	238	1610612759	1610612753	-343.00	300.00
0021200210	5Dimes	19	1610612759	1610612753	-330.00	300.00
0021200210	Bookmaker	93	1610612759	1610612753	-350.00	290.00
0021200210	BetOnline	1096	1610612759	1610612753	-350.00	290.00
0021200210	Bovada	999996	1610612759	1610612753	-380.00	290.00
0021200210	Heritage	169	1610612759	1610612753	-355.00	295.00
0021200210	Intertops	180	1610612759	1610612753	-350.00	280.00
0021200210	YouWager	139	1610612759	1610612753	-340.00	280.00
0021200210	JustBet	1275	1610612759	1610612753	-360.00	300.00
0021200210	Sportsbetting	999991	1610612759	1610612753	-350.00	290.00
0021200217	Pinnacle Sports	238	1610612762	1610612740	-143.00	129.00
0021200217	5Dimes	19	1610612762	1610612740	-140.00	130.00
0021200217	Bookmaker	93	1610612762	1610612740	-150.00	130.00
0021200217	BetOnline	1096	1610612762	1610612740	-145.00	125.00
0021200217	Bovada	999996	1610612762	1610612740	-150.00	130.00
0021200217	Heritage	169	1610612762	1610612740	-145.00	125.00
0021200217	Intertops	180	1610612762	1610612740	-145.00	125.00
0021200217	YouWager	139	1610612762	1610612740	-145.00	125.00
0021200217	JustBet	1275	1610612762	1610612740	-150.00	130.00
0021200217	Sportsbetting	999991	1610612762	1610612740	-145.00	125.00
0021500715	JustBet	1275	1610612737	1610612748	-150.00	130.00
0021200219	Pinnacle Sports	238	1610612750	1610612746	408.00	-480.00
0021200219	5Dimes	19	1610612750	1610612746	400.00	-450.00
0021200219	Bookmaker	93	1610612750	1610612746	425.00	-525.00
0021200219	BetOnline	1096	1610612750	1610612746	375.00	-460.00
0021200219	Bovada	999996	1610612750	1610612746	375.00	-550.00
0021200219	Heritage	169	1610612750	1610612746	415.00	-520.00
0021200219	Intertops	180	1610612750	1610612746	375.00	-500.00
0021200219	YouWager	139	1610612750	1610612746	375.00	-470.00
0021200219	JustBet	1275	1610612750	1610612746	400.00	-500.00
0021200219	Sportsbetting	999991	1610612750	1610612746	375.00	-460.00
0021200228	Pinnacle Sports	238	1610612765	1610612763	534.00	-650.00
0021200228	5Dimes	19	1610612765	1610612763	520.00	-630.00
0021200228	Bookmaker	93	1610612765	1610612763	550.00	-700.00
0021200228	BetOnline	1096	1610612765	1610612763	520.00	-660.00
0021200228	Heritage	169	1610612765	1610612763	525.00	-725.00
0021200228	Intertops	180	1610612765	1610612763	500.00	-700.00
0021200228	YouWager	139	1610612765	1610612763	500.00	-700.00
0021200228	JustBet	1275	1610612765	1610612763	525.00	-750.00
0021200228	Sportsbetting	999991	1610612765	1610612763	520.00	-660.00
0021200234	Pinnacle Sports	238	1610612757	1610612739	104.00	-115.00
0021200234	5Dimes	19	1610612757	1610612739	108.00	-118.00
0021200234	Bookmaker	93	1610612757	1610612739	105.00	-125.00
0021200234	BetOnline	1096	1610612757	1610612739	100.00	-120.00
0021200234	Heritage	169	1610612757	1610612739	100.00	-120.00
0021200234	Intertops	180	1610612757	1610612739	100.00	-120.00
0021200234	YouWager	139	1610612757	1610612739	105.00	-125.00
0021200234	JustBet	1275	1610612757	1610612739	100.00	-120.00
0021200234	Sportsbetting	999991	1610612757	1610612739	100.00	-120.00
0021200236	Pinnacle Sports	238	1610612760	1610612740	-437.00	375.00
0021200236	5Dimes	19	1610612760	1610612740	-430.00	380.00
0021200236	Bookmaker	93	1610612760	1610612740	-450.00	370.00
0021200236	BetOnline	1096	1610612760	1610612740	-440.00	365.00
0021200236	Bovada	999996	1610612760	1610612740	-500.00	350.00
0021200236	Heritage	169	1610612760	1610612740	-470.00	370.00
0021200236	Intertops	180	1610612760	1610612740	-450.00	350.00
0021200236	YouWager	139	1610612760	1610612740	-450.00	355.00
0021200236	JustBet	1275	1610612760	1610612740	-450.00	370.00
0021200236	Sportsbetting	999991	1610612760	1610612740	-440.00	365.00
0021200239	Pinnacle Sports	238	1610612763	1610612759	214.00	-240.00
0021200239	5Dimes	19	1610612763	1610612759	220.00	-240.00
0021200239	Bookmaker	93	1610612763	1610612759	210.00	-250.00
0021200239	BetOnline	1096	1610612763	1610612759	210.00	-250.00
0021200239	Bovada	999996	1610612763	1610612759	220.00	-260.00
0021200239	Heritage	169	1610612763	1610612759	215.00	-255.00
0021200239	Intertops	180	1610612763	1610612759	205.00	-245.00
0021200239	YouWager	139	1610612763	1610612759	215.00	-260.00
0021200239	JustBet	1275	1610612763	1610612759	200.00	-240.00
0021200239	Sportsbetting	999991	1610612763	1610612759	210.00	-250.00
0021200241	Pinnacle Sports	238	1610612758	1610612746	915.00	-1250.00
0021200241	5Dimes	19	1610612758	1610612746	850.00	-1300.00
0021200241	Bookmaker	93	1610612758	1610612746	800.00	-1200.00
0021200241	BetOnline	1096	1610612758	1610612746	850.00	-1200.00
0021200241	Heritage	169	1610612758	1610612746	910.00	-1360.00
0021200241	Intertops	180	1610612758	1610612746	675.00	-1100.00
0021200241	YouWager	139	1610612758	1610612746	800.00	-1200.00
0021200241	JustBet	1275	1610612758	1610612746	800.00	-1200.00
0021200241	Sportsbetting	999991	1610612758	1610612746	850.00	-1200.00
0021200245	Pinnacle Sports	238	1610612757	1610612766	100.00	-110.00
0021200245	5Dimes	19	1610612757	1610612766	102.00	-112.00
0021200245	Bookmaker	93	1610612757	1610612766	105.00	-125.00
0021200245	BetOnline	1096	1610612757	1610612766	105.00	-125.00
0021200245	Heritage	169	1610612757	1610612766	-105.00	-115.00
0021200245	Intertops	180	1610612757	1610612766	100.00	-120.00
0021200245	YouWager	139	1610612757	1610612766	105.00	-125.00
0021200245	JustBet	1275	1610612757	1610612766	100.00	-120.00
0021200245	Sportsbetting	999991	1610612757	1610612766	105.00	-125.00
0021200249	Pinnacle Sports	238	1610612746	1610612762	-130.00	118.00
0021200249	5Dimes	19	1610612746	1610612762	-125.00	115.00
0021200249	Bookmaker	93	1610612746	1610612762	-135.00	115.00
0021200249	BetOnline	1096	1610612746	1610612762	-130.00	110.00
0021200249	Heritage	169	1610612746	1610612762	-135.00	115.00
0021200249	Intertops	180	1610612746	1610612762	-130.00	110.00
0021200249	YouWager	139	1610612746	1610612762	-130.00	110.00
0021200249	JustBet	1275	1610612746	1610612762	-125.00	105.00
0021200249	Sportsbetting	999991	1610612746	1610612762	-130.00	110.00
0021200250	Pinnacle Sports	238	1610612753	1610612744	442.00	-525.00
0021200250	5Dimes	19	1610612753	1610612744	440.00	-510.00
0021200250	Bookmaker	93	1610612753	1610612744	460.00	-560.00
0021200250	BetOnline	1096	1610612753	1610612744	440.00	-545.00
0021200250	Bovada	999996	1610612753	1610612744	400.00	-600.00
0021200250	Heritage	169	1610612753	1610612744	435.00	-545.00
0021200250	Intertops	180	1610612753	1610612744	405.00	-540.00
0021200250	YouWager	139	1610612753	1610612744	450.00	-600.00
0021200250	JustBet	1275	1610612753	1610612744	425.00	-550.00
0021200250	Sportsbetting	999991	1610612753	1610612744	440.00	-545.00
0021200252	Pinnacle Sports	238	1610612748	1610612764	-650.00	534.00
0021200252	5Dimes	19	1610612748	1610612764	-615.00	510.00
0021200252	Bookmaker	93	1610612748	1610612764	-700.00	550.00
0021200252	BetOnline	1096	1610612748	1610612764	-665.00	525.00
0021200252	Bovada	999996	1610612748	1610612764	-700.00	450.00
0021200252	Heritage	169	1610612748	1610612764	-720.00	530.00
0021200252	Intertops	180	1610612748	1610612764	-650.00	470.00
0021200252	YouWager	139	1610612748	1610612764	-725.00	525.00
0021200252	JustBet	1275	1610612748	1610612764	-650.00	475.00
0021200252	Sportsbetting	999991	1610612748	1610612764	-665.00	525.00
0021200253	Pinnacle Sports	238	1610612760	1610612751	-171.00	154.00
0021200253	5Dimes	19	1610612760	1610612751	-165.00	155.00
0021200253	Bookmaker	93	1610612760	1610612751	-170.00	150.00
0021200253	BetOnline	1096	1610612760	1610612751	-180.00	160.00
0021200253	Bovada	999996	1610612760	1610612751	-200.00	170.00
0021200253	Heritage	169	1610612760	1610612751	-175.00	155.00
0021200253	Intertops	180	1610612760	1610612751	-175.00	155.00
0021200253	YouWager	139	1610612760	1610612751	-190.00	165.00
0021200253	JustBet	1275	1610612760	1610612751	-185.00	165.00
0021200253	Sportsbetting	999991	1610612760	1610612751	-180.00	160.00
0021200257	Pinnacle Sports	238	1610612752	1610612766	-325.00	285.00
0021200257	5Dimes	19	1610612752	1610612766	-310.00	280.00
0021200257	Bookmaker	93	1610612752	1610612766	-355.00	295.00
0021200257	BetOnline	1096	1610612752	1610612766	-330.00	275.00
0021200257	Bovada	999996	1610612752	1610612766	-360.00	280.00
0021200257	Heritage	169	1610612752	1610612766	-335.00	275.00
0021200257	Intertops	180	1610612752	1610612766	-330.00	270.00
0021200257	YouWager	139	1610612752	1610612766	-340.00	280.00
0021200257	JustBet	1275	1610612752	1610612766	-335.00	275.00
0021200257	Sportsbetting	999991	1610612752	1610612766	-330.00	275.00
0021200259	Pinnacle Sports	238	1610612750	1610612738	205.00	-230.00
0021200259	5Dimes	19	1610612750	1610612738	200.00	-220.00
0021200259	Bookmaker	93	1610612750	1610612738	190.00	-230.00
0021200259	BetOnline	1096	1610612750	1610612738	200.00	-240.00
0021200259	Bovada	999996	1610612750	1610612738	195.00	-235.00
0021200259	Heritage	169	1610612750	1610612738	205.00	-245.00
0021200259	Intertops	180	1610612750	1610612738	190.00	-230.00
0021200259	YouWager	139	1610612750	1610612738	190.00	-230.00
0021200259	JustBet	1275	1610612750	1610612738	190.00	-230.00
0021200259	Sportsbetting	999991	1610612750	1610612738	200.00	-240.00
0021200260	Pinnacle Sports	238	1610612743	1610612737	115.00	-127.00
0021200260	5Dimes	19	1610612743	1610612737	115.00	-125.00
0021200260	Bookmaker	93	1610612743	1610612737	110.00	-130.00
0021200260	BetOnline	1096	1610612743	1610612737	110.00	-130.00
0021200260	Heritage	169	1610612743	1610612737	115.00	-135.00
0021200260	Intertops	180	1610612743	1610612737	110.00	-130.00
0021200260	YouWager	139	1610612743	1610612737	110.00	-130.00
0021200260	JustBet	1275	1610612743	1610612737	110.00	-130.00
0021200260	Sportsbetting	999991	1610612743	1610612737	110.00	-130.00
0021200265	Pinnacle Sports	238	1610612753	1610612762	326.00	-375.00
0021200265	5Dimes	19	1610612753	1610612762	330.00	-370.00
0021200265	Bookmaker	93	1610612753	1610612762	315.00	-375.00
0021200265	BetOnline	1096	1610612753	1610612762	335.00	-405.00
0021200265	Bovada	999996	1610612753	1610612762	300.00	-400.00
0021200265	Heritage	169	1610612753	1610612762	320.00	-390.00
0021200265	Intertops	180	1610612753	1610612762	310.00	-390.00
0021200265	YouWager	139	1610612753	1610612762	320.00	-380.00
0021200265	JustBet	1275	1610612753	1610612762	310.00	-380.00
0021200265	Sportsbetting	999991	1610612753	1610612762	335.00	-405.00
0021200270	Pinnacle Sports	238	1610612738	1610612755	-125.00	113.00
0021200270	5Dimes	19	1610612738	1610612755	-125.00	115.00
0021200270	Bookmaker	93	1610612738	1610612755	-135.00	115.00
0021200270	BetOnline	1096	1610612738	1610612755	-130.00	110.00
0021200270	Heritage	169	1610612738	1610612755	-130.00	110.00
0021200270	Intertops	180	1610612738	1610612755	-130.00	110.00
0021200270	YouWager	139	1610612738	1610612755	-130.00	110.00
0021200270	JustBet	1275	1610612738	1610612755	-135.00	115.00
0021200270	Sportsbetting	999991	1610612738	1610612755	-130.00	110.00
0021200274	Pinnacle Sports	238	1610612741	1610612765	-131.00	119.00
0021200274	5Dimes	19	1610612741	1610612765	-135.00	125.00
0021200274	Bookmaker	93	1610612741	1610612765	-130.00	110.00
0021200274	BetOnline	1096	1610612741	1610612765	-140.00	120.00
0021200274	Bovada	999996	1610612741	1610612765	-150.00	130.00
0021200274	Heritage	169	1610612741	1610612765	-140.00	120.00
0021200274	Intertops	180	1610612741	1610612765	-140.00	120.00
0021200274	YouWager	139	1610612741	1610612765	-140.00	120.00
0021200274	JustBet	1275	1610612741	1610612765	-140.00	120.00
0021200274	Sportsbetting	999991	1610612741	1610612765	-140.00	120.00
0021200280	Pinnacle Sports	238	1610612747	1610612760	297.00	-340.00
0021200280	5Dimes	19	1610612747	1610612760	290.00	-350.00
0021200280	Bookmaker	93	1610612747	1610612760	290.00	-350.00
0021200280	BetOnline	1096	1610612747	1610612760	290.00	-350.00
0021200280	Bovada	999996	1610612747	1610612760	280.00	-360.00
0021200280	Heritage	169	1610612747	1610612760	295.00	-355.00
0021200280	Intertops	180	1610612747	1610612760	290.00	-360.00
0021200280	YouWager	139	1610612747	1610612760	290.00	-350.00
0021200280	JustBet	1275	1610612747	1610612760	300.00	-360.00
0021200280	Sportsbetting	999991	1610612747	1610612760	290.00	-350.00
0021200281	Pinnacle Sports	238	1610612753	1610612758	129.00	-143.00
0021200281	5Dimes	19	1610612753	1610612758	130.00	-140.00
0021200281	Bookmaker	93	1610612753	1610612758	130.00	-150.00
0021200281	BetOnline	1096	1610612753	1610612758	125.00	-145.00
0021200281	Bovada	999996	1610612753	1610612758	130.00	-150.00
0021200281	Heritage	169	1610612753	1610612758	130.00	-150.00
0021200281	Intertops	180	1610612753	1610612758	130.00	-150.00
0021200281	YouWager	139	1610612753	1610612758	125.00	-145.00
0021200281	JustBet	1275	1610612753	1610612758	125.00	-145.00
0021200281	Sportsbetting	999991	1610612753	1610612758	125.00	-145.00
0021200290	Pinnacle Sports	238	1610612742	1610612745	222.00	-250.00
0021200290	5Dimes	19	1610612742	1610612745	225.00	-245.00
0021200290	Bookmaker	93	1610612742	1610612745	220.00	-260.00
0021200290	BetOnline	1096	1610612742	1610612745	200.00	-240.00
0021200290	Bovada	999996	1610612742	1610612745	220.00	-260.00
0021200290	Heritage	169	1610612742	1610612745	220.00	-260.00
0021200290	Intertops	180	1610612742	1610612745	205.00	-245.00
0021200290	YouWager	139	1610612742	1610612745	210.00	-250.00
0021200290	JustBet	1275	1610612742	1610612745	210.00	-250.00
0021200290	Sportsbetting	999991	1610612742	1610612745	200.00	-240.00
0021200292	Pinnacle Sports	238	1610612761	1610612746	559.00	-685.00
0021200292	5Dimes	19	1610612761	1610612746	560.00	-690.00
0021200292	Bookmaker	93	1610612761	1610612746	525.00	-650.00
0021200292	BetOnline	1096	1610612761	1610612746	545.00	-685.00
0021200292	Heritage	169	1610612761	1610612746	550.00	-775.00
0021200292	Intertops	180	1610612761	1610612746	550.00	-800.00
0021200292	YouWager	139	1610612761	1610612746	575.00	-775.00
0021200292	JustBet	1275	1610612761	1610612746	500.00	-700.00
0021200292	Sportsbetting	999991	1610612761	1610612746	545.00	-685.00
0021200293	Pinnacle Sports	238	1610612749	1610612751	210.00	-235.00
0021200293	5Dimes	19	1610612749	1610612751	205.00	-225.00
0021200293	Bookmaker	93	1610612749	1610612751	210.00	-250.00
0021200293	BetOnline	1096	1610612749	1610612751	205.00	-245.00
0021200293	Bovada	999996	1610612749	1610612751	210.00	-250.00
0021200293	Heritage	169	1610612749	1610612751	205.00	-245.00
0021200293	Intertops	180	1610612749	1610612751	200.00	-240.00
0021200293	YouWager	139	1610612749	1610612751	210.00	-250.00
0021200293	JustBet	1275	1610612749	1610612751	210.00	-250.00
0021200293	Sportsbetting	999991	1610612749	1610612751	205.00	-245.00
0021200299	Pinnacle Sports	238	1610612744	1610612766	-178.00	160.00
0021200299	5Dimes	19	1610612744	1610612766	-170.00	160.00
0021200299	Bookmaker	93	1610612744	1610612766	-190.00	160.00
0021200299	BetOnline	1096	1610612744	1610612766	-190.00	165.00
0021200299	Bovada	999996	1610612744	1610612766	-190.00	165.00
0021200299	Heritage	169	1610612744	1610612766	-180.00	160.00
0021200299	Intertops	180	1610612744	1610612766	-180.00	160.00
0021200299	YouWager	139	1610612744	1610612766	-180.00	160.00
0021200299	JustBet	1275	1610612744	1610612766	-180.00	160.00
0021200299	Sportsbetting	999991	1610612744	1610612766	-190.00	165.00
0021200300	Pinnacle Sports	238	1610612737	1610612748	239.00	-270.00
0021200300	5Dimes	19	1610612737	1610612748	235.00	-255.00
0021200300	Bookmaker	93	1610612737	1610612748	240.00	-290.00
0021200300	BetOnline	1096	1610612737	1610612748	235.00	-280.00
0021200300	Bovada	999996	1610612737	1610612748	240.00	-280.00
0021200300	Heritage	169	1610612737	1610612748	235.00	-275.00
0021200300	Intertops	180	1610612737	1610612748	235.00	-275.00
0021200300	YouWager	139	1610612737	1610612748	230.00	-280.00
0021200300	Sportsbetting	999991	1610612737	1610612748	235.00	-280.00
0021200308	Pinnacle Sports	238	1610612746	1610612741	-150.00	136.00
0021200308	5Dimes	19	1610612746	1610612741	-155.00	145.00
0021200308	Bookmaker	93	1610612746	1610612741	-165.00	145.00
0021200308	BetOnline	1096	1610612746	1610612741	-165.00	145.00
0021200308	Bovada	999996	1610612746	1610612741	-175.00	155.00
0021200308	Heritage	169	1610612746	1610612741	-165.00	145.00
0021200308	Intertops	180	1610612746	1610612741	-160.00	140.00
0021200308	YouWager	139	1610612746	1610612741	-155.00	135.00
0021200308	JustBet	1275	1610612746	1610612741	-160.00	140.00
0021200308	Sportsbetting	999991	1610612746	1610612741	-165.00	145.00
0021200311	Pinnacle Sports	238	1610612739	1610612754	301.00	-345.00
0021200311	5Dimes	19	1610612739	1610612754	318.00	-350.00
0021200311	Bookmaker	93	1610612739	1610612754	290.00	-350.00
0021200311	BetOnline	1096	1610612739	1610612754	300.00	-360.00
0021200311	Bovada	999996	1610612739	1610612754	280.00	-360.00
0021200311	Heritage	169	1610612739	1610612754	300.00	-360.00
0021200311	Intertops	180	1610612739	1610612754	295.00	-370.00
0021200311	YouWager	139	1610612739	1610612754	290.00	-350.00
0021200311	JustBet	1275	1610612739	1610612754	300.00	-360.00
0021200311	Sportsbetting	999991	1610612739	1610612754	300.00	-360.00
0021501075	JustBet	1275	1610612753	1610612748	460.00	-600.00
0021200320	Pinnacle Sports	238	1610612763	1610612756	-250.00	222.00
0021200320	5Dimes	19	1610612763	1610612756	-255.00	215.00
0021200320	Bookmaker	93	1610612763	1610612756	-275.00	235.00
0021200320	BetOnline	1096	1610612763	1610612756	-265.00	225.00
0021200320	Bovada	999996	1610612763	1610612756	-270.00	230.00
0021200320	Heritage	169	1610612763	1610612756	-260.00	220.00
0021200320	Intertops	180	1610612763	1610612756	-255.00	215.00
0021200320	YouWager	139	1610612763	1610612756	-265.00	220.00
0021200320	JustBet	1275	1610612763	1610612756	-265.00	225.00
0021200320	Sportsbetting	999991	1610612763	1610612756	-265.00	225.00
0021601194	5Dimes	19	1610612762	1610612757	125.00	-135.00
0021200327	Pinnacle Sports	238	1610612755	1610612754	231.00	-260.00
0021200327	5Dimes	19	1610612755	1610612754	235.00	-255.00
0021200327	Bookmaker	93	1610612755	1610612754	235.00	-275.00
0021200327	BetOnline	1096	1610612755	1610612754	225.00	-265.00
0021200327	Bovada	999996	1610612755	1610612754	220.00	-260.00
0021200327	Heritage	169	1610612755	1610612754	225.00	-265.00
0021200327	Intertops	180	1610612755	1610612754	220.00	-260.00
0021200327	YouWager	139	1610612755	1610612754	215.00	-260.00
0021200327	JustBet	1275	1610612755	1610612754	225.00	-265.00
0021200327	Sportsbetting	999991	1610612755	1610612754	225.00	-265.00
0021200334	Pinnacle Sports	238	1610612762	1610612756	-121.00	110.00
0021200334	5Dimes	19	1610612762	1610612756	-125.00	115.00
0021200334	Bookmaker	93	1610612762	1610612756	-130.00	110.00
0021200334	BetOnline	1096	1610612762	1610612756	-125.00	105.00
0021200334	Heritage	169	1610612762	1610612756	-130.00	110.00
0021200334	Intertops	180	1610612762	1610612756	-135.00	115.00
0021200334	YouWager	139	1610612762	1610612756	-130.00	110.00
0021200334	JustBet	1275	1610612762	1610612756	-131.00	111.00
0021200334	Sportsbetting	999991	1610612762	1610612756	-125.00	105.00
0021200337	Pinnacle Sports	238	1610612744	1610612737	244.00	-275.00
0021200337	5Dimes	19	1610612744	1610612737	245.00	-265.00
0021200337	Bookmaker	93	1610612744	1610612737	240.00	-290.00
0021200337	BetOnline	1096	1610612744	1610612737	235.00	-280.00
0021200337	Bovada	999996	1610612744	1610612737	240.00	-280.00
0021200337	Heritage	169	1610612744	1610612737	240.00	-290.00
0021200337	Intertops	180	1610612744	1610612737	235.00	-275.00
0021200337	YouWager	139	1610612744	1610612737	230.00	-280.00
0021200337	JustBet	1275	1610612744	1610612737	240.00	-280.00
0021200337	Sportsbetting	999991	1610612744	1610612737	235.00	-280.00
0021200336	Pinnacle Sports	238	1610612753	1610612766	105.00	-116.00
0021200336	5Dimes	19	1610612753	1610612766	105.00	-115.00
0021200336	Bookmaker	93	1610612753	1610612766	105.00	-125.00
0021200336	BetOnline	1096	1610612753	1610612766	100.00	-120.00
0021200336	Heritage	169	1610612753	1610612766	100.00	-120.00
0021200336	Intertops	180	1610612753	1610612766	-115.00	-105.00
0021200336	YouWager	139	1610612753	1610612766	105.00	-125.00
0021200336	JustBet	1275	1610612753	1610612766	104.00	-124.00
0021200336	Sportsbetting	999991	1610612753	1610612766	100.00	-120.00
0021200338	Pinnacle Sports	238	1610612739	1610612752	528.00	-642.00
0021200338	5Dimes	19	1610612739	1610612752	535.00	-650.00
0021200338	Bookmaker	93	1610612739	1610612752	525.00	-650.00
0021200338	BetOnline	1096	1610612739	1610612752	525.00	-665.00
0021200338	Heritage	169	1610612739	1610612752	515.00	-715.00
0021200338	Intertops	180	1610612739	1610612752	515.00	-730.00
0021200338	YouWager	139	1610612739	1610612752	525.00	-725.00
0021200338	JustBet	1275	1610612739	1610612752	500.00	-700.00
0021200338	Sportsbetting	999991	1610612739	1610612752	525.00	-665.00
0021200339	Pinnacle Sports	238	1610612764	1610612748	1850.00	-3000.00
0021200339	5Dimes	19	1610612764	1610612748	1850.00	-2450.00
0021200339	Bookmaker	93	1610612764	1610612748	1750.00	-3500.00
0021200339	BetOnline	1096	1610612764	1610612748	1500.00	-3000.00
0021200339	Heritage	169	1610612764	1610612748	1835.00	-3635.00
0021200339	Intertops	180	1610612764	1610612748	1100.00	-3000.00
0021200339	YouWager	139	1610612764	1610612748	1350.00	-2300.00
0021200339	JustBet	1275	1610612764	1610612748	1600.00	-2800.00
0021200339	Sportsbetting	999991	1610612764	1610612748	1500.00	-3000.00
0021200341	Pinnacle Sports	238	1610612751	1610612741	164.00	-182.00
0021200341	5Dimes	19	1610612751	1610612741	160.00	-185.00
0021200341	Bookmaker	93	1610612751	1610612741	160.00	-190.00
0021200341	BetOnline	1096	1610612751	1610612741	165.00	-190.00
0021200341	Bovada	999996	1610612751	1610612741	165.00	-190.00
0021200341	Heritage	169	1610612751	1610612741	160.00	-185.00
0021200341	Intertops	180	1610612751	1610612741	165.00	-190.00
0021200341	YouWager	139	1610612751	1610612741	165.00	-190.00
0021200341	JustBet	1275	1610612751	1610612741	165.00	-185.00
0021200341	Sportsbetting	999991	1610612751	1610612741	165.00	-190.00
0021200343	Pinnacle Sports	238	1610612746	1610612749	-195.00	175.00
0021200343	5Dimes	19	1610612746	1610612749	-190.00	175.00
0021200343	Bookmaker	93	1610612746	1610612749	-200.00	170.00
0021200343	BetOnline	1096	1610612746	1610612749	-205.00	175.00
0021200343	Bovada	999996	1610612746	1610612749	-210.00	175.00
0021200343	Heritage	169	1610612746	1610612749	-200.00	175.00
0021200343	Intertops	180	1610612746	1610612749	-200.00	170.00
0021200343	YouWager	139	1610612746	1610612749	-210.00	180.00
0021200343	JustBet	1275	1610612746	1610612749	-200.00	170.00
0021200343	Sportsbetting	999991	1610612746	1610612749	-205.00	175.00
0021200345	Pinnacle Sports	238	1610612763	1610612762	122.00	-135.00
0021200345	5Dimes	19	1610612763	1610612762	125.00	-135.00
0021200345	Bookmaker	93	1610612763	1610612762	115.00	-135.00
0021200345	BetOnline	1096	1610612763	1610612762	110.00	-130.00
0021200345	Heritage	169	1610612763	1610612762	120.00	-140.00
0021200345	Intertops	180	1610612763	1610612762	115.00	-135.00
0021200345	YouWager	139	1610612763	1610612762	110.00	-130.00
0021200345	JustBet	1275	1610612763	1610612762	110.00	-130.00
0021200345	Sportsbetting	999991	1610612763	1610612762	110.00	-130.00
0021200347	Pinnacle Sports	238	1610612747	1610612755	-172.00	155.00
0021200347	5Dimes	19	1610612747	1610612755	-170.00	160.00
0021200347	Bookmaker	93	1610612747	1610612755	-165.00	145.00
0021200347	BetOnline	1096	1610612747	1610612755	-175.00	155.00
0021200347	Bovada	999996	1610612747	1610612755	-165.00	145.00
0021200347	Heritage	169	1610612747	1610612755	-175.00	155.00
0021200347	Intertops	180	1610612747	1610612755	-165.00	145.00
0021200347	YouWager	139	1610612747	1610612755	-165.00	145.00
0021200347	JustBet	1275	1610612747	1610612755	-170.00	150.00
0021200347	Sportsbetting	999991	1610612747	1610612755	-175.00	155.00
0021200348	Pinnacle Sports	238	1610612743	1610612758	-172.00	155.00
0021200348	5Dimes	19	1610612743	1610612758	-175.00	155.00
0021200348	Bookmaker	93	1610612743	1610612758	-190.00	160.00
0021200348	BetOnline	1096	1610612743	1610612758	-175.00	155.00
0021200348	Bovada	999996	1610612743	1610612758	-190.00	165.00
0021200348	Heritage	169	1610612743	1610612758	-175.00	155.00
0021200348	Intertops	180	1610612743	1610612758	-190.00	165.00
0021200348	YouWager	139	1610612743	1610612758	-185.00	165.00
0021200348	JustBet	1275	1610612743	1610612758	-185.00	165.00
0021200348	Sportsbetting	999991	1610612743	1610612758	-175.00	155.00
0021200353	Pinnacle Sports	238	1610612741	1610612763	227.00	-255.00
0021200353	5Dimes	19	1610612741	1610612763	225.00	-245.00
0021200353	Bookmaker	93	1610612741	1610612763	235.00	-275.00
0021200353	BetOnline	1096	1610612741	1610612763	225.00	-265.00
0021200353	Bovada	999996	1610612741	1610612763	220.00	-260.00
0021200353	Heritage	169	1610612741	1610612763	225.00	-265.00
0021200353	Intertops	180	1610612741	1610612763	225.00	-265.00
0021200353	YouWager	139	1610612741	1610612763	215.00	-260.00
0021200353	JustBet	1275	1610612741	1610612763	225.00	-265.00
0021200353	Sportsbetting	999991	1610612741	1610612763	225.00	-265.00
0021200355	Pinnacle Sports	238	1610612758	1610612756	256.00	-290.00
0021200355	5Dimes	19	1610612758	1610612756	255.00	-280.00
0021200355	Bookmaker	93	1610612758	1610612756	255.00	-305.00
0021200355	BetOnline	1096	1610612758	1610612756	250.00	-300.00
0021200355	Bovada	999996	1610612758	1610612756	255.00	-310.00
0021200355	Heritage	169	1610612758	1610612756	250.00	-300.00
0021200355	Intertops	180	1610612758	1610612756	250.00	-300.00
0021200355	YouWager	139	1610612758	1610612756	240.00	-300.00
0021200355	JustBet	1275	1610612758	1610612756	250.00	-300.00
0021200355	Sportsbetting	999991	1610612758	1610612756	250.00	-300.00
0021200356	Pinnacle Sports	238	1610612737	1610612764	-295.00	260.00
0021200356	5Dimes	19	1610612737	1610612764	-280.00	255.00
0021200356	Bookmaker	93	1610612737	1610612764	-325.00	275.00
0021200356	BetOnline	1096	1610612737	1610612764	-310.00	260.00
0021200356	Bovada	999996	1610612737	1610612764	-320.00	260.00
0021200356	Heritage	169	1610612737	1610612764	-310.00	260.00
0021200356	Intertops	180	1610612737	1610612764	-300.00	250.00
0021200356	YouWager	139	1610612737	1610612764	-300.00	240.00
0021200356	JustBet	1275	1610612737	1610612764	-300.00	250.00
0021200356	Sportsbetting	999991	1610612737	1610612764	-310.00	260.00
0021200357	Pinnacle Sports	238	1610612761	1610612739	171.00	-190.00
0021200357	5Dimes	19	1610612761	1610612739	175.00	-190.00
0021200357	Bookmaker	93	1610612761	1610612739	175.00	-205.00
0021200357	BetOnline	1096	1610612761	1610612739	175.00	-205.00
0021200357	Bovada	999996	1610612761	1610612739	170.00	-200.00
0021200357	Heritage	169	1610612761	1610612739	170.00	-195.00
0021200357	Intertops	180	1610612761	1610612739	175.00	-205.00
0021200357	YouWager	139	1610612761	1610612739	175.00	-200.00
0021200357	JustBet	1275	1610612761	1610612739	170.00	-200.00
0021200357	Sportsbetting	999991	1610612761	1610612739	175.00	-205.00
0021200358	Pinnacle Sports	238	1610612762	1610612751	173.00	-193.00
0021200358	Bookmaker	93	1610612762	1610612751	160.00	-190.00
0021200358	BetOnline	1096	1610612762	1610612751	175.00	-205.00
0021200358	Bovada	999996	1610612762	1610612751	175.00	-210.00
0021200358	Heritage	169	1610612762	1610612751	170.00	-195.00
0021200358	Intertops	180	1610612762	1610612751	170.00	-200.00
0021200358	YouWager	139	1610612762	1610612751	175.00	-200.00
0021200358	JustBet	1275	1610612762	1610612751	175.00	-210.00
0021200358	Sportsbetting	999991	1610612762	1610612751	175.00	-205.00
0021200366	Pinnacle Sports	238	1610612765	1610612761	129.00	-142.00
0021200366	5Dimes	19	1610612765	1610612761	135.00	-145.00
0021200366	Bookmaker	93	1610612765	1610612761	125.00	-145.00
0021200366	BetOnline	1096	1610612765	1610612761	125.00	-145.00
0021200366	Heritage	169	1610612765	1610612761	125.00	-145.00
0021200366	Intertops	180	1610612765	1610612761	125.00	-145.00
0021200366	YouWager	139	1610612765	1610612761	135.00	-155.00
0021200366	JustBet	1275	1610612765	1610612761	125.00	-145.00
0021200366	Sportsbetting	999991	1610612765	1610612761	125.00	-145.00
0021200367	Pinnacle Sports	238	1610612751	1610612752	201.00	-225.00
0021200367	5Dimes	19	1610612751	1610612752	200.00	-220.00
0021200367	Bookmaker	93	1610612751	1610612752	195.00	-235.00
0021200367	BetOnline	1096	1610612751	1610612752	200.00	-240.00
0021200367	Bovada	999996	1610612751	1610612752	200.00	-240.00
0021200367	Heritage	169	1610612751	1610612752	200.00	-240.00
0021200367	Intertops	180	1610612751	1610612752	200.00	-240.00
0021200367	YouWager	139	1610612751	1610612752	200.00	-240.00
0021200367	JustBet	1275	1610612751	1610612752	195.00	-235.00
0021200367	Sportsbetting	999991	1610612751	1610612752	200.00	-240.00
0021200371	Pinnacle Sports	238	1610612760	1610612737	-230.00	205.00
0021200371	5Dimes	19	1610612760	1610612737	-230.00	210.00
0021200371	Bookmaker	93	1610612760	1610612737	-240.00	200.00
0021200371	BetOnline	1096	1610612760	1610612737	-250.00	210.00
0021200371	Bovada	999996	1610612760	1610612737	-255.00	215.00
0021200371	Heritage	169	1610612760	1610612737	-240.00	200.00
0021200371	Intertops	180	1610612760	1610612737	-245.00	205.00
0021200371	YouWager	139	1610612760	1610612737	-250.00	210.00
0021200371	JustBet	1275	1610612760	1610612737	-240.00	200.00
0021200371	Sportsbetting	999991	1610612760	1610612737	-250.00	210.00
0021200370	Pinnacle Sports	238	1610612739	1610612738	390.00	-456.00
0021200370	5Dimes	19	1610612739	1610612738	380.00	-430.00
0021200370	Bookmaker	93	1610612739	1610612738	395.00	-475.00
0021200370	BetOnline	1096	1610612739	1610612738	395.00	-490.00
0021200370	Bovada	999996	1610612739	1610612738	350.00	-500.00
0021200370	Heritage	169	1610612739	1610612738	380.00	-485.00
0021200370	Intertops	180	1610612739	1610612738	365.00	-480.00
0021200370	YouWager	139	1610612739	1610612738	385.00	-480.00
0021200370	JustBet	1275	1610612739	1610612738	420.00	-520.00
0021200370	Sportsbetting	999991	1610612739	1610612738	395.00	-490.00
0021200380	Pinnacle Sports	238	1610612753	1610612761	150.00	-166.00
0021200380	5Dimes	19	1610612753	1610612761	145.00	-155.00
0021200380	Bookmaker	93	1610612753	1610612761	150.00	-170.00
0021200380	BetOnline	1096	1610612753	1610612761	140.00	-160.00
0021200380	Bovada	999996	1610612753	1610612761	145.00	-165.00
0021200380	Heritage	169	1610612753	1610612761	150.00	-170.00
0021200380	Intertops	180	1610612753	1610612761	150.00	-170.00
0021200380	YouWager	139	1610612753	1610612761	140.00	-160.00
0021200380	JustBet	1275	1610612753	1610612761	147.00	-167.00
0021200380	Sportsbetting	999991	1610612753	1610612761	140.00	-160.00
0021200383	Pinnacle Sports	238	1610612741	1610612752	231.00	-260.00
0021200383	Bookmaker	93	1610612741	1610612752	215.00	-255.00
0021200383	BetOnline	1096	1610612741	1610612752	230.00	-275.00
0021200383	Bovada	999996	1610612741	1610612752	240.00	-280.00
0021200383	Heritage	169	1610612741	1610612752	230.00	-270.00
0021200383	Intertops	180	1610612741	1610612752	225.00	-265.00
0021200383	YouWager	139	1610612741	1610612752	220.00	-270.00
0021200383	JustBet	1275	1610612741	1610612752	220.00	-260.00
0021200383	Sportsbetting	999991	1610612741	1610612752	230.00	-275.00
0021200382	Pinnacle Sports	238	1610612749	1610612738	186.00	-208.00
0021200382	5Dimes	19	1610612749	1610612738	190.00	-210.00
0021200382	Bookmaker	93	1610612749	1610612738	190.00	-230.00
0021200382	BetOnline	1096	1610612749	1610612738	190.00	-220.00
0021200382	Bovada	999996	1610612749	1610612738	185.00	-225.00
0021200382	Heritage	169	1610612749	1610612738	185.00	-215.00
0021200382	Intertops	180	1610612749	1610612738	180.00	-220.00
0021200382	YouWager	139	1610612749	1610612738	185.00	-220.00
0021200382	JustBet	1275	1610612749	1610612738	180.00	-220.00
0021200382	Sportsbetting	999991	1610612749	1610612738	190.00	-220.00
0021200389	Pinnacle Sports	238	1610612766	1610612744	494.00	-595.00
0021200389	5Dimes	19	1610612766	1610612744	480.00	-570.00
0021200389	Bookmaker	93	1610612766	1610612744	500.00	-625.00
0021200389	BetOnline	1096	1610612766	1610612744	490.00	-620.00
0021200389	Heritage	169	1610612766	1610612744	490.00	-650.00
0021200389	Intertops	180	1610612766	1610612744	460.00	-640.00
0021200389	YouWager	139	1610612766	1610612744	450.00	-625.00
0021200389	JustBet	1275	1610612766	1610612744	475.00	-650.00
0021200389	Sportsbetting	999991	1610612766	1610612744	490.00	-620.00
0021200400	Pinnacle Sports	238	1610612750	1610612752	318.00	-365.00
0021200400	5Dimes	19	1610612750	1610612752	328.00	-365.00
0021200400	Bookmaker	93	1610612750	1610612752	315.00	-375.00
0021200400	BetOnline	1096	1610612750	1610612752	320.00	-380.00
0021200400	Bovada	999996	1610612750	1610612752	300.00	-400.00
0021200400	Heritage	169	1610612750	1610612752	315.00	-385.00
0021200400	Intertops	180	1610612750	1610612752	300.00	-380.00
0021200400	YouWager	139	1610612750	1610612752	310.00	-400.00
0021200400	JustBet	1275	1610612750	1610612752	310.00	-380.00
0021200400	Sportsbetting	999991	1610612750	1610612752	320.00	-380.00
0021200419	Pinnacle Sports	238	1610612747	1610612743	144.00	-160.00
0021200419	5Dimes	19	1610612747	1610612743	145.00	-165.00
0021200419	Bookmaker	93	1610612747	1610612743	145.00	-165.00
0021200419	BetOnline	1096	1610612747	1610612743	145.00	-165.00
0021200419	Bovada	999996	1610612747	1610612743	135.00	-155.00
0021200419	Heritage	169	1610612747	1610612743	140.00	-160.00
0021200419	Intertops	180	1610612747	1610612743	145.00	-165.00
0021200419	YouWager	139	1610612747	1610612743	145.00	-165.00
0021200419	JustBet	1275	1610612747	1610612743	145.00	-165.00
0021200419	Sportsbetting	999991	1610612747	1610612743	145.00	-165.00
0021200423	Pinnacle Sports	238	1610612742	1610612760	541.00	-660.00
0021200423	5Dimes	19	1610612742	1610612760	540.00	-660.00
0021200423	Bookmaker	93	1610612742	1610612760	575.00	-725.00
0021200423	BetOnline	1096	1610612742	1610612760	545.00	-685.00
0021200423	Bovada	999996	1610612742	1610612760	450.00	-700.00
0021200423	Heritage	169	1610612742	1610612760	495.00	-720.00
0021200423	Intertops	180	1610612742	1610612760	485.00	-680.00
0021200423	YouWager	139	1610612742	1610612760	490.00	-680.00
0021200423	JustBet	1275	1610612742	1610612760	500.00	-700.00
0021200423	Sportsbetting	999991	1610612742	1610612760	545.00	-685.00
0021200426	Pinnacle Sports	238	1610612756	1610612754	330.00	-380.00
0021200426	5Dimes	19	1610612756	1610612754	328.00	-365.00
0021200426	Bookmaker	93	1610612756	1610612754	315.00	-375.00
0021200426	BetOnline	1096	1610612756	1610612754	325.00	-395.00
0021200426	Bovada	999996	1610612756	1610612754	300.00	-400.00
0021200426	Heritage	169	1610612756	1610612754	325.00	-395.00
0021200426	Intertops	180	1610612756	1610612754	315.00	-400.00
0021200426	YouWager	139	1610612756	1610612754	310.00	-400.00
0021200426	JustBet	1275	1610612756	1610612754	310.00	-380.00
0021200426	Sportsbetting	999991	1610612756	1610612754	325.00	-395.00
0021200442	Pinnacle Sports	238	1610612743	1610612763	244.00	-275.00
0021200442	5Dimes	19	1610612743	1610612763	230.00	-250.00
0021200442	Bookmaker	93	1610612743	1610612763	235.00	-275.00
0021200442	BetOnline	1096	1610612743	1610612763	225.00	-265.00
0021200442	Bovada	999996	1610612743	1610612763	215.00	-255.00
0021200442	Heritage	169	1610612743	1610612763	240.00	-280.00
0021200442	Intertops	180	1610612743	1610612763	235.00	-275.00
0021200442	YouWager	139	1610612743	1610612763	220.00	-265.00
0021200442	JustBet	1275	1610612743	1610612763	230.00	-270.00
0021200442	Sportsbetting	999991	1610612743	1610612763	225.00	-265.00
0021200455	Pinnacle Sports	238	1610612737	1610612745	162.00	-180.00
0021200455	5Dimes	19	1610612737	1610612745	170.00	-185.00
0021200455	Bookmaker	93	1610612737	1610612745	160.00	-190.00
0021200455	BetOnline	1096	1610612737	1610612745	165.00	-190.00
0021200455	Bovada	999996	1610612737	1610612745	165.00	-190.00
0021200455	Heritage	169	1610612737	1610612745	160.00	-180.00
0021200455	Intertops	180	1610612737	1610612745	165.00	-190.00
0021200455	YouWager	139	1610612737	1610612745	165.00	-190.00
0021200455	JustBet	1275	1610612737	1610612745	170.00	-200.00
0021200455	Sportsbetting	999991	1610612737	1610612745	165.00	-190.00
0021200456	Pinnacle Sports	238	1610612756	1610612760	742.00	-960.00
0021200456	5Dimes	19	1610612756	1610612760	725.00	-925.00
0021200456	Bookmaker	93	1610612756	1610612760	700.00	-1000.00
0021200456	BetOnline	1096	1610612756	1610612760	755.00	-995.00
0021200456	Heritage	169	1610612756	1610612760	735.00	-1085.00
0021200456	Intertops	180	1610612756	1610612760	675.00	-1100.00
0021200456	YouWager	139	1610612756	1610612760	750.00	-1100.00
0021200456	JustBet	1275	1610612756	1610612760	700.00	-1000.00
0021200456	Sportsbetting	999991	1610612756	1610612760	755.00	-995.00
0021200459	Pinnacle Sports	238	1610612757	1610612752	431.00	-510.00
0021200459	5Dimes	19	1610612757	1610612752	450.00	-525.00
0021200459	Bookmaker	93	1610612757	1610612752	425.00	-525.00
0021200459	BetOnline	1096	1610612757	1610612752	430.00	-535.00
0021200459	Bovada	999996	1610612757	1610612752	400.00	-600.00
0021200459	Heritage	169	1610612757	1610612752	425.00	-535.00
0021200459	Intertops	180	1610612757	1610612752	410.00	-550.00
0021200459	YouWager	139	1610612757	1610612752	400.00	-500.00
0021200459	JustBet	1275	1610612757	1610612752	425.00	-550.00
0021200459	Sportsbetting	999991	1610612757	1610612752	430.00	-535.00
0021200463	Pinnacle Sports	238	1610612755	1610612747	404.00	-475.00
0021200463	5Dimes	19	1610612755	1610612747	390.00	-440.00
0021200463	Bookmaker	93	1610612755	1610612747	400.00	-500.00
0021200463	BetOnline	1096	1610612755	1610612747	380.00	-465.00
0021200463	Bovada	999996	1610612755	1610612747	400.00	-600.00
0021200463	Heritage	169	1610612755	1610612747	380.00	-485.00
0021200463	Intertops	180	1610612755	1610612747	365.00	-480.00
0021200463	YouWager	139	1610612755	1610612747	400.00	-500.00
0021200463	JustBet	1275	1610612755	1610612747	390.00	-475.00
0021200463	Sportsbetting	999991	1610612755	1610612747	380.00	-465.00
0021200467	Pinnacle Sports	238	1610612764	1610612754	548.00	-670.00
0021200467	5Dimes	19	1610612764	1610612754	568.00	-700.00
0021200467	Bookmaker	93	1610612764	1610612754	550.00	-700.00
0021200467	BetOnline	1096	1610612764	1610612754	550.00	-710.00
0021200467	Heritage	169	1610612764	1610612754	540.00	-765.00
0021200467	Intertops	180	1610612764	1610612754	525.00	-750.00
0021200467	YouWager	139	1610612764	1610612754	550.00	-750.00
0021200467	JustBet	1275	1610612764	1610612754	500.00	-700.00
0021200467	Sportsbetting	999991	1610612764	1610612754	550.00	-710.00
0021200474	Pinnacle Sports	238	1610612755	1610612756	160.00	-178.00
0021200474	5Dimes	19	1610612755	1610612756	165.00	-175.00
0021200474	Bookmaker	93	1610612755	1610612756	160.00	-190.00
0021200474	BetOnline	1096	1610612755	1610612756	150.00	-170.00
0021200474	Bovada	999996	1610612755	1610612756	155.00	-175.00
0021200474	Heritage	169	1610612755	1610612756	160.00	-180.00
0021200474	Intertops	180	1610612755	1610612756	160.00	-180.00
0021200474	YouWager	139	1610612755	1610612756	165.00	-190.00
0021200474	JustBet	1275	1610612755	1610612756	165.00	-185.00
0021200474	Sportsbetting	999991	1610612755	1610612756	150.00	-170.00
0021200477	Pinnacle Sports	238	1610612750	1610612743	322.00	-370.00
0021200477	5Dimes	19	1610612750	1610612743	325.00	-360.00
0021200477	Bookmaker	93	1610612750	1610612743	330.00	-400.00
0021200477	BetOnline	1096	1610612750	1610612743	320.00	-380.00
0021200477	Bovada	999996	1610612750	1610612743	310.00	-420.00
0021200477	Heritage	169	1610612750	1610612743	315.00	-385.00
0021200477	Intertops	180	1610612750	1610612743	300.00	-380.00
0021200477	YouWager	139	1610612750	1610612743	310.00	-370.00
0021200477	JustBet	1275	1610612750	1610612743	310.00	-380.00
0021200477	Sportsbetting	999991	1610612750	1610612743	320.00	-380.00
0021200479	Pinnacle Sports	238	1610612751	1610612764	-235.00	210.00
0021200479	5Dimes	19	1610612751	1610612764	-230.00	210.00
0021200479	Bookmaker	93	1610612751	1610612764	-255.00	215.00
0021200479	BetOnline	1096	1610612751	1610612764	-255.00	215.00
0021200479	Bovada	999996	1610612751	1610612764	-250.00	210.00
0021200479	Heritage	169	1610612751	1610612764	-250.00	210.00
0021200479	YouWager	139	1610612751	1610612764	-260.00	215.00
0021200479	JustBet	1275	1610612751	1610612764	-245.00	205.00
0021200479	Sportsbetting	999991	1610612751	1610612764	-255.00	215.00
0021200488	Pinnacle Sports	238	1610612747	1610612746	155.00	-172.00
0021200488	5Dimes	19	1610612747	1610612746	160.00	-170.00
0021200488	Bookmaker	93	1610612747	1610612746	155.00	-175.00
0021200488	BetOnline	1096	1610612747	1610612746	155.00	-175.00
0021200488	Bovada	999996	1610612747	1610612746	150.00	-170.00
0021200488	Heritage	169	1610612747	1610612746	155.00	-175.00
0021200488	YouWager	139	1610612747	1610612746	160.00	-180.00
0021200488	JustBet	1275	1610612747	1610612746	152.00	-172.00
0021200488	Sportsbetting	999991	1610612747	1610612746	155.00	-175.00
0021200495	Pinnacle Sports	238	1610612740	1610612742	214.00	-240.00
0021200495	5Dimes	19	1610612740	1610612742	220.00	-240.00
0021200495	Bookmaker	93	1610612740	1610612742	210.00	-250.00
0021200495	BetOnline	1096	1610612740	1610612742	210.00	-250.00
0021200495	Bovada	999996	1610612740	1610612742	200.00	-240.00
0021200495	Heritage	169	1610612740	1610612742	210.00	-250.00
0021200495	YouWager	139	1610612740	1610612742	200.00	-240.00
0021200495	JustBet	1275	1610612740	1610612742	210.00	-250.00
0021200495	Sportsbetting	999991	1610612740	1610612742	210.00	-250.00
0021200497	Pinnacle Sports	238	1610612762	1610612743	480.00	-575.00
0021200497	5Dimes	19	1610612762	1610612743	470.00	-555.00
0021200497	Bookmaker	93	1610612762	1610612743	475.00	-600.00
0021200497	BetOnline	1096	1610612762	1610612743	500.00	-640.00
0021200497	Bovada	999996	1610612762	1610612743	400.00	-600.00
0021200497	Heritage	169	1610612762	1610612743	475.00	-625.00
0021200497	YouWager	139	1610612762	1610612743	445.00	-550.00
0021200497	JustBet	1275	1610612762	1610612743	425.00	-550.00
0021200497	Sportsbetting	999991	1610612762	1610612743	500.00	-640.00
0021200499	Pinnacle Sports	238	1610612760	1610612761	-280.00	248.00
0021200499	5Dimes	19	1610612760	1610612761	-265.00	245.00
0021200499	Bookmaker	93	1610612760	1610612761	-300.00	250.00
0021200499	BetOnline	1096	1610612760	1610612761	-290.00	245.00
0021200499	Bovada	999996	1610612760	1610612761	-310.00	255.00
0021200499	Heritage	169	1610612760	1610612761	-295.00	245.00
0021200499	YouWager	139	1610612760	1610612761	-280.00	230.00
0021200499	JustBet	1275	1610612760	1610612761	-290.00	245.00
0021200499	Sportsbetting	999991	1610612760	1610612761	-290.00	245.00
0021200500	Pinnacle Sports	238	1610612764	1610612748	1550.00	-1900.00
0021200500	5Dimes	19	1610612764	1610612748	1325.00	-1700.00
0021200500	Bookmaker	93	1610612764	1610612748	1200.00	-2000.00
0021200500	BetOnline	1096	1610612764	1610612748	1200.00	-2000.00
0021200500	Heritage	169	1610612764	1610612748	1535.00	-2235.00
0021200500	YouWager	139	1610612764	1610612748	1200.00	-2000.00
0021200500	JustBet	1275	1610612764	1610612748	1150.00	-1900.00
0021200500	Sportsbetting	999991	1610612764	1610612748	1200.00	-2000.00
0021200503	Pinnacle Sports	238	1610612743	1610612747	205.00	-230.00
0021200503	5Dimes	19	1610612743	1610612747	220.00	-240.00
0021200503	Bookmaker	93	1610612743	1610612747	190.00	-230.00
0021200503	BetOnline	1096	1610612743	1610612747	215.00	-255.00
0021200503	Bovada	999996	1610612743	1610612747	220.00	-260.00
0021200503	Heritage	169	1610612743	1610612747	205.00	-245.00
0021200503	YouWager	139	1610612743	1610612747	220.00	-270.00
0021200503	JustBet	1275	1610612743	1610612747	210.00	-250.00
0021200503	Sportsbetting	999991	1610612743	1610612747	215.00	-255.00
0021200505	Pinnacle Sports	238	1610612738	1610612752	281.00	-320.00
0021200505	5Dimes	19	1610612738	1610612752	290.00	-320.00
0021200505	Bookmaker	93	1610612738	1610612752	275.00	-325.00
0021200505	BetOnline	1096	1610612738	1610612752	270.00	-325.00
0021200505	Bovada	999996	1610612738	1610612752	260.00	-320.00
0021200505	Heritage	169	1610612738	1610612752	275.00	-335.00
0021200505	YouWager	139	1610612738	1610612752	260.00	-320.00
0021200505	JustBet	1275	1610612738	1610612752	260.00	-320.00
0021200505	Sportsbetting	999991	1610612738	1610612752	270.00	-325.00
0021200506	Pinnacle Sports	238	1610612739	1610612741	310.00	-355.00
0021200506	5Dimes	19	1610612739	1610612741	328.00	-365.00
0021200506	Bookmaker	93	1610612739	1610612741	315.00	-375.00
0021200506	BetOnline	1096	1610612739	1610612741	320.00	-380.00
0021200506	Bovada	999996	1610612739	1610612741	310.00	-420.00
0021200506	Heritage	169	1610612739	1610612741	310.00	-370.00
0021200506	YouWager	139	1610612739	1610612741	310.00	-400.00
0021200506	JustBet	1275	1610612739	1610612741	310.00	-380.00
0021200506	Sportsbetting	999991	1610612739	1610612741	320.00	-380.00
0021200508	Pinnacle Sports	238	1610612742	1610612762	184.00	-205.00
0021200508	5Dimes	19	1610612742	1610612762	185.00	-200.00
0021200508	Bookmaker	93	1610612742	1610612762	185.00	-215.00
0021200508	BetOnline	1096	1610612742	1610612762	180.00	-210.00
0021200508	Bovada	999996	1610612742	1610612762	180.00	-220.00
0021200508	Heritage	169	1610612742	1610612762	180.00	-210.00
0021200508	YouWager	139	1610612742	1610612762	180.00	-210.00
0021200508	JustBet	1275	1610612742	1610612762	175.00	-210.00
0021200508	Sportsbetting	999991	1610612742	1610612762	180.00	-210.00
0021200513	Pinnacle Sports	238	1610612756	1610612749	205.00	-230.00
0021200513	5Dimes	19	1610612756	1610612749	210.00	-230.00
0021200513	Bookmaker	93	1610612756	1610612749	205.00	-245.00
0021200513	BetOnline	1096	1610612756	1610612749	210.00	-250.00
0021200513	Bovada	999996	1610612756	1610612749	220.00	-260.00
0021200513	Heritage	169	1610612756	1610612749	200.00	-240.00
0021200513	YouWager	139	1610612756	1610612749	210.00	-250.00
0021200513	JustBet	1275	1610612756	1610612749	210.00	-250.00
0021200513	Sportsbetting	999991	1610612756	1610612749	210.00	-250.00
0021200518	Pinnacle Sports	238	1610612737	1610612739	-178.00	160.00
0021200518	5Dimes	19	1610612737	1610612739	-170.00	160.00
0021200518	Bookmaker	93	1610612737	1610612739	-190.00	160.00
0021200518	BetOnline	1096	1610612737	1610612739	-190.00	165.00
0021200518	Bovada	999996	1610612737	1610612739	-190.00	165.00
0021200518	Heritage	169	1610612737	1610612739	-180.00	160.00
0021200518	YouWager	139	1610612737	1610612739	-190.00	165.00
0021200518	JustBet	1275	1610612737	1610612739	-180.00	160.00
0021200518	Sportsbetting	999991	1610612737	1610612739	-190.00	165.00
0021200521	Pinnacle Sports	238	1610612745	1610612740	-127.00	115.00
0021200521	5Dimes	19	1610612745	1610612740	-133.00	123.00
0021200521	Bookmaker	93	1610612745	1610612740	-130.00	110.00
0021200521	BetOnline	1096	1610612745	1610612740	-135.00	115.00
0021200521	Heritage	169	1610612745	1610612740	-135.00	115.00
0021200521	YouWager	139	1610612745	1610612740	-140.00	120.00
0021200521	JustBet	1275	1610612745	1610612740	-130.00	110.00
0021200521	Sportsbetting	999991	1610612745	1610612740	-135.00	115.00
0021200522	Pinnacle Sports	238	1610612747	1610612759	950.00	-1400.00
0021200522	5Dimes	19	1610612747	1610612759	975.00	-1175.00
0021200522	Bookmaker	93	1610612747	1610612759	900.00	-1400.00
0021200522	BetOnline	1096	1610612747	1610612759	970.00	-1400.00
0021200522	Heritage	169	1610612747	1610612759	940.00	-1390.00
0021200522	YouWager	139	1610612747	1610612759	1045.00	-1700.00
0021200522	JustBet	1275	1610612747	1610612759	900.00	-1400.00
0021200522	Sportsbetting	999991	1610612747	1610612759	970.00	-1400.00
0021200525	Pinnacle Sports	238	1610612742	1610612746	506.00	-611.00
0021200525	5Dimes	19	1610612742	1610612746	500.00	-700.00
0021200525	Bookmaker	93	1610612742	1610612746	575.00	-725.00
0021200525	BetOnline	1096	1610612742	1610612746	500.00	-640.00
0021200525	Heritage	169	1610612742	1610612746	495.00	-670.00
0021200525	YouWager	139	1610612742	1610612746	465.00	-650.00
0021200525	JustBet	1275	1610612742	1610612746	475.00	-650.00
0021200525	Sportsbetting	999991	1610612742	1610612746	500.00	-640.00
0021200535	Pinnacle Sports	238	1610612759	1610612763	120.00	-133.00
0021200535	5Dimes	19	1610612759	1610612763	120.00	-130.00
0021200535	Bookmaker	93	1610612759	1610612763	115.00	-135.00
0021200535	BetOnline	1096	1610612759	1610612763	115.00	-135.00
0021200535	Heritage	169	1610612759	1610612763	115.00	-135.00
0021200535	YouWager	139	1610612759	1610612763	120.00	-140.00
0021200535	JustBet	1275	1610612759	1610612763	115.00	-135.00
0021200535	Sportsbetting	999991	1610612759	1610612763	115.00	-135.00
0021200544	Pinnacle Sports	238	1610612745	1610612755	102.00	-113.00
0021200544	5Dimes	19	1610612745	1610612755	103.00	-113.00
0021200544	Bookmaker	93	1610612745	1610612755	-105.00	-115.00
0021200544	BetOnline	1096	1610612745	1610612755	-105.00	-115.00
0021200544	Heritage	169	1610612745	1610612755	-105.00	-115.00
0021200544	YouWager	139	1610612745	1610612755	100.00	-120.00
0021200544	JustBet	1275	1610612745	1610612755	100.00	-120.00
0021200544	Sportsbetting	999991	1610612745	1610612755	-105.00	-115.00
0021200545	Pinnacle Sports	238	1610612762	1610612765	122.00	-135.00
0021200545	5Dimes	19	1610612762	1610612765	125.00	-135.00
0021200545	Bookmaker	93	1610612762	1610612765	120.00	-140.00
0021200545	BetOnline	1096	1610612762	1610612765	120.00	-140.00
0021200545	Heritage	169	1610612762	1610612765	120.00	-140.00
0021200545	YouWager	139	1610612762	1610612765	120.00	-140.00
0021200545	JustBet	1275	1610612762	1610612765	115.00	-135.00
0021200545	Sportsbetting	999991	1610612762	1610612765	120.00	-140.00
0021200547	Pinnacle Sports	238	1610612763	1610612742	-109.00	-101.00
0021200547	5Dimes	19	1610612763	1610612742	-113.00	103.00
0021200547	Bookmaker	93	1610612763	1610612742	-115.00	-105.00
0021200547	BetOnline	1096	1610612763	1610612742	-120.00	100.00
0021200547	Heritage	169	1610612763	1610612742	-115.00	-105.00
0021200547	YouWager	139	1610612763	1610612742	-125.00	105.00
0021200547	JustBet	1275	1610612763	1610612742	-115.00	-105.00
0021200547	Sportsbetting	999991	1610612763	1610612742	-120.00	100.00
0021200548	Pinnacle Sports	238	1610612748	1610612758	-325.00	285.00
0021200548	5Dimes	19	1610612748	1610612758	-320.00	290.00
0021200548	Bookmaker	93	1610612748	1610612758	-355.00	295.00
0021200548	BetOnline	1096	1610612748	1610612758	-320.00	270.00
0021200548	Bovada	999996	1610612748	1610612758	-340.00	270.00
0021200548	Heritage	169	1610612748	1610612758	-345.00	285.00
0021200548	YouWager	139	1610612748	1610612758	-320.00	260.00
0021200548	JustBet	1275	1610612748	1610612758	-325.00	265.00
0021200548	Sportsbetting	999991	1610612748	1610612758	-320.00	270.00
0021200553	Pinnacle Sports	238	1610612744	1610612743	235.00	-265.00
0021200553	5Dimes	19	1610612744	1610612743	240.00	-260.00
0021200553	Bookmaker	93	1610612744	1610612743	235.00	-275.00
0021200553	BetOnline	1096	1610612744	1610612743	230.00	-275.00
0021200553	Bovada	999996	1610612744	1610612743	225.00	-265.00
0021200553	Heritage	169	1610612744	1610612743	235.00	-275.00
0021200553	YouWager	139	1610612744	1610612743	230.00	-280.00
0021200553	JustBet	1275	1610612744	1610612743	230.00	-270.00
0021200553	Sportsbetting	999991	1610612744	1610612743	230.00	-275.00
0021200556	Pinnacle Sports	238	1610612753	1610612764	111.00	-123.00
0021200556	5Dimes	19	1610612753	1610612764	113.00	-123.00
0021200556	Bookmaker	93	1610612753	1610612764	105.00	-125.00
0021200556	BetOnline	1096	1610612753	1610612764	105.00	-125.00
0021200556	Heritage	169	1610612753	1610612764	105.00	-125.00
0021200556	YouWager	139	1610612753	1610612764	105.00	-125.00
0021200556	JustBet	1275	1610612753	1610612764	102.00	-122.00
0021200556	Sportsbetting	999991	1610612753	1610612764	105.00	-125.00
0021200566	Pinnacle Sports	238	1610612761	1610612751	259.00	-294.00
0021200566	5Dimes	19	1610612761	1610612751	240.00	-260.00
0021200566	Bookmaker	93	1610612761	1610612751	240.00	-290.00
0021200566	BetOnline	1096	1610612761	1610612751	240.00	-285.00
0021200566	Bovada	999996	1610612761	1610612751	250.00	-300.00
0021200566	Heritage	169	1610612761	1610612751	250.00	-290.00
0021200566	Intertops	180	1610612761	1610612751	250.00	-300.00
0021200566	YouWager	139	1610612761	1610612751	235.00	-290.00
0021200566	JustBet	1275	1610612761	1610612751	250.00	-300.00
0021200566	Sportsbetting	999991	1610612761	1610612751	240.00	-285.00
0021200570	Pinnacle Sports	238	1610612741	1610612761	-181.00	163.00
0021200570	5Dimes	19	1610612741	1610612761	-185.00	170.00
0021200570	Bookmaker	93	1610612741	1610612761	-200.00	170.00
0021200570	BetOnline	1096	1610612741	1610612761	-190.00	165.00
0021200570	Bovada	999996	1610612741	1610612761	-200.00	170.00
0021200570	Heritage	169	1610612741	1610612761	-190.00	165.00
0021200570	Intertops	180	1610612741	1610612761	-190.00	165.00
0021200570	YouWager	139	1610612741	1610612761	-185.00	165.00
0021200570	JustBet	1275	1610612741	1610612761	-190.00	167.00
0021200570	Sportsbetting	999991	1610612741	1610612761	-190.00	165.00
0021200572	Pinnacle Sports	238	1610612751	1610612737	126.00	-139.00
0021200572	5Dimes	19	1610612751	1610612737	130.00	-140.00
0021200572	Bookmaker	93	1610612751	1610612737	130.00	-150.00
0021200572	BetOnline	1096	1610612751	1610612737	125.00	-145.00
0021200572	Heritage	169	1610612751	1610612737	125.00	-145.00
0021200572	Intertops	180	1610612751	1610612737	125.00	-145.00
0021200572	YouWager	139	1610612751	1610612737	125.00	-145.00
0021200572	JustBet	1275	1610612751	1610612737	130.00	-150.00
0021200572	Sportsbetting	999991	1610612751	1610612737	125.00	-145.00
0021200573	Pinnacle Sports	238	1610612740	1610612738	330.00	-380.00
0021200573	5Dimes	19	1610612740	1610612738	340.00	-380.00
0021200573	Bookmaker	93	1610612740	1610612738	330.00	-400.00
0021200573	BetOnline	1096	1610612740	1610612738	330.00	-400.00
0021200573	Bovada	999996	1610612740	1610612738	300.00	-400.00
0021200573	Heritage	169	1610612740	1610612738	330.00	-400.00
0021200573	Intertops	180	1610612740	1610612738	315.00	-400.00
0021200573	YouWager	139	1610612740	1610612738	320.00	-380.00
0021200573	JustBet	1275	1610612740	1610612738	320.00	-400.00
0021200573	Sportsbetting	999991	1610612740	1610612738	330.00	-400.00
0021200579	Pinnacle Sports	238	1610612748	1610612744	-185.00	166.00
0021200579	5Dimes	19	1610612748	1610612744	-190.00	175.00
0021200579	Bookmaker	93	1610612748	1610612744	-205.00	175.00
0021200579	BetOnline	1096	1610612748	1610612744	-190.00	165.00
0021200579	Bovada	999996	1610612748	1610612744	-210.00	175.00
0021200579	Heritage	169	1610612748	1610612744	-195.00	170.00
0021200579	Intertops	180	1610612748	1610612744	-190.00	165.00
0021200579	YouWager	139	1610612748	1610612744	-190.00	165.00
0021200579	JustBet	1275	1610612748	1610612744	-190.00	167.00
0021200579	Sportsbetting	999991	1610612748	1610612744	-190.00	165.00
0021200583	Pinnacle Sports	238	1610612748	1610612747	122.00	-135.00
0021200583	5Dimes	19	1610612748	1610612747	115.00	-125.00
0021200583	Bookmaker	93	1610612748	1610612747	125.00	-145.00
0021200583	BetOnline	1096	1610612748	1610612747	125.00	-145.00
0021200583	Heritage	169	1610612748	1610612747	110.00	-130.00
0021200583	Intertops	180	1610612748	1610612747	125.00	-145.00
0021200583	YouWager	139	1610612748	1610612747	125.00	-145.00
0021200583	JustBet	1275	1610612748	1610612747	122.00	-142.00
0021200583	Sportsbetting	999991	1610612748	1610612747	125.00	-145.00
0021200585	Pinnacle Sports	238	1610612761	1610612755	160.00	-178.00
0021200585	5Dimes	19	1610612761	1610612755	165.00	-175.00
0021200585	Bookmaker	93	1610612761	1610612755	160.00	-190.00
0021200585	BetOnline	1096	1610612761	1610612755	160.00	-180.00
0021200585	Bovada	999996	1610612761	1610612755	160.00	-180.00
0021200585	Heritage	169	1610612761	1610612755	160.00	-180.00
0021200585	Intertops	180	1610612761	1610612755	160.00	-180.00
0021200585	YouWager	139	1610612761	1610612755	155.00	-175.00
0021200585	JustBet	1275	1610612761	1610612755	160.00	-180.00
0021200585	Sportsbetting	999991	1610612761	1610612755	160.00	-180.00
0021200591	Pinnacle Sports	238	1610612764	1610612743	520.00	-630.00
0021200591	5Dimes	19	1610612764	1610612743	540.00	-660.00
0021200591	Bookmaker	93	1610612764	1610612743	550.00	-700.00
0021200591	BetOnline	1096	1610612764	1610612743	550.00	-710.00
0021200591	Bovada	999996	1610612764	1610612743	450.00	-700.00
0021200591	Heritage	169	1610612764	1610612743	540.00	-730.00
0021200591	Intertops	180	1610612764	1610612743	500.00	-700.00
0021200591	YouWager	139	1610612764	1610612743	500.00	-700.00
0021200591	JustBet	1275	1610612764	1610612743	500.00	-700.00
0021200591	Sportsbetting	999991	1610612764	1610612743	550.00	-710.00
0021200592	Pinnacle Sports	238	1610612760	1610612742	-220.00	197.00
0021200592	5Dimes	19	1610612760	1610612742	-220.00	200.00
0021200592	Bookmaker	93	1610612760	1610612742	-240.00	200.00
0021200592	BetOnline	1096	1610612760	1610612742	-225.00	195.00
0021200592	Bovada	999996	1610612760	1610612742	-250.00	210.00
0021200592	Heritage	169	1610612760	1610612742	-230.00	195.00
0021200592	Intertops	180	1610612760	1610612742	-220.00	180.00
0021200592	YouWager	139	1610612760	1610612742	-230.00	190.00
0021200592	JustBet	1275	1610612760	1610612742	-240.00	200.00
0021200592	Sportsbetting	999991	1610612760	1610612742	-225.00	195.00
0021200602	Pinnacle Sports	238	1610612742	1610612753	-152.00	137.00
0021200602	5Dimes	19	1610612742	1610612753	-150.00	140.00
0021200602	Bookmaker	93	1610612742	1610612753	-155.00	135.00
0021200602	BetOnline	1096	1610612742	1610612753	-160.00	140.00
0021200602	Bovada	999996	1610612742	1610612753	-155.00	135.00
0021200602	Heritage	169	1610612742	1610612753	-160.00	140.00
0021200602	Intertops	180	1610612742	1610612753	-155.00	135.00
0021200602	YouWager	139	1610612742	1610612753	-155.00	135.00
0021200602	JustBet	1275	1610612742	1610612753	-150.00	130.00
0021200602	Sportsbetting	999991	1610612742	1610612753	-160.00	140.00
0021200605	Pinnacle Sports	238	1610612754	1610612763	227.00	-255.00
0021200605	5Dimes	19	1610612754	1610612763	230.00	-250.00
0021200605	Bookmaker	93	1610612754	1610612763	240.00	-290.00
0021200605	BetOnline	1096	1610612754	1610612763	210.00	-250.00
0021200605	Bovada	999996	1610612754	1610612763	220.00	-260.00
0021200605	Heritage	169	1610612754	1610612763	225.00	-265.00
0021200605	Intertops	180	1610612754	1610612763	210.00	-250.00
0021200605	YouWager	139	1610612754	1610612763	215.00	-260.00
0021200605	JustBet	1275	1610612754	1610612763	220.00	-260.00
0021200605	Sportsbetting	999991	1610612754	1610612763	210.00	-250.00
0021200614	Pinnacle Sports	238	1610612738	1610612739	-197.00	177.00
0021200614	5Dimes	19	1610612738	1610612739	-190.00	175.00
0021200614	Bookmaker	93	1610612738	1610612739	-200.00	170.00
0021200614	BetOnline	1096	1610612738	1610612739	-205.00	175.00
0021200614	Bovada	999996	1610612738	1610612739	-220.00	180.00
0021200614	Heritage	169	1610612738	1610612739	-205.00	180.00
0021200614	Intertops	180	1610612738	1610612739	-190.00	165.00
0021200614	YouWager	139	1610612738	1610612739	-210.00	180.00
0021200614	JustBet	1275	1610612738	1610612739	-200.00	170.00
0021200614	Sportsbetting	999991	1610612738	1610612739	-205.00	175.00
0021200617	Pinnacle Sports	238	1610612760	1610612746	-133.00	120.00
0021200617	5Dimes	19	1610612760	1610612746	-135.00	125.00
0021200617	Bookmaker	93	1610612760	1610612746	-140.00	120.00
0021200617	BetOnline	1096	1610612760	1610612746	-140.00	120.00
0021200617	Heritage	169	1610612760	1610612746	-145.00	125.00
0021200617	Intertops	180	1610612760	1610612746	-140.00	120.00
0021200617	YouWager	139	1610612760	1610612746	-140.00	120.00
0021200617	JustBet	1275	1610612760	1610612746	-140.00	120.00
0021200617	Sportsbetting	999991	1610612760	1610612746	-140.00	120.00
0021200622	Pinnacle Sports	238	1610612743	1610612745	137.00	-152.00
0021200622	5Dimes	19	1610612743	1610612745	125.00	-145.00
0021200622	Bookmaker	93	1610612743	1610612745	130.00	-150.00
0021200622	BetOnline	1096	1610612743	1610612745	125.00	-145.00
0021200622	Heritage	169	1610612743	1610612745	135.00	-155.00
0021200622	Intertops	180	1610612743	1610612745	130.00	-150.00
0021200622	YouWager	139	1610612743	1610612745	120.00	-140.00
0021200622	JustBet	1275	1610612743	1610612745	130.00	-150.00
0021200622	Sportsbetting	999991	1610612743	1610612745	125.00	-145.00
0021200626	Pinnacle Sports	238	1610612756	1610612758	133.00	-147.00
0021200626	5Dimes	19	1610612756	1610612758	138.00	-148.00
0021200626	Bookmaker	93	1610612756	1610612758	135.00	-155.00
0021200626	BetOnline	1096	1610612756	1610612758	130.00	-150.00
0021200626	Bovada	999996	1610612756	1610612758	135.00	-155.00
0021200626	Heritage	169	1610612756	1610612758	140.00	-160.00
0021200626	Intertops	180	1610612756	1610612758	135.00	-155.00
0021200626	YouWager	139	1610612756	1610612758	135.00	-155.00
0021200626	JustBet	1275	1610612756	1610612758	135.00	-155.00
0021200626	Sportsbetting	999991	1610612756	1610612758	130.00	-150.00
0021200631	Pinnacle Sports	238	1610612746	1610612756	-270.00	239.00
0021200631	5Dimes	19	1610612746	1610612756	-265.00	245.00
0021200631	Bookmaker	93	1610612746	1610612756	-300.00	250.00
0021200631	BetOnline	1096	1610612746	1610612756	-275.00	230.00
0021200631	Bovada	999996	1610612746	1610612756	-275.00	235.00
0021200631	Heritage	169	1610612746	1610612756	-280.00	240.00
0021200631	Intertops	180	1610612746	1610612756	-275.00	235.00
0021200631	YouWager	139	1610612746	1610612756	-275.00	225.00
0021200631	JustBet	1275	1610612746	1610612756	-270.00	230.00
0021200631	Sportsbetting	999991	1610612746	1610612756	-275.00	230.00
0021200639	Pinnacle Sports	238	1610612759	1610612742	121.00	-134.00
0021200639	5Dimes	19	1610612759	1610612742	125.00	-135.00
0021200639	Bookmaker	93	1610612759	1610612742	115.00	-135.00
0021200639	BetOnline	1096	1610612759	1610612742	120.00	-140.00
0021200639	Heritage	169	1610612759	1610612742	120.00	-140.00
0021200639	Intertops	180	1610612759	1610612742	105.00	-125.00
0021200639	YouWager	139	1610612759	1610612742	120.00	-140.00
0021200639	JustBet	1275	1610612759	1610612742	115.00	-135.00
0021200639	Sportsbetting	999991	1610612759	1610612742	120.00	-140.00
0021200640	Pinnacle Sports	238	1610612760	1610612758	-490.00	416.00
0021200640	5Dimes	19	1610612760	1610612758	-525.00	450.00
0021200640	Bookmaker	93	1610612760	1610612758	-550.00	450.00
0021200640	BetOnline	1096	1610612760	1610612758	-510.00	415.00
0021200640	Bovada	999996	1610612760	1610612758	-600.00	400.00
0021200640	Heritage	169	1610612760	1610612758	-545.00	440.00
0021200640	Intertops	180	1610612760	1610612758	-530.00	400.00
0021200640	YouWager	139	1610612760	1610612758	-525.00	420.00
0021200640	JustBet	1275	1610612760	1610612758	-500.00	400.00
0021200640	Sportsbetting	999991	1610612760	1610612758	-510.00	415.00
0021200643	Pinnacle Sports	238	1610612752	1610612755	-168.00	152.00
0021200643	5Dimes	19	1610612752	1610612755	-165.00	155.00
0021200643	Bookmaker	93	1610612752	1610612755	-175.00	155.00
0021200643	BetOnline	1096	1610612752	1610612755	-170.00	150.00
0021200643	Bovada	999996	1610612752	1610612755	-175.00	155.00
0021200643	Heritage	169	1610612752	1610612755	-175.00	155.00
0021200643	Intertops	180	1610612752	1610612755	-170.00	150.00
0021200643	YouWager	139	1610612752	1610612755	-170.00	150.00
0021200643	JustBet	1275	1610612752	1610612755	-180.00	160.00
0021200643	Sportsbetting	999991	1610612752	1610612755	-170.00	150.00
0021200646	Pinnacle Sports	238	1610612751	1610612745	155.00	-172.00
0021200646	5Dimes	19	1610612751	1610612745	160.00	-170.00
0021200646	Bookmaker	93	1610612751	1610612745	155.00	-175.00
0021200646	BetOnline	1096	1610612751	1610612745	155.00	-175.00
0021200646	Bovada	999996	1610612751	1610612745	155.00	-175.00
0021200646	Heritage	169	1610612751	1610612745	155.00	-175.00
0021200646	Intertops	180	1610612751	1610612745	155.00	-175.00
0021200646	YouWager	139	1610612751	1610612745	155.00	-175.00
0021200646	JustBet	1275	1610612751	1610612745	155.00	-175.00
0021200646	Sportsbetting	999991	1610612751	1610612745	155.00	-175.00
0021200649	Pinnacle Sports	238	1610612758	1610612743	816.00	-1100.00
0021200649	5Dimes	19	1610612758	1610612743	900.00	-1100.00
0021200649	Bookmaker	93	1610612758	1610612743	850.00	-1300.00
0021200649	BetOnline	1096	1610612758	1610612743	800.00	-1100.00
0021200649	Heritage	169	1610612758	1610612743	880.00	-1280.00
0021200649	Intertops	180	1610612758	1610612743	750.00	-1400.00
0021200649	YouWager	139	1610612758	1610612743	910.00	-1400.00
0021200649	JustBet	1275	1610612758	1610612743	850.00	-1300.00
0021200649	Sportsbetting	999991	1610612758	1610612743	800.00	-1100.00
0021200655	Pinnacle Sports	238	1610612740	1610612763	269.00	-305.00
0021200655	5Dimes	19	1610612740	1610612763	265.00	-295.00
0021200655	Bookmaker	93	1610612740	1610612763	275.00	-325.00
0021200655	BetOnline	1096	1610612740	1610612763	270.00	-325.00
0021200655	Bovada	999996	1610612740	1610612763	265.00	-330.00
0021200655	Heritage	169	1610612740	1610612763	265.00	-325.00
0021200655	Intertops	180	1610612740	1610612763	260.00	-320.00
0021200655	YouWager	139	1610612740	1610612763	265.00	-325.00
0021200655	JustBet	1275	1610612740	1610612763	270.00	-330.00
0021200655	Sportsbetting	999991	1610612740	1610612763	270.00	-325.00
0021200660	Pinnacle Sports	238	1610612763	1610612755	-101.00	-109.00
0021200660	5Dimes	19	1610612763	1610612755	-105.00	-105.00
0021200660	Bookmaker	93	1610612763	1610612755	-110.00	-110.00
0021200660	BetOnline	1096	1610612763	1610612755	-115.00	-105.00
0021200660	Heritage	169	1610612763	1610612755	-115.00	-105.00
0021200660	Intertops	180	1610612763	1610612755	-120.00	100.00
0021200660	YouWager	139	1610612763	1610612755	-120.00	100.00
0021200660	JustBet	1275	1610612763	1610612755	-115.00	-105.00
0021200660	Sportsbetting	999991	1610612763	1610612755	-115.00	-105.00
0021200664	Pinnacle Sports	238	1610612754	1610612743	201.00	-225.00
0021200664	5Dimes	19	1610612754	1610612743	200.00	-220.00
0021200664	Bookmaker	93	1610612754	1610612743	200.00	-240.00
0021200664	BetOnline	1096	1610612754	1610612743	200.00	-240.00
0021200664	Bovada	999996	1610612754	1610612743	195.00	-235.00
0021200664	Heritage	169	1610612754	1610612743	205.00	-240.00
0021200664	Intertops	180	1610612754	1610612743	200.00	-240.00
0021200664	YouWager	139	1610612754	1610612743	190.00	-230.00
0021200664	JustBet	1275	1610612754	1610612743	195.00	-235.00
0021200664	Sportsbetting	999991	1610612754	1610612743	200.00	-240.00
0021200667	Pinnacle Sports	238	1610612749	1610612765	-109.00	-101.00
0021200667	5Dimes	19	1610612749	1610612765	-117.00	107.00
0021200667	Bookmaker	93	1610612749	1610612765	-120.00	100.00
0021200667	BetOnline	1096	1610612749	1610612765	-120.00	100.00
0021200667	Heritage	169	1610612749	1610612765	-115.00	-105.00
0021200667	Intertops	180	1610612749	1610612765	-120.00	100.00
0021200667	YouWager	139	1610612749	1610612765	-125.00	105.00
0021200667	JustBet	1275	1610612749	1610612765	-120.00	100.00
0021200667	Sportsbetting	999991	1610612749	1610612765	-120.00	100.00
0021200672	Pinnacle Sports	238	1610612758	1610612738	252.00	-285.00
0021200672	5Dimes	19	1610612758	1610612738	265.00	-295.00
0021200672	Bookmaker	93	1610612758	1610612738	260.00	-310.00
0021200672	BetOnline	1096	1610612758	1610612738	255.00	-305.00
0021200672	Bovada	999996	1610612758	1610612738	250.00	-300.00
0021200672	Heritage	169	1610612758	1610612738	250.00	-300.00
0021200672	Intertops	180	1610612758	1610612738	250.00	-300.00
0021200672	YouWager	139	1610612758	1610612738	250.00	-300.00
0021200672	JustBet	1275	1610612758	1610612738	255.00	-310.00
0021200672	Sportsbetting	999991	1610612758	1610612738	255.00	-305.00
0021200673	Pinnacle Sports	238	1610612753	1610612752	380.00	-444.00
0021200673	5Dimes	19	1610612753	1610612752	380.00	-430.00
0021200673	Bookmaker	93	1610612753	1610612752	380.00	-460.00
0021200673	BetOnline	1096	1610612753	1610612752	375.00	-460.00
0021200673	Bovada	999996	1610612753	1610612752	350.00	-500.00
0021200673	Heritage	169	1610612753	1610612752	375.00	-475.00
0021200673	Intertops	180	1610612753	1610612752	365.00	-480.00
0021200673	YouWager	139	1610612753	1610612752	400.00	-500.00
0021200673	JustBet	1275	1610612753	1610612752	375.00	-455.00
0021200673	Sportsbetting	999991	1610612753	1610612752	375.00	-460.00
0021200674	Pinnacle Sports	238	1610612761	1610612737	252.00	-285.00
0021200674	5Dimes	19	1610612761	1610612737	260.00	-290.00
0021200674	Bookmaker	93	1610612761	1610612737	250.00	-300.00
0021200674	BetOnline	1096	1610612761	1610612737	250.00	-300.00
0021200674	Bovada	999996	1610612761	1610612737	245.00	-290.00
0021200674	Heritage	169	1610612761	1610612737	255.00	-305.00
0021200674	Intertops	180	1610612761	1610612737	250.00	-300.00
0021200674	YouWager	139	1610612761	1610612737	240.00	-300.00
0021200674	JustBet	1275	1610612761	1610612737	250.00	-300.00
0021200674	Sportsbetting	999991	1610612761	1610612737	250.00	-300.00
0021200676	Pinnacle Sports	238	1610612741	1610612749	-104.00	-106.00
0021200676	5Dimes	19	1610612741	1610612749	107.00	-117.00
0021200676	Bookmaker	93	1610612741	1610612749	-105.00	-115.00
0021200676	BetOnline	1096	1610612741	1610612749	100.00	-120.00
0021200676	Heritage	169	1610612741	1610612749	-105.00	-115.00
0021200676	Intertops	180	1610612741	1610612749	105.00	-125.00
0021200676	YouWager	139	1610612741	1610612749	-105.00	-115.00
0021200676	JustBet	1275	1610612741	1610612749	-105.00	-115.00
0021200676	Sportsbetting	999991	1610612741	1610612749	100.00	-120.00
0021200680	Pinnacle Sports	238	1610612740	1610612762	322.00	-370.00
0021200680	5Dimes	19	1610612740	1610612762	325.00	-360.00
0021200680	Bookmaker	93	1610612740	1610612762	315.00	-375.00
0021200680	BetOnline	1096	1610612740	1610612762	285.00	-340.00
0021200680	Bovada	999996	1610612740	1610612762	300.00	-400.00
0021200680	Heritage	169	1610612740	1610612762	315.00	-375.00
0021200680	Intertops	180	1610612740	1610612762	295.00	-370.00
0021200680	YouWager	139	1610612740	1610612762	290.00	-350.00
0021200680	JustBet	1275	1610612740	1610612762	320.00	-400.00
0021200680	Sportsbetting	999991	1610612740	1610612762	285.00	-340.00
0021200690	Pinnacle Sports	238	1610612739	1610612765	153.00	-170.00
0021200690	5Dimes	19	1610612739	1610612765	165.00	-175.00
0021200690	Bookmaker	93	1610612739	1610612765	165.00	-195.00
0021200690	BetOnline	1096	1610612739	1610612765	160.00	-180.00
0021200690	Bovada	999996	1610612739	1610612765	165.00	-190.00
0021200690	Heritage	169	1610612739	1610612765	160.00	-180.00
0021200690	Intertops	180	1610612739	1610612765	165.00	-190.00
0021200690	YouWager	139	1610612739	1610612765	155.00	-175.00
0021200690	JustBet	1275	1610612739	1610612765	160.00	-180.00
0021200690	Sportsbetting	999991	1610612739	1610612765	160.00	-180.00
0021200689	Pinnacle Sports	238	1610612758	1610612755	218.00	-245.00
0021200689	5Dimes	19	1610612758	1610612755	220.00	-240.00
0021200689	Bookmaker	93	1610612758	1610612755	235.00	-275.00
0021200689	BetOnline	1096	1610612758	1610612755	225.00	-265.00
0021200689	Bovada	999996	1610612758	1610612755	220.00	-260.00
0021200689	Heritage	169	1610612758	1610612755	225.00	-265.00
0021200689	Intertops	180	1610612758	1610612755	235.00	-275.00
0021200689	YouWager	139	1610612758	1610612755	220.00	-270.00
0021200689	JustBet	1275	1610612758	1610612755	215.00	-255.00
0021200689	Sportsbetting	999991	1610612758	1610612755	225.00	-265.00
0021200692	Pinnacle Sports	238	1610612740	1610612743	269.00	-305.00
0021200692	5Dimes	19	1610612740	1610612743	280.00	-310.00
0021200692	Bookmaker	93	1610612740	1610612743	280.00	-330.00
0021200692	BetOnline	1096	1610612740	1610612743	260.00	-310.00
0021200692	Bovada	999996	1610612740	1610612743	265.00	-330.00
0021200692	Heritage	169	1610612740	1610612743	265.00	-325.00
0021200692	Intertops	180	1610612740	1610612743	260.00	-320.00
0021200692	YouWager	139	1610612740	1610612743	250.00	-300.00
0021200692	JustBet	1275	1610612740	1610612743	260.00	-320.00
0021200692	Sportsbetting	999991	1610612740	1610612743	260.00	-310.00
0021200699	Pinnacle Sports	238	1610612766	1610612745	760.00	-1000.00
0021200699	5Dimes	19	1610612766	1610612745	750.00	-950.00
0021200699	Bookmaker	93	1610612766	1610612745	700.00	-1000.00
0021200699	BetOnline	1096	1610612766	1610612745	720.00	-960.00
0021200699	Heritage	169	1610612766	1610612745	750.00	-1150.00
0021200699	Intertops	180	1610612766	1610612745	700.00	-1200.00
0021200699	YouWager	139	1610612766	1610612745	725.00	-1050.00
0021200699	JustBet	1275	1610612766	1610612745	700.00	-1000.00
0021200699	Sportsbetting	999991	1610612766	1610612745	720.00	-960.00
0021200705	Pinnacle Sports	238	1610612746	1610612738	-113.00	102.00
0021200705	5Dimes	19	1610612746	1610612738	-115.00	105.00
0021200705	Bookmaker	93	1610612746	1610612738	-120.00	100.00
0021200705	BetOnline	1096	1610612746	1610612738	-115.00	-105.00
0021200705	Heritage	169	1610612746	1610612738	-120.00	100.00
0021200705	Intertops	180	1610612746	1610612738	-125.00	105.00
0021200705	YouWager	139	1610612746	1610612738	-120.00	100.00
0021200705	JustBet	1275	1610612746	1610612738	-115.00	-105.00
0021200705	Sportsbetting	999991	1610612746	1610612738	-115.00	-105.00
0021200707	Pinnacle Sports	238	1610612748	1610612761	-185.00	166.00
0021200707	5Dimes	19	1610612748	1610612761	-190.00	175.00
0021200707	Bookmaker	93	1610612748	1610612761	-205.00	175.00
0021200707	BetOnline	1096	1610612748	1610612761	-210.00	180.00
0021200707	Bovada	999996	1610612748	1610612761	-225.00	185.00
0021200707	Heritage	169	1610612748	1610612761	-200.00	175.00
0021200707	Intertops	180	1610612748	1610612761	-205.00	175.00
0021200707	YouWager	139	1610612748	1610612761	-230.00	190.00
0021200707	JustBet	1275	1610612748	1610612761	-220.00	180.00
0021200707	Sportsbetting	999991	1610612748	1610612761	-210.00	180.00
0021200413	Pinnacle Sports	238	1610612741	1610612754	193.00	-215.00
0021200413	5Dimes	19	1610612741	1610612754	190.00	-210.00
0021200413	Bookmaker	93	1610612741	1610612754	190.00	-230.00
0021200413	BetOnline	1096	1610612741	1610612754	190.00	-220.00
0021200413	Bovada	999996	1610612741	1610612754	190.00	-230.00
0021200413	Heritage	169	1610612741	1610612754	195.00	-230.00
0021200413	Intertops	180	1610612741	1610612754	180.00	-220.00
0021200413	YouWager	139	1610612741	1610612754	185.00	-220.00
0021200413	JustBet	1275	1610612741	1610612754	185.00	-225.00
0021200413	Sportsbetting	999991	1610612741	1610612754	190.00	-220.00
0021200715	Pinnacle Sports	238	1610612737	1610612754	218.00	-245.00
0021200715	5Dimes	19	1610612737	1610612754	220.00	-240.00
0021200715	Bookmaker	93	1610612737	1610612754	220.00	-260.00
0021200715	BetOnline	1096	1610612737	1610612754	210.00	-250.00
0021200715	Bovada	999996	1610612737	1610612754	230.00	-270.00
0021200715	Heritage	169	1610612737	1610612754	215.00	-255.00
0021200715	Intertops	180	1610612737	1610612754	220.00	-260.00
0021200715	YouWager	139	1610612737	1610612754	210.00	-250.00
0021200715	JustBet	1275	1610612737	1610612754	210.00	-250.00
0021200715	Sportsbetting	999991	1610612737	1610612754	210.00	-250.00
0021200717	Pinnacle Sports	238	1610612756	1610612763	373.00	-435.00
0021200717	5Dimes	19	1610612756	1610612763	370.00	-415.00
0021200717	Bookmaker	93	1610612756	1610612763	355.00	-425.00
0021200717	BetOnline	1096	1610612756	1610612763	370.00	-445.00
0021200717	Bovada	999996	1610612756	1610612763	375.00	-550.00
0021200717	Heritage	169	1610612756	1610612763	370.00	-470.00
0021200717	Intertops	180	1610612756	1610612763	350.00	-450.00
0021200717	YouWager	139	1610612756	1610612763	355.00	-450.00
0021200717	JustBet	1275	1610612756	1610612763	345.00	-425.00
0021200717	Sportsbetting	999991	1610612756	1610612763	370.00	-445.00
0021200720	Pinnacle Sports	238	1610612738	1610612761	147.00	-163.00
0021200720	5Dimes	19	1610612738	1610612761	155.00	-165.00
0021200720	Bookmaker	93	1610612738	1610612761	155.00	-175.00
0021200720	BetOnline	1096	1610612738	1610612761	145.00	-165.00
0021200720	Bovada	999996	1610612738	1610612761	140.00	-160.00
0021200720	Heritage	169	1610612738	1610612761	150.00	-170.00
0021200720	Intertops	180	1610612738	1610612761	140.00	-160.00
0021200720	YouWager	139	1610612738	1610612761	140.00	-160.00
0021200720	JustBet	1275	1610612738	1610612761	145.00	-165.00
0021200720	Sportsbetting	999991	1610612738	1610612761	145.00	-165.00
0021200725	Pinnacle Sports	238	1610612763	1610612737	-123.00	111.00
0021200725	5Dimes	19	1610612763	1610612737	-130.00	120.00
0021200725	Bookmaker	93	1610612763	1610612737	-130.00	110.00
0021200725	BetOnline	1096	1610612763	1610612737	-130.00	110.00
0021200725	Heritage	169	1610612763	1610612737	-130.00	110.00
0021200725	Intertops	180	1610612763	1610612737	-130.00	110.00
0021200725	YouWager	139	1610612763	1610612737	-130.00	110.00
0021200725	JustBet	1275	1610612763	1610612737	-130.00	110.00
0021200725	Sportsbetting	999991	1610612763	1610612737	-130.00	110.00
0021200726	Pinnacle Sports	238	1610612745	1610612748	292.00	-333.00
0021200726	5Dimes	19	1610612745	1610612748	305.00	-335.00
0021200726	Bookmaker	93	1610612745	1610612748	290.00	-350.00
0021200726	BetOnline	1096	1610612745	1610612748	285.00	-340.00
0021200726	Bovada	999996	1610612745	1610612748	285.00	-370.00
0021200726	Heritage	169	1610612745	1610612748	295.00	-355.00
0021200726	Intertops	180	1610612745	1610612748	290.00	-360.00
0021200726	YouWager	139	1610612745	1610612748	300.00	-360.00
0021200726	JustBet	1275	1610612745	1610612748	290.00	-350.00
0021200726	Sportsbetting	999991	1610612745	1610612748	285.00	-340.00
0021200732	Pinnacle Sports	238	1610612749	1610612762	193.00	-215.00
0021200732	5Dimes	19	1610612749	1610612762	200.00	-220.00
0021200732	Bookmaker	93	1610612749	1610612762	195.00	-235.00
0021200732	BetOnline	1096	1610612749	1610612762	195.00	-225.00
0021200732	Bovada	999996	1610612749	1610612762	190.00	-230.00
0021200732	Heritage	169	1610612749	1610612762	190.00	-225.00
0021200732	Intertops	180	1610612749	1610612762	190.00	-230.00
0021200732	YouWager	139	1610612749	1610612762	190.00	-230.00
0021200732	JustBet	1275	1610612749	1610612762	190.00	-230.00
0021200732	Sportsbetting	999991	1610612749	1610612762	195.00	-225.00
0021200734	Pinnacle Sports	238	1610612741	1610612743	216.00	-242.00
0021200734	5Dimes	19	1610612741	1610612743	215.00	-235.00
0021200734	Bookmaker	93	1610612741	1610612743	225.00	-265.00
0021200734	BetOnline	1096	1610612741	1610612743	215.00	-255.00
0021200734	Bovada	999996	1610612741	1610612743	215.00	-255.00
0021200734	Heritage	169	1610612741	1610612743	210.00	-250.00
0021200734	Intertops	180	1610612741	1610612743	210.00	-250.00
0021200734	YouWager	139	1610612741	1610612743	215.00	-255.00
0021200734	JustBet	1275	1610612741	1610612743	200.00	-240.00
0021200734	Sportsbetting	999991	1610612741	1610612743	215.00	-255.00
0021200739	Pinnacle Sports	238	1610612759	1610612765	-200.00	180.00
0021200739	5Dimes	19	1610612759	1610612765	-220.00	180.00
0021200739	Bookmaker	93	1610612759	1610612765	-230.00	190.00
0021200739	BetOnline	1096	1610612759	1610612765	-225.00	195.00
0021200739	Bovada	999996	1610612759	1610612765	-240.00	200.00
0021200739	Heritage	169	1610612759	1610612765	-215.00	185.00
0021200739	Intertops	180	1610612759	1610612765	-220.00	180.00
0021200739	YouWager	139	1610612759	1610612765	-230.00	190.00
0021200739	JustBet	1275	1610612759	1610612765	-225.00	185.00
0021200739	Sportsbetting	999991	1610612759	1610612765	-225.00	195.00
0021200743	Pinnacle Sports	238	1610612757	1610612745	273.00	-310.00
0021200743	5Dimes	19	1610612757	1610612745	275.00	-305.00
0021200743	Bookmaker	93	1610612757	1610612745	285.00	-335.00
0021200743	BetOnline	1096	1610612757	1610612745	260.00	-310.00
0021200743	Bovada	999996	1610612757	1610612745	260.00	-320.00
0021200743	Heritage	169	1610612757	1610612745	270.00	-320.00
0021200743	Intertops	180	1610612757	1610612745	270.00	-330.00
0021200743	YouWager	139	1610612757	1610612745	270.00	-330.00
0021200743	JustBet	1275	1610612757	1610612745	265.00	-325.00
0021200743	Sportsbetting	999991	1610612757	1610612745	260.00	-310.00
0021200744	Pinnacle Sports	238	1610612756	1610612760	1054.00	-1579.00
0021200744	5Dimes	19	1610612756	1610612760	1200.00	-1500.00
0021200744	Bookmaker	93	1610612756	1610612760	1100.00	-1800.00
0021200744	BetOnline	1096	1610612756	1610612760	850.00	-1200.00
0021200744	Heritage	169	1610612756	1610612760	1125.00	-1725.00
0021200744	Intertops	180	1610612756	1610612760	875.00	-1900.00
0021200744	YouWager	139	1610612756	1610612760	910.00	-1400.00
0021200744	JustBet	1275	1610612756	1610612760	1100.00	-1800.00
0021200744	Sportsbetting	999991	1610612756	1610612760	850.00	-1200.00
0021200749	Pinnacle Sports	238	1610612765	1610612749	277.00	-315.00
0021200749	5Dimes	19	1610612765	1610612749	280.00	-310.00
0021200749	Bookmaker	93	1610612765	1610612749	275.00	-325.00
0021200749	BetOnline	1096	1610612765	1610612749	270.00	-325.00
0021200749	Bovada	999996	1610612765	1610612749	265.00	-330.00
0021200749	Heritage	169	1610612765	1610612749	275.00	-335.00
0021200749	Intertops	180	1610612765	1610612749	270.00	-330.00
0021200749	YouWager	139	1610612765	1610612749	270.00	-330.00
0021200749	JustBet	1275	1610612765	1610612749	270.00	-330.00
0021200749	Sportsbetting	999991	1610612765	1610612749	270.00	-325.00
0021200757	Pinnacle Sports	238	1610612750	1610612763	350.00	-405.00
0021200757	5Dimes	19	1610612750	1610612763	365.00	-410.00
0021200757	Bookmaker	93	1610612750	1610612763	355.00	-425.00
0021200757	BetOnline	1096	1610612750	1610612763	350.00	-425.00
0021200757	Bovada	999996	1610612750	1610612763	350.00	-500.00
0021200757	Heritage	169	1610612750	1610612763	370.00	-460.00
0021200757	Intertops	180	1610612750	1610612763	350.00	-450.00
0021200757	YouWager	139	1610612750	1610612763	355.00	-450.00
0021200757	JustBet	1275	1610612750	1610612763	350.00	-430.00
0021200757	Sportsbetting	999991	1610612750	1610612763	350.00	-425.00
0021200759	Pinnacle Sports	238	1610612760	1610612756	-390.00	338.00
0021200759	5Dimes	19	1610612760	1610612756	-400.00	355.00
0021200759	Bookmaker	93	1610612760	1610612756	-385.00	325.00
0021200759	BetOnline	1096	1610612760	1610612756	-400.00	330.00
0021200759	Bovada	999996	1610612760	1610612756	-500.00	350.00
0021200759	Heritage	169	1610612760	1610612756	-425.00	345.00
0021200759	Intertops	180	1610612760	1610612756	-440.00	340.00
0021200759	YouWager	139	1610612760	1610612756	-425.00	335.00
0021200759	JustBet	1275	1610612760	1610612756	-430.00	350.00
0021200759	Sportsbetting	999991	1610612760	1610612756	-400.00	330.00
0021200762	Pinnacle Sports	238	1610612738	1610612766	-183.00	165.00
0021200762	5Dimes	19	1610612738	1610612766	-190.00	175.00
0021200762	Bookmaker	93	1610612738	1610612766	-195.00	165.00
0021200762	BetOnline	1096	1610612738	1610612766	-190.00	165.00
0021200762	Bovada	999996	1610612738	1610612766	-200.00	170.00
0021200762	Heritage	169	1610612738	1610612766	-190.00	165.00
0021200762	Intertops	180	1610612738	1610612766	-190.00	165.00
0021200762	YouWager	139	1610612738	1610612766	-190.00	165.00
0021200762	JustBet	1275	1610612738	1610612766	-190.00	167.00
0021200762	Sportsbetting	999991	1610612738	1610612766	-190.00	165.00
0021200766	Pinnacle Sports	238	1610612759	1610612741	150.00	-166.00
0021200766	5Dimes	19	1610612759	1610612741	160.00	-170.00
0021200766	Bookmaker	93	1610612759	1610612741	150.00	-170.00
0021200766	BetOnline	1096	1610612759	1610612741	155.00	-175.00
0021200766	Bovada	999996	1610612759	1610612741	150.00	-170.00
0021200766	Heritage	169	1610612759	1610612741	155.00	-175.00
0021200766	Intertops	180	1610612759	1610612741	150.00	-170.00
0021200766	YouWager	139	1610612759	1610612741	145.00	-165.00
0021200766	JustBet	1275	1610612759	1610612741	150.00	-170.00
0021200766	Sportsbetting	999991	1610612759	1610612741	155.00	-175.00
0021200767	Pinnacle Sports	238	1610612764	1610612749	150.00	-166.00
0021200767	5Dimes	19	1610612764	1610612749	158.00	-168.00
0021200767	Bookmaker	93	1610612764	1610612749	155.00	-175.00
0021200767	BetOnline	1096	1610612764	1610612749	155.00	-175.00
0021200767	Bovada	999996	1610612764	1610612749	155.00	-175.00
0021200767	Heritage	169	1610612764	1610612749	160.00	-180.00
0021200767	Intertops	180	1610612764	1610612749	150.00	-170.00
0021200767	YouWager	139	1610612764	1610612749	160.00	-180.00
0021200767	JustBet	1275	1610612764	1610612749	155.00	-175.00
0021200767	Sportsbetting	999991	1610612764	1610612749	155.00	-175.00
0021200781	Pinnacle Sports	238	1610612764	1610612765	114.00	-126.00
0021200781	5Dimes	19	1610612764	1610612765	115.00	-125.00
0021200781	Bookmaker	93	1610612764	1610612765	110.00	-130.00
0021200781	BetOnline	1096	1610612764	1610612765	110.00	-130.00
0021200781	Heritage	169	1610612764	1610612765	110.00	-130.00
0021200781	Intertops	180	1610612764	1610612765	110.00	-130.00
0021200781	YouWager	139	1610612764	1610612765	105.00	-125.00
0021200781	JustBet	1275	1610612764	1610612765	110.00	-130.00
0021200781	Sportsbetting	999991	1610612764	1610612765	110.00	-130.00
0021200785	Pinnacle Sports	238	1610612758	1610612742	480.00	-575.00
0021200785	5Dimes	19	1610612758	1610612742	515.00	-620.00
0021200785	Bookmaker	93	1610612758	1610612742	500.00	-625.00
0021200785	BetOnline	1096	1610612758	1610612742	475.00	-605.00
0021200785	Heritage	169	1610612758	1610612742	490.00	-640.00
[truncated: 123,287 more rows]
