# Supplementary material for: A Bayesian approach to time-varying latent strengths in pairwise comparisons
Source: PLoS One. 2021 May 20;16(5):e0251945. doi: 10.1371/journal.pone.0251945 (PMC8136743; doi:10.1371/journal.pone.0251945)
Supplement: S4 Dataset — (CSV) [file pone.0251945.s005.csv]

league_id	team_id	min_year	max_year	abbreviation
00	1610612737	1949	2018	ATL
00	1610612738	1946	2018	BOS
00	1610612739	1970	2018	CLE
00	1610612740	2002	2018	NOP
00	1610612741	1966	2018	CHI
00	1610612742	1980	2018	DAL
00	1610612743	1976	2018	DEN
00	1610612744	1946	2018	GSW
00	1610612745	1967	2018	HOU
00	1610612746	1970	2018	LAC
00	1610612747	1948	2018	LAL
00	1610612748	1988	2018	MIA
00	1610612749	1968	2018	MIL
00	1610612750	1989	2018	MIN
00	1610612751	1976	2018	BKN
00	1610612752	1946	2018	NYK
00	1610612753	1989	2018	ORL
00	1610616834
00	1610616833
00	12306
00	12303
00	12313
00	12316
00	45
00	12308
00	12304
00	12320
00	12315
00	94
00	12321
00	12324
00	93
00	41
00	12325
00	12323
00	12330
00	15015
00	15018
00	12329
00	15016
00	15017
00	1610612754	1976	2018	IND
00	1610612755	1949	2018	PHI
00	1610612756	1968	2018	PHX
00	1610612757	1970	2018	POR
00	1610612758	1948	2018	SAC
00	1610612759	1976	2018	SAS
00	1610612760	1967	2018	OKC
00	1610612761	1995	2018	TOR
00	1610612762	1974	2018	UTA
00	1610612763	1995	2018	MEM
00	1610612764	1961	2018	WAS
00	1610612765	1948	2018	DET
00	1610612766	1988	2018	CHA
00	1610610029	1948	1948
00	1610610025	1946	1949
00	1610610034	1946	1949
00	1610610036	1946	1950
00	1610610024	1947	1954
00	1610610031	1946	1946
00	1610610027	1949	1949
00	1610610030	1949	1952
00	1610610033	1949	1949
00	1610610037	1949	1949
00	1610610023	1949	1949
00	1610610026	1946	1946
00	1610610028	1946	1946
00	1610610032	1946	1948
00	1610610035	1946	1946
